# Supplementary material for: Native nucleosomes intrinsically encode genome organization principles
Source: Nature. 2025 May 7;643(8071):572–81. doi: 10.1038/s41586-025-08971-7 (PMC12240700; doi:10.1038/s41586-025-08971-7)
Supplement: Supplementary file 5 — Source Data Fig. 2 [file 41586_2025_8971_MOESM5_ESM.xlsx]

## Sheet: Fig.2b
bin start (bp)	bin end (bp)	hic_compartment_score	simulated_compartment_score	hic_insulation_score	simulated_insulation_score	interaction_energy
0	25000	0.00034677	0.0124328	nan	nan	nan
25000	50000	0.000346935	0.0125538	nan	nan	nan
50000	75000	0.000347058	0.0125908	nan	nan	nan
75000	100000	0.000347193	0.0127124	nan	nan	nan
100000	125000	0.000421866	0.0126477	nan	nan	nan
125000	150000	0.000459811	0.0127392	nan	nan	nan
150000	175000	0.000457841	0.0126971	nan	nan	nan
175000	200000	0.0139672	0.0127461	nan	nan	nan
200000	225000	0.0206939	0.0129745	nan	nan	nan
225000	250000	0.0191526	0.013177	nan	nan	nan
250000	275000	0.0199539	0.0135359	nan	nan	nan
275000	300000	0.0197269	0.0139915	nan	nan	0.18011
300000	325000	0.0197501	0.013648	nan	nan	nan
325000	350000	0.0199841	0.0135237	nan	nan	nan
350000	375000	0.0190664	0.0134868	nan	nan	nan
375000	400000	0.0181705	0.0134984	nan	nan	0.484868
400000	425000	0.0173799	0.0137437	nan	nan	0.259333
425000	450000	0.0187624	0.013468	nan	nan	nan
450000	475000	0.0190254	0.0131693	nan	nan	nan
475000	500000	0.0189125	0.0130554	nan	nan	0.591224
500000	525000	0.0197298	0.0134401	nan	nan	nan
525000	550000	0.0192166	0.0140369	nan	nan	0.143771
550000	575000	0.0194303	0.013773	nan	nan	nan
575000	600000	0.0186655	0.013797	nan	nan	nan
600000	625000	0.0182005	0.0137868	nan	nan	nan
625000	650000	0.0190703	0.0140624	nan	nan	0.170229
650000	675000	0.0186861	0.0137786	nan	nan	0.519149
675000	700000	0.0201397	0.0138371	nan	nan	nan
700000	725000	0.0196406	0.0140927	nan	nan	0.1894
725000	750000	0.0193554	0.0135069	nan	nan	nan
750000	775000	0.0204621	0.0134638	nan	nan	0.305218
775000	800000	0.0201819	0.0127967	nan	nan	nan
800000	825000	0.0200213	0.0122332	nan	nan	nan
825000	850000	0.0209241	0.0116858	nan	nan	nan
850000	875000	0.0182276	0.0107568	nan	nan	0.56226
875000	900000	0.0192852	0.0105885	nan	nan	0.643484
900000	925000	0.0202133	0.012197	nan	nan	0.214657
925000	950000	0.0189062	0.0122121	nan	nan	0.111755
950000	975000	0.0184621	0.0103302	nan	nan	nan
975000	1000000	0.0176025	0.0072882	nan	nan	0.596735
1000000	1025000	0.0156233	0.00600287	nan	nan	nan
1025000	1050000	0.0150274	0.00159227	0.0300475	0.0339697	0.698071
1050000	1075000	0.0146759	3.11792e-05	0.0304325	0.0337549	0.590515
1075000	1100000	0.0109045	-0.000453679	0.0319027	0.0337297	nan
1100000	1125000	0.0111958	-0.00560403	0.033861	0.0339206	0.721518
1125000	1150000	0.0104598	-0.00763559	0.0363408	0.0342436	0.735336
1150000	1175000	0.0100508	-0.0079309	0.0381315	0.0346566	0.594319
1175000	1200000	0.00954497	-0.00909492	0.0394276	0.0351004	0.742728
1200000	1225000	0.0109698	-0.00863651	0.0403688	0.0353983	0.693938
1225000	1250000	0.0118748	-0.00722899	0.0420768	0.035634	0.729615
1250000	1275000	0.0134729	-0.0036101	0.0437757	0.0357756	0.407144
1275000	1300000	0.0141921	-0.00298177	0.0450771	0.0358663	0.643258
1300000	1325000	0.0167214	0.000560377	0.0462908	0.0358637	nan
1325000	1350000	0.0144681	-0.000163766	0.0472753	0.0359596	0.559085
1350000	1375000	0.01292	-0.000189316	0.0475461	0.0360511	0.638144
1375000	1400000	0.0141106	0.00213845	0.0477834	0.0360953	0.35185
1400000	1425000	0.0119389	0.000234931	0.047369	0.0360804	0.710116
1425000	1450000	0.0105903	0.00171089	0.0465699	0.0359677	0.641659
1450000	1475000	0.0115132	0.00434432	0.0459216	0.036025	0.66502
1475000	1500000	0.0140819	0.00859532	0.0452449	0.0361473	0.293996
1500000	1525000	0.0162901	0.00985521	0.0443048	0.0362679	0.110761
1525000	1550000	0.0167606	0.00793991	0.0432147	0.0359937	0.376849
1550000	1575000	0.014396	0.00378423	0.0417812	0.0354848	0.566577
1575000	1600000	0.0075124	9.27675e-05	0.0406587	0.0352181	0.673666
1600000	1625000	0.00866521	-0.00190447	0.0402043	0.0351675	0.62521
1625000	1650000	0.0104917	-0.00346359	0.0400156	0.0353338	0.649305
1650000	1675000	0.0112703	-0.00382495	0.0408458	0.0355371	0.703124
1675000	1700000	0.0124117	-0.00273896	0.0424885	0.0358443	0.637868
1700000	1725000	0.0136731	-0.000663793	0.0447896	0.0361521	0.525578
1725000	1750000	0.0124216	0.00045479	0.0473917	0.0363968	0.699346
1750000	1775000	0.0165789	0.00495868	0.0492846	0.0367421	0.126726
1775000	1800000	0.0134948	0.00237879	0.0500206	0.036902	0.608488
1800000	1825000	0.0136103	0.00202003	0.0497794	0.0367766	0.668862
1825000	1850000	0.0165168	0.00502286	0.0497483	0.0368399	0.24153
1850000	1875000	0.0207126	0.00349101	0.0503516	0.0367553	nan
1875000	1900000	0.0174405	-0.000103093	0.0503712	0.0364189	0.536597
1900000	1925000	0.017122	-0.00306622	0.049085	0.0362163	0.5807
1925000	1950000	0.0152061	-0.00462945	0.0472295	0.0360953	0.43148
1950000	1975000	0.000486038	-0.00842398	0.0480288	0.0360594	0.622497
1975000	2000000	0.000460722	-0.0107242	0.0485622	0.0359683	0.636147
2000000	2025000	0.000376294	-0.0123745	0.0486036	0.035917	0.634035
2025000	2050000	0.000476018	-0.013669	0.0484512	0.0358437	0.730821
2050000	2075000	0.00769395	-0.0144742	0.0467521	0.0357924	0.803272
2075000	2100000	0.00979182	-0.0142845	0.0450129	0.0357135	0.660107
2100000	2125000	0.009808	-0.0142468	0.0449659	0.035617	0.691045
2125000	2150000	0.00974204	-0.013955	0.0437175	0.0354404	0.65559
2150000	2175000	0.0110964	-0.0135299	0.0423414	0.0352384	0.596093
2175000	2200000	0.00985096	-0.013547	0.0420814	0.0350123	0.647818
2200000	2225000	0.0100852	-0.0132225	0.0426206	0.0347914	0.634372
2225000	2250000	0.0086398	-0.0130815	0.0439654	0.0345389	0.757695
2250000	2275000	0.0093582	-0.0113886	0.0456977	0.034408	0.531099
2275000	2300000	0.0108581	-0.0107869	0.046834	0.034269	0.645889
2300000	2325000	0.011611	-0.00879884	0.0482525	0.0342199	0.510078
2325000	2350000	0.0112264	-0.00806117	0.0492635	0.0341104	0.671245
2350000	2375000	0.0161254	-0.00575276	0.0506415	0.0340313	0.555226
2375000	2400000	0.0200134	-0.00214082	0.051391	0.0340227	nan
2400000	2425000	0.0162774	-0.00201561	0.0498288	0.0340548	0.440333
2425000	2450000	0.0112674	-0.00382659	0.0482844	0.034065	0.633434
2450000	2475000	0.00950397	-0.00343185	0.0480902	0.0339611	0.531327
2475000	2500000	0.00771431	-0.00400602	0.048679	0.0337502	0.685622
2500000	2525000	0.0100009	-0.00281539	0.0483679	0.03352	0.64516
2525000	2550000	0.0107581	-2.30453e-05	0.0481735	0.0334086	0.481045
2550000	2575000	0.00821909	0.00107689	0.049364	0.033251	0.567371
2575000	2600000	0.00573823	0.00240454	0.0518006	0.0330781	0.62241
2600000	2625000	0.00707639	0.00512013	0.0538815	0.0329741	0.421465
2625000	2650000	0.00522943	0.00564549	0.0554637	0.0328267	0.678926
2650000	2675000	0.00713312	0.00865493	0.0557589	0.0328572	0.487169
2675000	2700000	0.0114356	0.0106852	0.0554879	0.0331032	0.181497
2700000	2725000	0.00945165	0.0100118	0.0548637	0.033145	0.487694
2725000	2750000	0.0087002	0.00948698	0.0540026	0.0330273	0.541622
2750000	2775000	0.00847895	0.00968812	0.0529623	0.0329793	0.439545
2775000	2800000	0.00845422	0.00940834	0.051558	0.0329009	0.460431
2800000	2825000	0.00708869	0.0084205	0.0496724	0.0327256	0.636113
2825000	2850000	0.00811999	0.00905652	0.0471046	0.0326009	0.604061
2850000	2875000	0.0103543	0.0109094	0.0439066	0.0326494	0.544088
2875000	2900000	0.0151855	0.0126596	0.0401889	0.0328909	0.253891
2900000	2925000	0.0156979	0.0129654	0.0378036	0.0331211	0.345684
2925000	2950000	0.0175817	0.0127304	0.0363559	0.0332146	0.36552
2950000	2975000	0.0182032	0.0122828	0.0360788	0.0331957	0.558369
2975000	3000000	0.020306	0.0126995	0.036253	0.0331052	nan
3000000	3025000	0.0194935	0.0129188	0.0359024	0.0332291	0.276183
3025000	3050000	0.0188268	0.0124312	0.0350456	0.0333112	0.198375
3050000	3075000	0.0174928	0.0102024	0.0343307	0.0330013	nan
3075000	3100000	0.0143203	0.00608537	0.0325331	0.0327276	0.525972
3100000	3125000	0.0107673	0.00112222	0.0311267	0.0326574	0.666293
3125000	3150000	0.0091005	-0.00219045	0.0299894	0.032708	0.614549
3150000	3175000	0.00870324	-0.00481132	0.0291676	0.0328499	0.640283
3175000	3200000	0.0082376	-0.00667765	0.0281723	0.0329815	0.702347
3200000	3225000	0.00801837	-0.00747063	0.0267755	0.0331029	0.644248
3225000	3250000	0.00821501	-0.00743406	0.0254635	0.0331831	0.669633
3250000	3275000	0.000446813	-0.00687514	0.026851	0.0332154	0.673768
3275000	3300000	0.000447642	-0.0053871	0.0284871	0.0332479	0.568117
3300000	3325000	0.00042394	-0.00469962	0.028296	0.0332525	0.65433
3325000	3350000	0.00822297	-0.00245478	0.0263103	0.0332702	0.623782
3350000	3375000	0.0129713	0.000909218	0.0245328	0.0333435	0.586644
3375000	3400000	0.0148323	0.00491486	0.0245813	0.033549	0.357795
3400000	3425000	0.0127291	0.00609663	0.0232451	0.0337548	0.342745
3425000	3450000	0.01007	0.0046778	0.0226234	0.0337964	0.644042
3450000	3475000	0.00853397	0.00538384	0.0225667	0.0338612	0.598198
3475000	3500000	0.00662872	0.00694539	0.0236085	0.0340235	0.527935
3500000	3525000	0.00701502	0.00891018	0.0253314	0.0342929	0.292702
3525000	3550000	0.0097062	0.00800345	0.0265835	0.0344727	0.606149
3550000	3575000	0.00965488	0.00857128	0.0260486	0.0346752	0.381378
3575000	3600000	0.0097162	0.00707921	0.0246381	0.0348481	0.620525
3600000	3625000	0.011858	0.00788375	0.0232432	0.0350452	0.406478
3625000	3650000	0.0118997	0.0068269	0.0223477	0.0351774	0.566472
3650000	3675000	0.013703	0.00732352	0.0219065	0.0352143	nan
3675000	3700000	0.0155076	0.00463438	0.021948	0.0352764	0.648395
3700000	3725000	0.0152079	0.00452569	0.022629	0.035394	0.605282
3725000	3750000	0.0157028	0.00515946	0.0233804	0.0354943	0.588962
3750000	3775000	0.0156712	0.00684333	0.0238311	0.0355629	0.641391
3775000	3800000	0.0169857	0.00992478	0.0240227	0.0356264	nan
3800000	3825000	0.0169127	0.0114584	0.023718	0.0357781	0.352106
3825000	3850000	0.016766	0.0119457	0.0240931	0.0358484	nan
3850000	3875000	0.0156086	0.0123613	0.0255558	0.0358096	nan
3875000	3900000	0.0146806	0.0125828	0.0277892	0.0357708	nan
3900000	3925000	0.0142012	0.0131022	0.0297215	0.0357678	nan
3925000	3950000	0.0134598	0.0133145	0.0302759	0.0358064	nan
3950000	3975000	0.0126027	0.0136769	0.0300528	0.0358167	nan
3975000	4000000	0.0110618	0.0142458	0.029537	0.0357605	0.213922
4000000	4025000	0.00967597	0.0138714	0.0286957	0.0354813	0.447567
4025000	4050000	0.0109668	0.0138945	0.0270803	0.0348578	0.337643
4050000	4075000	0.013097	0.0138271	0.0234397	0.0341758	0.108324
4075000	4100000	0.0123564	0.0126462	0.0201859	0.0332897	nan
4100000	4125000	0.00771363	0.0110455	0.0182549	0.0322129	0.265233
4125000	4150000	0.00184053	0.00675008	0.0170923	0.0312984	0.585818
4150000	4175000	-0.00271588	0.00280068	0.0169037	0.0303456	0.581055
4175000	4200000	-0.00772078	-0.000766305	0.0176088	0.0296538	0.508078
4200000	4225000	-0.00983269	-0.00602917	0.0194348	0.029154	0.667573
4225000	4250000	-0.00730856	-0.00916024	0.0227709	0.0287798	0.662071
4250000	4275000	0.000262761	-0.0116149	0.0261731	0.0287191	0.744626
4275000	4300000	0.000258189	-0.0127867	0.0299684	0.0288329	0.744895
4300000	4325000	-0.00895517	-0.0130153	0.0284967	0.0290728	0.692941
4325000	4350000	-0.00877484	-0.013032	0.0269491	0.0293497	0.691121
4350000	4375000	-0.00831467	-0.0128429	0.0279752	0.0295764	0.707089
4375000	4400000	-0.00823527	-0.011045	0.0290635	0.0297647	0.384871
4400000	4425000	-0.00961067	-0.0122455	0.0299339	0.0299624	0.653088
4425000	4450000	-0.0111262	-0.0126182	0.0303487	0.0300151	0.657348
4450000	4475000	-0.0105346	-0.0122603	0.0304197	0.0302221	0.494287
4475000	4500000	-0.0100813	-0.0132699	0.0300413	0.030418	0.616385
4500000	4525000	-0.0112179	-0.0139486	0.0296184	0.0305864	0.679883
4525000	4550000	-0.0108817	-0.01422	0.0290257	0.030896	0.6697
4550000	4575000	-0.0107252	-0.0139291	0.0288188	0.0313158	0.63195
4575000	4600000	-0.00863941	-0.0134321	0.0289112	0.0316994	0.611698
4600000	4625000	-0.00813201	-0.0120519	0.029405	0.0320428	0.281349
4625000	4650000	-0.0117365	-0.0142026	0.030345	0.0322004	0.614701
4650000	4675000	-0.011392	-0.0151619	0.0316899	0.0321309	0.61249
4675000	4700000	-0.0126286	-0.0159515	0.0341164	0.0322743	0.636125
4700000	4725000	-0.0140501	-0.016415	0.0359798	0.0325138	0.664992
4725000	4750000	-0.0136294	-0.0167653	0.0373807	0.0328271	0.714691
4750000	4775000	-0.0139619	-0.0169148	0.0385534	0.0332056	0.692288
4775000	4800000	-0.0145597	-0.0170783	0.0395386	0.0336661	0.717494
4800000	4825000	-0.0145685	-0.0171494	0.0402298	0.0341362	0.710308
4825000	4850000	-0.0161483	-0.0172694	0.040958	0.0346663	0.661175
4850000	4875000	-0.0143416	-0.0173188	0.0415611	0.0352234	0.693491
4875000	4900000	-0.01563	-0.017415	0.0420196	0.0357389	0.73943
4900000	4925000	-0.0167883	-0.0174393	0.042352	0.0362271	0.726693
4925000	4950000	-0.0142022	-0.0174731	0.0426038	0.0367192	0.728382
4950000	4975000	-0.0146668	-0.0174571	0.0426303	0.0371641	0.736998
4975000	5000000	-0.0141841	-0.0174506	0.0423601	0.0375951	0.70564
5000000	5025000	-0.015498	-0.0174768	0.0419241	0.0379604	0.70666
5025000	5050000	-0.0146439	-0.0175041	0.0417783	0.0382883	0.698461
5050000	5075000	-0.0140057	-0.0174912	0.0418383	0.0385421	0.697486
5075000	5100000	-0.0144629	-0.0174877	0.0421713	0.0387557	0.677279
5100000	5125000	-0.0140453	-0.0175115	0.0428553	0.0388934	0.707874
5125000	5150000	-0.0130949	-0.0175351	0.0438894	0.0389044	0.697621
5150000	5175000	-0.0131506	-0.0175625	0.0453532	0.0387951	0.72822
5175000	5200000	-0.0122679	-0.0176042	0.0465762	0.0385276	0.705797
5200000	5225000	-0.0123406	-0.0176029	0.0475122	0.0381514	0.725132
5225000	5250000	-0.011757	-0.0175475	0.0483829	0.0377453	0.613242
5250000	5275000	-0.0110306	-0.0174592	0.0493528	0.0372966	0.672773
5275000	5300000	-0.0106807	-0.0173937	0.0496086	0.0368344	0.571305
5300000	5325000	-0.0114329	-0.0175376	0.048738	0.0362006	0.690783
5325000	5350000	-0.00986897	-0.0174917	0.047794	0.0355134	0.669715
5350000	5375000	-0.0108176	-0.017496	0.0465338	0.034814	0.6738
5375000	5400000	-0.0135844	-0.0174788	0.0449424	0.034049	0.714919
5400000	5425000	-0.0121557	-0.0174293	0.0440321	0.033259	0.741398
5425000	5450000	-0.0132161	-0.0170978	0.0437725	0.0325338	0.73371
5450000	5475000	-0.0120593	-0.0164852	0.043831	0.0318879	0.648759
5475000	5500000	-0.00978888	-0.0157615	0.0443906	0.031298	0.689029
5500000	5525000	-0.0125381	-0.0142293	0.0452193	0.0309167	0.64334
5525000	5550000	-0.0111017	-0.0119964	0.046105	0.0307133	0.661614
5550000	5575000	-0.00942969	-0.00778458	0.0464739	0.0307992	0.612425
5575000	5600000	-0.00729367	-0.00115726	0.0468755	0.0312178	0.506122
5600000	5625000	-0.00259168	0.00631669	0.0475059	0.0320131	0.104061
5625000	5650000	0.000925674	0.00649298	0.0484986	0.032593	nan
5650000	5675000	-0.000373001	0.00604875	0.049158	0.0329297	0.430007
5675000	5700000	0.00284316	0.00587186	0.0489535	0.033201	nan
5700000	5725000	-0.00151448	0.00333993	0.0478233	0.0333835	0.336028
5725000	5750000	-0.00732767	-0.00300347	0.0464742	0.0334277	0.637206
5750000	5775000	-0.00842425	-0.00684524	0.0449505	0.0333852	0.652991
5775000	5800000	-0.00987671	-0.00888924	0.0429337	0.0335344	0.670109
5800000	5825000	-0.00863999	-0.00811317	0.0404324	0.0338247	0.371989
5825000	5850000	-0.0114469	-0.0116614	0.0385614	0.034015	0.656188
5850000	5875000	-0.012282	-0.0136925	0.0371599	0.0340525	0.724724
5875000	5900000	-0.0137511	-0.0143447	0.0358139	0.0341936	0.68987
5900000	5925000	-0.0138002	-0.014464	0.0348931	0.03435	0.63411
5925000	5950000	-0.0146713	-0.0149658	0.0342255	0.0344437	0.698773
5950000	5975000	-0.0149876	-0.0149582	0.0339385	0.0345153	0.714348
5975000	6000000	-0.0125592	-0.014579	0.0338368	0.034616	0.699583
6000000	6025000	-0.0143185	-0.0134699	0.0339872	0.0347522	0.628132
6025000	6050000	-0.0141643	-0.0128042	0.0346034	0.0348687	0.654664
6050000	6075000	-0.0135375	-0.0118758	0.0353743	0.0349535	0.646872
6075000	6100000	-0.0136605	-0.0107333	0.0361042	0.0350195	0.664548
6100000	6125000	-0.0119182	-0.00911925	0.0364037	0.0350749	0.676784
6125000	6150000	-0.0116129	-0.00638313	0.0363362	0.0351278	0.691703
6150000	6175000	-0.0121967	-0.00220968	0.0361704	0.0352478	0.670209
6175000	6200000	-0.00856182	0.00381221	0.0359974	0.0355595	0.526678
6200000	6225000	-0.00613508	0.00867273	0.0357521	0.0360556	0.321368
6225000	6250000	-0.00181055	0.0102774	0.0357038	0.0364463	nan
6250000	6275000	-0.00555006	0.00964159	0.0354114	0.036651	0.592527
6275000	6300000	-0.00750837	0.0103441	0.0352098	0.0368777	0.632272
6300000	6325000	-0.00481337	0.0125901	0.034584	0.0371042	0.358066
6325000	6350000	-0.00526539	0.0134152	0.0335491	0.0371608	0.528924
6350000	6375000	-0.00356788	0.0141505	0.0322937	0.0371844	0.539367
6375000	6400000	0.00327484	0.0153215	0.0322503	0.0373657	0.193482
6400000	6425000	0.00386126	0.0154299	0.0330284	0.0374528	0.320479
6425000	6450000	0.00244265	0.0155664	0.0341012	0.0374119	0.327691
6450000	6475000	0.00497791	0.0155817	0.0341854	0.0373302	0.393093
6475000	6500000	0.00684312	0.0155427	0.0343844	0.0373072	0.0911772
6500000	6525000	0.00423659	0.015465	0.0343593	0.037162	0.483192
6525000	6550000	0.00395317	0.0156851	0.0347373	0.03697	0.356034
6550000	6575000	0.00353524	0.0154426	0.0351934	0.0367787	0.469978
6575000	6600000	0.00655865	0.0155762	0.0358333	0.0365427	0.312482
6600000	6625000	0.0109055	0.0152715	0.0360279	0.0361421	nan
6625000	6650000	0.00926757	0.0149467	0.0357963	0.0356491	nan
6650000	6675000	0.00740098	0.0149005	0.0349368	0.0352919	nan
6675000	6700000	0.00526882	0.0148138	0.0332248	0.0350709	0.132622
6700000	6725000	-7.02095e-05	0.0132974	0.0316543	0.0347337	0.423189
6725000	6750000	0.00165749	0.0112406	0.0306538	0.0340206	nan
6750000	6775000	-0.00355263	0.00764514	0.0302783	0.0335149	0.405438
6775000	6800000	-0.00935671	0.000678145	0.0305052	0.0331932	0.659688
6800000	6825000	-0.0099829	-0.00556184	0.0313107	0.0330841	0.687116
6825000	6850000	-0.0108362	-0.00916238	0.0325753	0.0333478	0.670491
6850000	6875000	-0.0103207	-0.0117583	0.0342354	0.0338032	0.678903
6875000	6900000	-0.0118776	-0.0135597	0.0354181	0.0342986	0.68693
6900000	6925000	-0.00910092	-0.014675	0.036362	0.0347998	0.714719
6925000	6950000	-0.00946794	-0.0151458	0.0373623	0.035296	0.613628
6950000	6975000	-0.0102902	-0.0160178	0.0381523	0.0357872	0.709393
6975000	7000000	-0.0118919	-0.0165601	0.0385728	0.0361881	0.707432
7000000	7025000	-0.0126806	-0.0166891	0.0387133	0.0366083	0.691875
7025000	7050000	-0.0133187	-0.0168739	0.0390045	0.037001	0.695044
7050000	7075000	-0.012934	-0.0171367	0.0394579	0.0373231	0.722231
7075000	7100000	-0.0120456	-0.0171119	0.040151	0.0376054	0.688251
7100000	7125000	-0.0129675	-0.0171289	0.0412903	0.0378207	0.700391
7125000	7150000	-0.0139883	-0.0171158	0.0431247	0.0379446	0.744702
7150000	7175000	-0.0137948	-0.0170439	0.0449832	0.0379391	0.744565
7175000	7200000	-0.0121102	-0.0168992	0.0463722	0.0378932	0.711704
7200000	7225000	-0.014276	-0.016486	0.0472336	0.0377584	0.695659
7225000	7250000	-0.0124461	-0.0158687	0.0478178	0.0375837	0.686951
7250000	7275000	-0.0132823	-0.0152862	0.0481411	0.037356	0.706608
7275000	7300000	-0.0133938	-0.0141712	0.0482764	0.0371084	0.661385
7300000	7325000	-0.0133473	-0.0126389	0.0483328	0.0368174	0.637871
7325000	7350000	-0.011813	-0.0108985	0.0484921	0.0364778	0.704428
7350000	7375000	-0.0109046	-0.00761166	0.048578	0.0362091	0.62248
7375000	7400000	-0.0103453	-0.0035917	0.0486375	0.0359849	0.650505
7400000	7425000	-0.00993708	0.00207228	0.048676	0.0359674	0.577312
7425000	7450000	-0.00886625	0.00740942	0.0479395	0.0362139	0.446713
7450000	7475000	-0.00381813	0.0107382	0.0476266	0.036647	0.319132
7475000	7500000	-0.000339658	0.0124112	0.0475461	0.037067	0.258456
7500000	7525000	0.00677699	0.0129335	0.0478661	0.0372634	nan
7525000	7550000	0.00497934	0.0133391	0.0480041	0.0374357	nan
7550000	7575000	0.00142563	0.0135079	0.0474734	0.0378297	0.207533
7575000	7600000	-0.00121842	0.0134357	0.0466305	0.0381102	0.172616
7600000	7625000	-0.00171631	0.0117467	0.0454952	0.0379455	0.540225
7625000	7650000	-0.00293716	0.0105045	0.043625	0.0376993	0.5422
7650000	7675000	-0.00232881	0.0102116	0.0406156	0.0375868	0.197663
7675000	7700000	-0.00655552	0.0064132	0.0371619	0.0373206	0.464581
7700000	7725000	-0.0121827	0.000504701	0.0345859	0.0367377	0.686084
7725000	7750000	-0.0120525	-0.00373831	0.0330409	0.0362702	0.676791
7750000	7775000	-0.0129142	-0.00647446	0.0320085	0.0358854	0.632623
7775000	7800000	-0.0139406	-0.00932005	0.0310777	0.0353954	0.70494
7800000	7825000	-0.0131384	-0.0103675	0.0301694	0.0348469	0.758444
7825000	7850000	-0.0134593	-0.010445	0.0293518	0.0343362	0.695977
7850000	7875000	-0.0109887	-0.00972678	0.0284409	0.0338435	0.688467
7875000	7900000	-0.0108462	-0.00760593	0.0276703	0.0334893	0.458128
7900000	7925000	-0.0102925	-0.00844387	0.0271255	0.03305	0.67562
7925000	7950000	-0.0106167	-0.00767291	0.0267976	0.0326006	0.708307
7950000	7975000	-0.00976931	-0.00586204	0.0260565	0.0322145	0.644338
7975000	8000000	-0.00425763	-0.00254789	0.0250887	0.031976	0.380349
8000000	8025000	-0.00484106	-0.00332277	0.0244426	0.0316601	0.667548
8025000	8050000	-0.00576312	-0.0016407	0.024226	0.0313795	0.61745
8050000	8075000	-0.00710019	0.000461	0.024587	0.0311727	0.539119
8075000	8100000	-0.00589323	0.00215913	0.0243631	0.0309788	0.550873
8100000	8125000	-0.00474099	0.00354729	0.0240006	0.0308391	0.601416
8125000	8150000	-0.00381954	0.00590739	0.0240669	0.0307963	0.542117
8150000	8175000	-0.00225155	0.00830379	0.0243594	0.0308714	0.374545
8175000	8200000	-0.00145246	0.00853034	0.0248322	0.0309491	0.566122
8200000	8225000	0.000808332	0.0100504	0.0258526	0.0311762	0.349903
8225000	8250000	0.000846231	0.0102598	0.0277593	0.0313238	0.463532
8250000	8275000	-0.000502768	0.0102865	0.0300664	0.0314173	0.492522
8275000	8300000	-0.00113182	0.0103316	0.0322368	0.0314294	0.53593
8300000	8325000	0.000346882	0.0108881	0.0337475	0.031419	0.528638
8325000	8350000	0.00374876	0.0118048	0.0349355	0.0313721	nan
8350000	8375000	0.0010637	0.012066	0.0361102	0.0314493	0.353918
8375000	8400000	0.00109418	0.0119835	0.0375941	0.03158	0.466841
8400000	8425000	0.000474008	0.0118712	0.0385747	0.031571	0.583428
8425000	8450000	0.000846611	0.0123562	0.0392041	0.0316194	0.475327
8450000	8475000	0.00245779	0.0129453	0.039409	0.0317069	0.44781
8475000	8500000	0.00276177	0.0133497	0.0391823	0.0318717	0.250944
8500000	8525000	0.00296924	0.0135264	0.0385283	0.0319284	0.376319
8525000	8550000	0.00535098	0.0131238	0.03706	0.0317582	nan
8550000	8575000	0.00511992	0.0129719	0.0344371	0.0315434	nan
8575000	8600000	0.0085601	0.0125317	0.0326647	0.0314003	nan
8600000	8625000	0.00952573	0.0116598	0.031399	0.0313773	0.545337
8625000	8650000	0.00911778	0.01141	0.0310269	0.0313962	0.593597
8650000	8675000	0.0104475	0.0122186	0.0311034	0.0314079	0.447133
8675000	8700000	0.0148385	0.012805	0.0316503	0.0314185	nan
8700000	8725000	0.0111206	0.0130933	0.032125	0.0315431	0.397876
8725000	8750000	0.00963819	0.0134392	0.0327339	0.0318079	0.283269
8750000	8775000	0.00741165	0.0130459	0.0332093	0.0320426	0.477724
8775000	8800000	0.00862411	0.0131344	0.033233	0.0322778	0.341087
8800000	8825000	0.0083638	0.0127363	0.0327396	0.0325093	0.417216
8825000	8850000	0.0103168	0.0123172	0.032317	0.0325959	nan
8850000	8875000	0.00852298	0.0113946	0.0323316	0.0327429	0.486958
8875000	8900000	0.00740992	0.0101865	0.0319853	0.0328725	0.678862
8900000	8925000	0.0112511	0.0109999	0.0313553	0.0328939	nan
8925000	8950000	0.0114699	0.0102304	0.0309368	0.0329621	0.50735
8950000	8975000	0.0137243	0.0107457	0.030707	0.0330045	nan
8975000	9000000	0.00980353	0.00969289	0.0308555	0.0330914	0.557725
9000000	9025000	0.00983703	0.00979938	0.0312871	0.0331676	0.545615
9025000	9050000	0.0104398	0.0102406	0.0320637	0.033171	0.429898
9050000	9075000	0.0121495	0.010677	0.0332968	0.0331167	nan
9075000	9100000	0.010552	0.00984404	0.033649	0.0330968	0.485751
9100000	9125000	0.00955868	0.00922839	0.0335531	0.033107	0.610471
9125000	9150000	0.0124943	0.00976982	0.0329154	0.0331145	0.534409
9150000	9175000	0.0134324	0.0107339	0.0330715	0.0331002	0.485251
9175000	9200000	0.0147814	0.0112614	0.0340155	0.0330532	0.4904
9200000	9225000	0.015129	0.0122535	0.0360412	0.0329127	nan
9225000	9250000	0.0160641	0.0126949	0.0377424	0.0327727	nan
9250000	9275000	0.0160404	0.0129649	0.038805	0.0327003	nan
9275000	9300000	0.0157878	0.0132215	0.0391987	0.0327236	0.393392
9300000	9325000	0.0164201	0.0134424	0.0396328	0.0327443	nan
9325000	9350000	0.0153131	0.0133182	0.039823	0.0327361	0.55046
9350000	9375000	0.0159443	0.0137899	0.0396152	0.0327582	0.187765
9375000	9400000	0.0176037	0.0139637	0.0388735	0.0327213	nan
9400000	9425000	0.0165147	0.0137069	0.0379942	0.0327099	0.304096
9425000	9450000	0.0161292	0.0127438	0.0370405	0.0327276	0.555478
9450000	9475000	0.0172632	0.0128306	0.0361903	0.0327198	nan
9475000	9500000	0.0156257	0.0117619	0.0348586	0.0328252	0.484934
9500000	9525000	0.0148695	0.0109701	0.0333797	0.0329582	0.535296
9525000	9550000	0.0132838	0.0108689	0.0327272	0.0330953	0.544793
9550000	9575000	0.0145451	0.0114971	0.0326792	0.0331267	nan
9575000	9600000	0.0156154	0.0116512	0.0331935	0.0331008	nan
9600000	9625000	0.0145321	0.0115077	0.0334741	0.0330469	nan
9625000	9650000	0.014358	0.011145	0.0341527	0.0329785	nan
9650000	9675000	0.0153688	0.0110194	0.0348277	0.0329125	nan
9675000	9700000	0.0145911	0.0104161	0.0347148	0.0328439	nan
9700000	9725000	0.0137519	0.00988291	0.0337099	0.0328146	nan
9725000	9750000	0.0129114	0.00870666	0.0316792	0.0328219	nan
9750000	9775000	0.00774943	0.00693832	0.0304384	0.032851	nan
9775000	9800000	0.00377883	0.00409781	0.0303264	0.0328703	0.395221
9800000	9825000	0.00116598	-0.000459096	0.0319968	0.0329429	0.591757
9825000	9850000	-4.77711e-05	-0.00251637	0.0334548	0.0329572	0.477277
9850000	9875000	-0.000130118	-0.00546356	0.0348476	0.0330565	0.475398
9875000	9900000	-0.00272023	-0.00903042	0.0363657	0.0332626	0.629386
9900000	9925000	-0.00294723	-0.010969	0.0379067	0.033569	0.652502
9925000	9950000	-0.00217486	-0.0122248	0.038685	0.034001	0.693865
9950000	9975000	-0.00135038	-0.0121526	0.0385859	0.0343944	0.553269
9975000	10000000	-0.00144869	-0.0127148	0.03839	0.0347911	0.558317
10000000	10025000	-0.00351636	-0.0138905	0.0382867	0.0351586	0.641865
10025000	10050000	-0.00515746	-0.0146061	0.0382992	0.0355408	0.67273
10050000	10075000	-0.00454277	-0.0148576	0.0382663	0.0359057	0.658473
10075000	10100000	-0.00475357	-0.0153261	0.0379549	0.0362304	0.706134
10100000	10125000	-0.0050741	-0.0153799	0.0377813	0.0364482	0.676507
10125000	10150000	-0.00510805	-0.0154352	0.0376208	0.0365485	0.716678
10150000	10175000	-0.00515516	-0.0151511	0.0375109	0.0365216	0.630943
10175000	10200000	-0.00424875	-0.015086	0.0373834	0.0363776	0.666966
10200000	10225000	-0.00287283	-0.0147713	0.0371933	0.0361321	0.696539
10225000	10250000	-0.00416544	-0.0141739	0.0372634	0.0357626	0.703941
10250000	10275000	-0.00235535	-0.0126254	0.0372658	0.0353199	0.653795
10275000	10300000	0.00108514	-0.00956004	0.0362979	0.0349043	0.532528
10300000	10325000	0.00447188	-0.00607343	0.0344986	0.0345726	nan
10325000	10350000	0.000131532	-0.00701483	0.032938	0.0342626	0.655848
10350000	10375000	0.000569838	-0.00490328	0.0321019	0.0340657	0.577277
10375000	10400000	0.000833558	-0.00290212	0.0319274	0.0337399	0.654074
10400000	10425000	0.00295771	0.00217826	0.0324064	0.0334732	0.534642
10425000	10450000	0.00775221	0.00717755	0.0336796	0.0332853	0.373303
10450000	10475000	0.0093111	0.0102074	0.0359716	0.0331778	nan
10475000	10500000	0.00750718	0.0112584	0.0371358	0.033123	0.403474
10500000	10525000	0.00676473	0.0124583	0.0374739	0.0331035	nan
10525000	10550000	0.00687286	0.0121272	0.037639	0.0329749	0.408358
10550000	10575000	0.00465304	0.0113061	0.037577	0.0328474	0.634376
10575000	10600000	0.0022115	0.0124783	0.0373094	0.0326078	0.58979
10600000	10625000	0.00298676	0.0140285	0.0366994	0.0324809	0.450165
10625000	10650000	0.00583262	0.015051	0.0356689	0.0324677	0.234388
10650000	10675000	0.00570779	0.0152032	0.034226	0.0324882	0.120144
10675000	10700000	0.00221276	0.0146449	0.0326332	0.0322678	0.560091
10700000	10725000	0.00380257	0.0142232	0.0305628	0.032017	0.586895
10725000	10750000	0.0077213	0.0146721	0.0278144	0.0318883	0.350061
10750000	10775000	0.0121355	0.0148106	0.0269985	0.0316981	nan
10775000	10800000	0.0123889	0.0140874	0.0271147	0.0315266	0.450966
10800000	10825000	0.0122844	0.0139953	0.0284046	0.0314112	nan
10825000	10850000	0.0113749	0.0129787	0.0301913	0.0313355	0.451651
10850000	10875000	0.0112347	0.0123175	0.0312912	0.0312813	nan
10875000	10900000	0.00612159	0.0106455	0.0319793	0.0311962	0.4367
10900000	10925000	0.00319679	0.00780742	0.0325322	0.0311401	0.564522
10925000	10950000	0.000987796	0.00544849	0.0336465	0.0309955	0.564369
10950000	10975000	-0.00156836	0.00337328	0.0351654	0.030833	0.67322
10975000	11000000	-0.00151033	0.0035143	0.0371509	0.0306363	0.621818
11000000	11025000	-0.000286453	0.0042021	0.0380199	0.0304148	0.607513
11025000	11050000	-0.00206245	0.00592455	0.0392264	0.0301865	0.518188
11050000	11075000	-0.00390568	0.00701005	0.0409893	0.0299393	0.605609
11075000	11100000	-0.00433867	0.008681	0.0437738	0.0296928	0.595942
11100000	11125000	-0.00457625	0.0108762	0.0457661	0.0294791	0.539109
11125000	11150000	-0.00290671	0.0128684	0.0472393	0.0293949	0.514582
11150000	11175000	-0.00140515	0.0140837	0.0484724	0.0295239	0.181517
11175000	11200000	-0.00217122	0.0143262	0.0495488	0.0296324	0.399219
11200000	11225000	-0.00228117	0.0144489	0.0506471	0.0297035	0.412342
11225000	11250000	-0.000362665	0.0147341	0.0513299	0.0297984	0.158197
11250000	11275000	-0.000153194	0.0144529	0.0519345	0.0296987	nan
11275000	11300000	-0.000899172	0.013658	0.0528103	0.029613	0.539784
11300000	11325000	-0.000467161	0.0132296	0.0537508	0.0296953	0.493497
11325000	11350000	-0.000743995	0.0130887	0.0547547	0.0296704	0.538621
11350000	11375000	-0.00107253	0.0131936	0.0557169	0.0296097	0.528493
11375000	11400000	-0.000366972	0.013825	0.0565293	0.0295739	0.43353
11400000	11425000	-0.000746573	0.014133	0.0572499	0.0295528	0.384505
11425000	11450000	0.000728658	0.0144759	0.0578256	0.0295312	0.489238
11450000	11475000	0.00081487	0.0143554	0.0583153	0.0295997	0.254685
11475000	11500000	-0.000276377	0.0145951	0.0585052	0.0296971	0.326833
11500000	11525000	0.000144234	0.0145975	0.0585677	0.0297949	0.223772
11525000	11550000	0.000592553	0.0146486	0.0583053	0.0298779	0.307866
11550000	11575000	0.00121382	0.0145512	0.0577698	0.0299211	0.106351
11575000	11600000	0.00286384	0.0144914	0.0570953	0.0298794	0.182994
11600000	11625000	0.00436006	0.0141368	0.0560115	0.0295458	nan
11625000	11650000	-0.000296413	0.0121866	0.0546232	0.0294458	0.604605
11650000	11675000	-0.00255445	0.0108614	0.0531016	0.0296533	0.400483
11675000	11700000	-0.00477597	0.00740854	0.0520636	0.0300306	0.67111
11700000	11725000	-0.00499778	0.00514588	0.0509168	0.0304224	0.653976
11725000	11750000	-0.00508477	0.0043776	0.0493002	0.0308572	0.627047
11750000	11775000	-0.00315914	0.00448238	0.0472483	0.0312514	0.634659
11775000	11800000	-0.000485667	0.0057797	0.0448778	0.0315654	0.61313
11800000	11825000	0.00227589	0.00768378	0.0436194	0.0317496	0.597091
11825000	11850000	0.0074178	0.0110769	0.0433883	0.0318149	nan
11850000	11875000	0.0106185	0.012565	0.0436449	0.0318748	nan
11875000	11900000	0.00932603	0.0130863	0.0433423	0.0320683	0.285479
11900000	11925000	0.00706798	0.0124129	0.0424685	0.0321719	0.462524
11925000	11950000	0.00553727	0.0119803	0.0413587	0.0321038	0.464116
11950000	11975000	0.00220554	0.0114301	0.0400294	0.0320288	0.525678
11975000	12000000	-0.00188596	0.0110256	0.0389773	0.031945	0.507452
12000000	12025000	-0.0030488	0.0109772	0.0381962	0.0318439	0.627398
12025000	12050000	-0.00335042	0.0122057	0.037538	0.0317824	0.440747
12050000	12075000	-0.0039406	0.0128695	0.0377555	0.0317385	0.496115
12075000	12100000	-0.00316882	0.0134924	0.0387111	0.031617	0.424566
12100000	12125000	-0.000432479	0.0143485	0.0400067	0.031458	0.204233
12125000	12150000	0.000684931	0.0139394	0.0407732	0.0309984	nan
12150000	12175000	0.00274522	0.0135615	0.0410689	0.0303559	nan
12175000	12200000	0.00415085	0.0131621	0.040912	0.029848	nan
12200000	12225000	0.00207978	0.0125195	0.0397578	0.0294831	nan
12225000	12250000	-0.000317932	0.0118331	0.0374789	0.0292141	0.13113
12250000	12275000	-0.00406897	0.00773181	0.0351286	0.0289609	0.493148
12275000	12300000	-0.00638167	0.00344469	0.0329913	0.0286723	0.478765
12300000	12325000	-0.00786919	-0.00272063	0.032685	0.0287726	0.660306
12325000	12350000	-0.00978042	-0.00673663	0.0332599	0.029111	0.678334
12350000	12375000	-0.0110586	-0.00909974	0.0346466	0.0297064	0.665113
12375000	12400000	-0.0124429	-0.0110651	0.0363051	0.0304006	0.68003
12400000	12425000	-0.011677	-0.0119532	0.0376592	0.0311107	0.659834
12425000	12450000	-0.0126113	-0.0127229	0.0389538	0.0318751	0.642513
12450000	12475000	-0.0131678	-0.0134294	0.0401056	0.032589	0.649421
12475000	12500000	-0.0124304	-0.0140467	0.0409902	0.0332321	0.679089
12500000	12525000	-0.0122362	-0.0144992	0.0416018	0.0338502	0.660642
12525000	12550000	-0.012148	-0.014817	0.0419437	0.0344481	0.638656
12550000	12575000	-0.0140063	-0.0151503	0.0423166	0.0350405	0.699666
12575000	12600000	-0.0124125	-0.0155406	0.0427938	0.0355536	0.703628
12600000	12625000	-0.0124517	-0.0155108	0.0432452	0.0360581	0.691459
12625000	12650000	-0.012155	-0.0155849	0.0439912	0.0364637	0.663612
12650000	12675000	-0.0105134	-0.0155096	0.0446444	0.036759	0.64439
12675000	12700000	-0.00980322	-0.0155219	0.0448102	0.0369285	0.666983
12700000	12725000	-0.0107592	-0.0153696	0.0448065	0.0370308	0.59654
12725000	12750000	-0.0105807	-0.0155793	0.0446788	0.0370213	0.645559
12750000	12775000	-0.011169	-0.0156345	0.044256	0.0369579	0.622863
12775000	12800000	-0.0111009	-0.0157122	0.043554	0.0368668	0.690456
12800000	12825000	-0.00996784	-0.0153837	0.0427356	0.0368015	0.587136
12825000	12850000	-0.0093707	-0.0155083	0.041598	0.036747	0.627692
12850000	12875000	-0.00968318	-0.0155376	0.0399591	0.0366889	0.6616
12875000	12900000	-0.0107848	-0.0156322	0.0376517	0.0366615	0.682027
12900000	12925000	-0.0110424	-0.0155244	0.0361877	0.0366572	0.659599
12925000	12950000	-0.0100006	-0.0155959	0.0352416	0.0366318	0.695916
12950000	12975000	-0.0102084	-0.0151796	0.0353757	0.0365753	0.672617
12975000	13000000	-0.00968089	-0.0147186	0.0360329	0.0365315	0.659941
13000000	13025000	-0.00874096	-0.0142345	0.0375042	0.036495	0.648455
13025000	13050000	-0.00907711	-0.0133834	0.0384211	0.0364638	0.666028
13050000	13075000	-0.00943406	-0.0120438	0.0389867	0.0364806	0.63888
13075000	13100000	-0.00861222	-0.0100624	0.0391433	0.0366038	0.59536
13100000	13125000	-0.00715971	-0.00772271	0.0389916	0.0368046	0.554406
13125000	13150000	-0.00765957	-0.00555851	0.0384263	0.0370378	0.54752
13150000	13175000	-0.00809374	-0.00357485	0.0376066	0.0372645	0.603315
13175000	13200000	-0.00728198	-0.0010582	0.036784	0.0374956	0.58612
13200000	13225000	-0.00565612	0.00339164	0.0365295	0.0378332	0.391122
13225000	13250000	-0.00444665	0.00395761	0.0365986	0.0380532	0.576548
13250000	13275000	-0.000314149	0.00636996	0.0371278	0.0382268	0.508259
13275000	13300000	0.00493088	0.00879675	0.0376826	0.0383704	nan
13300000	13325000	0.00505796	0.00919916	0.0376715	0.0384358	nan
13325000	13350000	0.00335099	0.00866891	0.0361244	0.0383825	nan
13350000	13375000	-0.00180205	0.00642854	0.0344459	0.0382293	0.525702
13375000	13400000	-0.00195504	0.00437112	0.0331171	0.0380089	0.57231
13400000	13425000	-0.00136363	0.00405937	0.0325889	0.0378105	0.509523
13425000	13450000	-0.000326867	0.00378928	0.0321033	0.0375876	nan
13450000	13475000	-0.00341136	0.000556637	0.0315216	0.0372357	nan
13475000	13500000	-0.0114749	-0.00700348	0.0311922	0.0368194	0.725772
13500000	13525000	-0.0136981	-0.0101954	0.0314036	0.0365531	0.743819
13525000	13550000	-0.0144797	-0.0116358	0.0319882	0.0364727	0.756084
13550000	13575000	-0.0143954	-0.0119427	0.0325585	0.0364714	0.717947
13575000	13600000	-0.0145554	-0.0116276	0.0328278	0.0364799	0.754668
13600000	13625000	-0.0142884	-0.0100643	0.033035	0.0365145	0.707889
13625000	13650000	-0.011929	-0.00666796	0.0330674	0.036604	0.695097
13650000	13675000	-0.00578469	0.000417346	0.0330696	0.036897	0.149134
13675000	13700000	-0.00293887	7.49838e-05	0.0332783	0.0370847	nan
13700000	13725000	-0.00396994	-0.00400959	0.0334855	0.0368823	0.515171
13725000	13750000	-0.00804696	-0.00769446	0.0334442	0.0366828	0.566317
13750000	13775000	-0.0117443	-0.0107488	0.0336362	0.0364769	0.674556
13775000	13800000	-0.0123302	-0.0122599	0.0342562	0.0363567	0.702064
13800000	13825000	-0.0131081	-0.0129422	0.0353282	0.0363017	0.72875
13825000	13850000	-0.0137995	-0.0130298	0.0363976	0.036291	0.667881
13850000	13875000	-0.0127805	-0.0130722	0.0370409	0.0362762	0.644784
13875000	13900000	-0.0127186	-0.0131271	0.0375025	0.0362286	0.665299
13900000	13925000	-0.0131095	-0.0128974	0.037981	0.036177	0.634292
13925000	13950000	-0.0116832	-0.0129903	0.0385189	0.0361161	0.634921
13950000	13975000	-0.010836	-0.0125847	0.0392031	0.0360351	0.666815
13975000	14000000	-0.0136222	-0.0123403	0.0401587	0.0359633	0.650487
14000000	14025000	-0.0140269	-0.0118536	0.0414839	0.035852	0.66349
14025000	14050000	-0.0135617	-0.0112108	0.0420357	0.0357032	0.672846
14050000	14075000	-0.0142013	-0.0105543	0.0423215	0.0355314	0.674119
14075000	14100000	-0.0137962	-0.0090648	0.0423638	0.0353033	0.67842
14100000	14125000	-0.0133271	-0.00721887	0.0420978	0.0350387	0.659733
14125000	14150000	-0.0125121	-0.00454009	0.0415092	0.0348273	0.64424
14150000	14175000	-0.00995247	-0.00152118	0.0408928	0.0346194	0.706235
14175000	14200000	-0.0115774	0.00395041	0.0400429	0.0345833	0.530887
14200000	14225000	-0.0101654	0.00737779	0.0388031	0.0346528	0.568838
14225000	14250000	-0.00882742	0.011075	0.0368754	0.034931	0.436863
14250000	14275000	-0.00244326	0.0130492	0.0355351	0.0353167	0.401027
14275000	14300000	0.00514472	0.0144461	0.0356325	0.0357353	0.273737
14300000	14325000	0.00977737	0.0142565	0.0368561	0.0359583	nan
14325000	14350000	0.010739	0.0142509	0.0387689	0.0360552	nan
14350000	14375000	0.00738493	0.014368	0.0394562	0.0362356	nan
14375000	14400000	0.00298813	0.0149784	0.0389107	0.0364877	0.354262
14400000	14425000	0.00120763	0.0149423	0.0379307	0.0366573	0.316053
14425000	14450000	0.00222347	0.0148223	0.0365953	0.0365808	0.500179
14450000	14475000	0.00535963	0.0149043	0.0349829	0.0364511	0.448122
14475000	14500000	0.00661171	0.0153356	0.0338487	0.0363814	0.143207
14500000	14525000	0.00507638	0.0142388	0.033088	0.0360743	nan
14525000	14550000	-0.00427143	0.0128907	0.032782	0.0355636	0.39339
14550000	14575000	-0.00824136	0.0102798	0.0331493	0.0351954	0.574128
14575000	14600000	-0.00996976	0.00702194	0.0346033	0.0348129	0.569932
14600000	14625000	-0.0124637	0.00426232	0.035688	0.034621	0.638894
14625000	14650000	-0.0110943	0.00185532	0.0362583	0.0345156	0.549514
14650000	14675000	-0.0124517	-0.00149132	0.0367652	0.034523	0.671204
14675000	14700000	-0.0137973	-0.00342747	0.0372011	0.0345915	0.693072
14700000	14725000	-0.0121344	-0.0044106	0.0374725	0.0348291	0.729744
14725000	14750000	-0.014273	-0.00401238	0.0375526	0.0351091	0.617349
14750000	14775000	-0.00989267	-0.00263443	0.0373202	0.0353852	0.437428
14775000	14800000	-0.0128775	-0.00483984	0.0371185	0.0354626	0.655929
14800000	14825000	-0.0137979	-0.00603344	0.0368157	0.035363	0.655109
14825000	14850000	-0.0142503	-0.00685064	0.0365814	0.0353326	0.694616
14850000	14875000	-0.0137266	-0.0064164	0.0359956	0.0353276	0.675243
14875000	14900000	-0.0112498	-0.00425962	0.0348533	0.0353782	0.385096
14900000	14925000	-0.0128921	-0.00573088	0.0334925	0.0353401	0.504306
14925000	14950000	-0.0147614	-0.00864767	0.0325665	0.0350394	0.71508
14950000	14975000	-0.0159918	-0.00980275	0.0323426	0.03483	0.681108
14975000	15000000	-0.0159816	-0.0105292	0.0320385	0.0347525	0.705626
15000000	15025000	-0.0145749	-0.0106492	0.031702	0.0347253	0.727936
15025000	15050000	-0.0164499	-0.00981922	0.0314092	0.0347563	0.680418
15050000	15075000	-0.0153575	-0.00828428	0.0308894	0.0347965	0.658835
15075000	15100000	-0.014052	-0.0060278	0.0304235	0.0348341	0.60802
15100000	15125000	-0.0131847	-0.00268487	0.0302631	0.0349224	0.249238
15125000	15150000	-0.0143828	-0.00542074	0.030498	0.0347845	0.595834
15150000	15175000	-0.0151201	-0.0069755	0.0303128	0.0343727	0.613189
15175000	15200000	-0.014778	-0.00803935	0.0294602	0.0341499	0.572137
15200000	15225000	-0.0149594	-0.00974739	0.0281174	0.0340059	0.610852
15225000	15250000	-0.0170839	-0.0109549	0.0274368	0.0339391	0.644218
15250000	15275000	-0.0168211	-0.01222	0.0272292	0.0339996	0.699035
15275000	15300000	-0.0181826	-0.0128711	0.0275855	0.0341989	0.6563
15300000	15325000	-0.0178905	-0.0134248	0.0282967	0.0345102	0.688249
15325000	15350000	-0.0181387	-0.013478	0.0294034	0.03488	0.637179
15350000	15375000	-0.0166258	-0.0136698	0.0307725	0.0352507	0.659653
15375000	15400000	-0.0169789	-0.013872	0.0322224	0.0355989	0.759221
15400000	15425000	-0.0184011	-0.0129045	0.0334133	0.0359937	0.651842
15425000	15450000	-0.0175432	-0.0121394	0.0343179	0.0365046	0.648609
15450000	15475000	-0.0176948	-0.0105668	0.0352061	0.0370309	0.57782
15475000	15500000	-0.01712	-0.00907042	0.0360141	0.0375641	0.41841
15500000	15525000	-0.0158453	-0.00959919	0.0366721	0.0379189	0.52188
15525000	15550000	-0.0168614	-0.0112175	0.0372293	0.0380839	0.562325
15550000	15575000	-0.0177101	-0.0128969	0.0375138	0.0381695	0.68717
15575000	15600000	-0.0187236	-0.0137704	0.0377668	0.0383141	0.668711
15600000	15625000	-0.0184032	-0.0141395	0.0380228	0.0385533	0.680657
15625000	15650000	-0.0174585	-0.0144966	0.038506	0.0388347	0.670885
15650000	15675000	-0.017122	-0.0145548	0.0391735	0.0391366	0.637805
15675000	15700000	-0.018199	-0.0145577	0.0401888	0.039422	0.669508
15700000	15725000	-0.0178705	-0.0143953	0.0410773	0.0396632	0.666309
15725000	15750000	-0.01758	-0.0135988	0.0415772	0.0398635	0.52788
15750000	15775000	-0.015609	-0.0136688	0.0419561	0.0400146	0.499865
15775000	15800000	-0.0177373	-0.014838	0.0421991	0.0399898	0.655504
15800000	15825000	-0.0165507	-0.0150833	0.0426788	0.0399399	0.631359
15825000	15850000	-0.0163097	-0.0153358	0.0433338	0.039965	0.666206
15850000	15875000	-0.016154	-0.0156278	0.0441896	0.0399864	0.668417
15875000	15900000	-0.0176386	-0.0153936	0.0450075	0.0400265	0.606628
15900000	15925000	-0.0157788	-0.0154837	0.0455582	0.0400668	0.631988
15925000	15950000	-0.0166196	-0.0153571	0.0460484	0.0401128	0.643223
15950000	15975000	-0.0137827	-0.0148398	0.0466627	0.0401418	0.383214
15975000	16000000	-0.0142425	-0.0161117	0.0472028	0.0400114	0.650753
16000000	16025000	-0.0159823	-0.0169905	0.0472267	0.039736	0.654705
16025000	16050000	-0.0172025	-0.0174772	0.0472008	0.0396115	0.700917
16050000	16075000	-0.017614	-0.0177624	0.0471155	0.0395169	0.69647
16075000	16100000	-0.0156702	-0.0180569	0.0468246	0.0394847	0.71139
16100000	16125000	-0.0177058	-0.0180739	0.0465267	0.0395037	0.735275
16125000	16150000	-0.0168021	-0.0181673	0.0462191	0.0395181	0.766812
16150000	16175000	-0.0178249	-0.0181057	0.0457645	0.0395386	0.696131
16175000	16200000	-0.0181733	-0.0180334	0.0451661	0.0394356	0.726085
16200000	16225000	-0.0166322	-0.0181314	0.0446028	0.0392749	0.713119
16225000	16250000	-0.0156315	-0.0182099	0.0441605	0.0390618	0.706961
16250000	16275000	-0.0163073	-0.0180767	0.0436472	0.0388033	0.691803
16275000	16300000	-0.0151865	-0.0181028	0.0429323	0.0384881	0.694737
16300000	16325000	-0.0175409	-0.0180399	0.0421551	0.0381588	0.712439
16325000	16350000	-0.0153603	-0.0178513	0.0410025	0.037805	0.684355
16350000	16375000	-0.0166385	-0.0179179	0.0398756	0.0374359	0.704416
16375000	16400000	-0.0164886	-0.0177997	0.0387327	0.0370112	0.692014
16400000	16425000	-0.0157864	-0.0177092	0.0376071	0.0365692	0.662019
16425000	16450000	-0.0173876	-0.0177756	0.0363511	0.0361052	0.732791
16450000	16475000	-0.0183701	-0.0176166	0.034884	0.0356448	0.717419
16475000	16500000	-0.0179353	-0.0175899	0.033343	0.0351241	0.698523
16500000	16525000	-0.0172379	-0.0175055	0.0317476	0.0345014	0.781115
16525000	16550000	-0.0171871	-0.0172694	0.0298311	0.0338865	0.752682
16550000	16575000	-0.0166627	-0.0167346	0.0278105	0.0332327	0.735792
16575000	16600000	-0.0166695	-0.0159054	0.0253518	0.0326721	0.677279
16600000	16625000	-0.0154417	-0.0146865	0.0225934	0.0321891	0.688552
16625000	16650000	-0.0169531	-0.0137313	0.0206822	0.0317972	0.726327
16650000	16675000	-0.0183595	-0.0115112	0.0192126	0.0315237	0.664715
16675000	16700000	-0.0163593	-0.00916099	0.0181152	0.0313468	0.690637
16700000	16725000	-0.0120481	-0.0053879	0.0171589	0.0313869	0.68664
16725000	16750000	-0.00389385	0.00135863	0.0169615	0.0318433	nan
16750000	16775000	-0.00268459	0.00349565	0.0170162	0.0324189	0.497387
16775000	16800000	-0.00229933	0.0055711	0.0172882	0.0331649	0.439302
16800000	16825000	-0.00326404	0.0064273	0.0186015	0.0336794	0.530416
16825000	16850000	-0.00160318	0.00772966	0.020803	0.0341506	0.549426
16850000	16875000	-0.000842218	0.00954384	0.0231462	0.0346221	0.447203
16875000	16900000	0.00233593	0.0110297	0.0247521	0.0350811	0.395764
16900000	16925000	0.00643607	0.0118131	0.0259631	0.0354397	nan
16925000	16950000	0.00487564	0.0122631	0.026654	0.0358362	0.329409
16950000	16975000	0.00376272	0.0122965	0.0275056	0.0361988	0.351021
16975000	17000000	0.00318873	0.0120468	0.0288939	0.0362869	0.340563
17000000	17025000	0.00120837	0.0106131	0.0295283	0.0361028	0.572468
17025000	17050000	0.00154223	0.00991991	0.0294408	0.0358896	0.698903
17050000	17075000	0.00466909	0.011039	0.0284614	0.0358678	0.48021
17075000	17100000	0.00979469	0.0121333	0.0282691	0.0360067	0.245163
17100000	17125000	0.00818447	0.0115002	0.0283164	0.0359807	0.584795
17125000	17150000	0.00868282	0.0118347	0.0286275	0.0359386	0.478831
17150000	17175000	0.0103892	0.01243	0.0289369	0.0359223	nan
17175000	17200000	0.0102928	0.0127901	0.0290847	0.035997	0.238536
17200000	17225000	0.00888758	0.0119499	0.0289333	0.0359101	nan
17225000	17250000	0.00712326	0.0107498	0.0291036	0.0356721	0.523701
17250000	17275000	0.00592584	0.00994488	0.0299639	0.0355221	0.504971
17275000	17300000	0.00860928	0.00918379	0.0307853	0.0352722	nan
17300000	17325000	0.00506582	0.00674922	0.0311792	0.0350664	0.611679
17325000	17350000	0.0043784	0.00556618	0.0309798	0.0349337	0.57493
17350000	17375000	0.00228533	0.00473497	0.0308244	0.0348357	0.5391
17375000	17400000	0.00236534	0.00428087	0.0307476	0.0347147	0.479486
17400000	17425000	6.98244e-05	0.00249345	0.0313208	0.0345398	0.499786
17425000	17450000	-0.00155824	-0.000323418	0.0324033	0.0343176	0.604388
17450000	17475000	-0.00284863	-0.00228078	0.0328403	0.0341256	0.626855
17475000	17500000	-0.000781893	-0.00342948	0.0322097	0.0339862	0.598607
17500000	17525000	-0.000374157	-0.00418119	0.0308704	0.0338887	0.559491
17525000	17550000	-0.00148033	-0.0055778	0.0298727	0.033767	0.596715
17550000	17575000	-0.00210546	-0.00656941	0.0295118	0.0336517	0.556864
17575000	17600000	-0.00282156	-0.00792983	0.0295202	0.0335295	0.617779
17600000	17625000	-0.00353221	-0.00931042	0.0299898	0.0333746	0.658938
17625000	17650000	-0.00495209	-0.00981278	0.0308232	0.0332102	0.680039
17650000	17675000	-0.00440464	-0.0097618	0.0316266	0.0330597	0.683825
17675000	17700000	-0.00404788	-0.00925337	0.0320455	0.0328975	0.662174
17700000	17725000	-0.00267154	-0.00860781	0.0321681	0.0326658	0.679485
17725000	17750000	-0.000960271	-0.00710834	0.0324467	0.0324295	0.639453
17750000	17775000	-0.00069711	-0.00489752	0.0331117	0.0322049	0.584543
17775000	17800000	-0.00148243	-0.00269109	0.0341685	0.0320013	0.550432
17800000	17825000	-0.00058296	-0.000449878	0.0351196	0.0318896	0.503155
17825000	17850000	0.000945788	0.000622914	0.0355539	0.0317835	0.57353
17850000	17875000	0.00134229	0.00234974	0.0355925	0.0317181	0.549897
17875000	17900000	0.00233255	0.0041276	0.0355185	0.0316886	0.51407
17900000	17925000	0.00368612	0.00579565	0.0351176	0.0316866	0.474669
17925000	17950000	0.00446533	0.00585085	0.0343895	0.0316421	0.55448
17950000	17975000	0.00344946	0.0069965	0.033065	0.0315957	0.598574
17975000	18000000	0.00644168	0.00866673	0.0317648	0.0315797	0.590723
18000000	18025000	0.00943896	0.0114912	0.0315754	0.0318	0.168972
18025000	18050000	0.00700234	0.00995953	0.0319974	0.0318625	0.592136
18050000	18075000	0.00760446	0.0104684	0.0326671	0.0318883	0.544713
18075000	18100000	0.0083474	0.0112499	0.0328603	0.0319279	0.432692
18100000	18125000	0.00935159	0.0117118	0.0331995	0.0319906	0.236262
18125000	18150000	0.00481974	0.00870277	0.0338634	0.031825	0.660605
18150000	18175000	0.00520705	0.00774018	0.0354001	0.0316422	0.6163
18175000	18200000	0.00654741	0.00811901	0.0367188	0.0314513	0.589185
18200000	18225000	0.0078838	0.00931636	0.0376103	0.0312507	0.573428
18225000	18250000	0.0132822	0.0116795	0.0386389	0.0310537	nan
18250000	18275000	0.015244	0.0129178	0.0398564	0.0309211	nan
18275000	18300000	0.0161621	0.0136177	0.0417093	0.0310132	0.29245
18300000	18325000	0.0176458	0.0135597	0.042785	0.0310409	nan
18325000	18350000	0.0165264	0.01334	0.0432989	0.030939	nan
18350000	18375000	0.0149443	0.0124968	0.0434927	0.0309607	0.520767
18375000	18400000	0.0171822	0.0127634	0.0434568	0.0309816	nan
18400000	18425000	0.0139061	0.012575	0.0431873	0.0309252	0.52235
18425000	18450000	0.0110386	0.012813	0.0427894	0.0309377	0.505351
18450000	18475000	0.0117364	0.013361	0.0425556	0.0308302	0.516563
18475000	18500000	0.0128822	0.0141443	0.0419254	0.0306996	0.464934
18500000	18525000	0.0140768	0.0148591	0.0412681	0.0305839	0.388425
18525000	18550000	0.013719	0.0153057	0.0407595	0.0304763	0.230982
18550000	18575000	0.0133675	0.0150531	0.0404081	0.0302954	0.581284
18575000	18600000	0.0155095	0.0153952	0.0403772	0.0301027	nan
18600000	18625000	0.0154276	0.0158554	0.039766	0.0301334	0.209892
18625000	18650000	0.0147981	0.015712	0.0383355	0.0302354	0.0954889
18650000	18675000	0.00986065	0.0146764	0.0365298	0.0300682	0.574938
18675000	18700000	0.0100575	0.0143576	0.0347672	0.0298507	0.491847
18700000	18725000	0.0108282	0.014585	0.0328163	0.0298015	0.363395
18725000	18750000	0.0104818	0.0138569	0.0306214	0.0297679	0.39391
18750000	18775000	0.00967355	0.0130075	0.0287464	0.0296333	0.208823
18775000	18800000	0.00434066	0.00886911	0.0275024	0.029488	0.51881
18800000	18825000	0.000516081	0.00307597	0.0264147	0.0294118	0.632594
18825000	18850000	-0.00221009	-0.00215823	0.025807	0.0296085	0.67915
18850000	18875000	-0.00418026	-0.00498639	0.0252674	0.0299145	0.647215
18875000	18900000	-0.00576889	-0.00717864	0.0252094	0.0302278	0.705431
18900000	18925000	-0.00667418	-0.00823362	0.025282	0.0304689	0.692667
18925000	18950000	-0.00673324	-0.00866898	0.0254828	0.0306148	0.693355
18950000	18975000	-0.00812625	-0.00894817	0.0256076	0.0306421	0.727191
18975000	19000000	-0.00814984	-0.0079839	0.0258573	0.0305233	0.707168
19000000	19025000	-0.00672471	-0.00662728	0.0260818	0.0302804	0.714574
19025000	19050000	-0.00623321	-0.00296718	0.0263746	0.0299576	0.687474
19050000	19075000	-0.0030432	0.00250226	0.0269159	0.0296441	0.597825
19075000	19100000	-0.000100821	0.00864788	0.0279917	0.0294871	0.512035
19100000	19125000	0.00414518	0.0133396	0.0300473	0.02962	0.113098
19125000	19150000	0.00465252	0.0130629	0.0321692	0.0297013	0.493707
19150000	19175000	0.00549857	0.0132535	0.0335249	0.0297754	0.455663
19175000	19200000	0.00498642	0.0135523	0.0341678	0.0297176	0.482041
19200000	19225000	0.00454351	0.0136587	0.034826	0.0295691	0.626721
19225000	19250000	0.00782166	0.0152963	0.0353728	0.029424	nan
19250000	19275000	0.00237409	0.0158522	0.0359566	0.0293651	0.524676
19275000	19300000	0.00191546	0.0165541	0.0369102	0.0295836	0.265503
19300000	19325000	0.00175606	0.0167322	0.0389861	0.0296786	0.321824
19325000	19350000	0.00361892	0.0169326	0.0411727	0.0296977	nan
19350000	19375000	0.00315974	0.0165913	0.0438752	0.029887	0.0964462
19375000	19400000	0.00421505	0.0165852	0.0459117	0.0301917	0.179722
19400000	19425000	0.00670622	0.0165492	0.0471848	0.0302873	0.1358
19425000	19450000	0.00947794	0.0168034	0.0479185	0.0301459	nan
19450000	19475000	0.00788126	0.016824	0.0479917	0.0300186	nan
19475000	19500000	0.00302078	0.0165404	0.047148	0.0303025	0.168767
19500000	19525000	0.0010851	0.0164827	0.0458059	0.0306288	0.278673
19525000	19550000	0.00043663	0.0164455	0.0439338	0.0306904	0.155976
19550000	19575000	-0.00118123	0.0159012	0.0427749	0.0307435	0.471305
19575000	19600000	-0.00438011	0.0144464	0.0428552	0.0308336	0.639432
19600000	19625000	-0.00526835	0.0131185	0.0445952	0.0311896	0.681633
19625000	19650000	-0.00337672	0.0134099	0.045713	0.0316638	0.633114
19650000	19675000	-0.00268804	0.0149017	0.0461409	0.0321836	0.375422
19675000	19700000	-0.00316589	0.0152591	0.0459565	0.0326644	0.508798
19700000	19725000	-0.00102728	0.0157479	0.045289	0.0329737	0.45435
19725000	19750000	-0.00091054	0.0159506	0.0437209	0.0332865	0.549844
19750000	19775000	0.00149272	0.0164869	0.0425433	0.0335888	0.44585
19775000	19800000	0.00278385	0.0167135	0.0418332	0.0339174	0.116568
19800000	19825000	0.000507429	0.0165864	0.0409466	0.0340619	0.38608
19825000	19850000	-0.000501352	0.0163643	0.0400429	0.0338933	0.361717
19850000	19875000	-0.0013763	0.0156263	0.038794	0.0336972	0.483604
19875000	19900000	-0.00204076	0.0143397	0.0368668	0.0334506	0.525889
19900000	19925000	-0.00188604	0.0128465	0.0347764	0.0332911	0.582862
19925000	19950000	-0.00164859	0.011575	0.0338721	0.0331455	0.571964
19950000	19975000	-0.00138724	0.0110399	0.0338232	0.0330033	0.479582
19975000	20000000	-0.00256746	0.00881693	0.0345048	0.0328106	0.560664
20000000	20025000	-0.00417045	0.00671335	0.0349529	0.0325225	0.618617
20025000	20050000	-0.00424502	0.00502335	0.0346262	0.0322771	0.608717
20050000	20075000	-0.00563034	0.00456003	0.0338649	0.0320895	0.598012
20075000	20100000	-0.00494091	0.00402936	0.0327936	0.0319613	0.486256
20100000	20125000	-0.00543211	0.00159551	0.0311795	0.0319295	0.596234
20125000	20150000	-0.00777999	-0.00128146	0.0301134	0.0319839	0.673848
20150000	20175000	-0.0100564	-0.00242982	0.0300901	0.0322408	0.665952
20175000	20200000	-0.00954944	-0.00281177	0.0308281	0.032555	0.635377
20200000	20225000	-0.0105363	-0.00270155	0.0312463	0.0328617	0.630265
20225000	20250000	-0.00981561	-0.00321151	0.031142	0.0331142	0.719925
20250000	20275000	-0.0102057	-0.000668809	0.030963	0.0333292	0.613723
20275000	20300000	-0.00943027	0.000800788	0.0305818	0.0335601	0.692118
20300000	20325000	-0.00895885	0.00471845	0.0296487	0.0337135	0.635002
20325000	20350000	-0.00819774	0.00921876	0.0279244	0.0338759	0.667007
20350000	20375000	-0.00117534	0.0144044	0.0265274	0.0340961	0.16214
20375000	20400000	0.00315308	0.0151555	0.0261856	0.034049	nan
20400000	20425000	0.00044143	0.0151904	0.0262747	0.0337399	0.294777
20425000	20450000	-0.00099198	0.0147318	0.0265303	0.0333527	0.441878
20450000	20475000	-0.0016683	0.0144659	0.0266628	0.0327409	0.308415
20475000	20500000	-0.00288564	0.0138022	0.0264857	0.0320136	0.225078
20500000	20525000	-0.00811585	0.010323	0.0261678	0.0309868	0.47795
20525000	20550000	-0.0127082	0.00524273	0.0257847	0.0299036	0.565314
20550000	20575000	-0.01386	-0.00148323	0.025422	0.0291474	0.683687
20575000	20600000	-0.0140853	-0.00571669	0.0249243	0.0287573	0.711842
20600000	20625000	-0.0148092	-0.00804408	0.0239999	0.0286815	0.629178
20625000	20650000	-0.0171492	-0.010605	0.0239705	0.0287835	0.657305
20650000	20675000	-0.0173128	-0.0131539	0.0243096	0.0289195	0.702772
20675000	20700000	-0.0175023	-0.0149382	0.0254716	0.0292663	0.742743
20700000	20725000	-0.0192252	-0.0159612	0.0269986	0.0299413	0.75605
20725000	20750000	-0.0185341	-0.0165758	0.0283855	0.0308065	0.718283
20750000	20775000	-0.0182068	-0.0171212	0.029708	0.0318047	0.747153
20775000	20800000	-0.018676	-0.0175328	0.0310608	0.0328287	0.756401
20800000	20825000	-0.0186568	-0.0177934	0.0323501	0.0339853	0.735614
20825000	20850000	-0.0190232	-0.0179905	0.0334333	0.0351783	0.716182
20850000	20875000	-0.0182529	-0.0184065	0.0344435	0.036343	0.733243
20875000	20900000	-0.0190185	-0.0185985	0.0355731	0.0374328	0.758313
20900000	20925000	-0.0192094	-0.0186705	0.0366388	0.0385555	0.722055
20925000	20950000	-0.0197682	-0.018873	0.0377267	0.0396507	0.752814
20950000	20975000	-0.0188296	-0.0188648	0.0388523	0.0406921	0.755854
20975000	21000000	-0.0187272	-0.0189114	0.0399527	0.0417203	0.745764
21000000	21025000	-0.0186395	-0.0188992	0.0408753	0.0427741	0.726238
21025000	21050000	-0.0180055	-0.0189936	0.0417738	0.0437795	0.758285
21050000	21075000	-0.0179	-0.0189679	0.0426404	0.0447408	0.762612
21075000	21100000	-0.0187154	-0.0190608	0.0435724	0.0457344	0.760065
21100000	21125000	-0.0178914	-0.0189936	0.0446008	0.0466677	0.771136
21125000	21150000	-0.0187499	-0.019045	0.0456304	0.0475671	0.747127
21150000	21175000	-0.0182347	-0.0190106	0.0464831	0.0483234	0.752834
21175000	21200000	-0.0176037	-0.0189551	0.0472168	0.0488703	0.723382
21200000	21225000	-0.0190721	-0.0188548	0.0479032	0.0492851	0.763907
21225000	21250000	-0.0182467	-0.0188767	0.0484741	0.0496076	0.770146
21250000	21275000	-0.0186536	-0.018733	0.048916	0.0499552	0.770991
21275000	21300000	-0.0181638	-0.0186973	0.0494294	0.0503363	0.801379
21300000	21325000	-0.0186892	-0.0187833	0.0498076	0.0507225	0.709947
21325000	21350000	-0.0168987	-0.01875	0.0500861	0.0511415	0.758593
21350000	21375000	-0.0178965	-0.0186741	0.0502674	0.0514981	0.768338
21375000	21400000	-0.0171585	-0.0186395	0.0505131	0.0519159	0.792546
21400000	21425000	-0.0165085	-0.0186369	0.0506899	0.0524409	0.748388
21425000	21450000	-0.0169227	-0.0186697	0.0510024	0.0529362	0.734416
21450000	21475000	-0.0154434	-0.0187179	0.0512564	0.0533006	0.738218
21475000	21500000	-0.0153044	-0.0186387	0.0509992	0.0534929	0.776768
21500000	21525000	-0.0165936	-0.0186442	0.0505807	0.0536035	0.741361
21525000	21550000	-0.0164149	-0.0185971	0.0502482	0.0536227	0.743152
21550000	21575000	-0.0148644	-0.018499	0.0501462	0.0533761	0.734621
21575000	21600000	-0.0151351	-0.0182834	0.0500954	0.0528779	0.78978
21600000	21625000	-0.014848	-0.0183888	0.050156	0.0521318	0.779792
21625000	21650000	-0.0148306	-0.0183981	0.049917	0.0512696	0.707434
21650000	21675000	-0.013399	-0.018179	0.0494084	0.050184	0.800733
21675000	21700000	-0.0148743	-0.0181213	0.0484564	0.0489561	0.80256
21700000	21725000	-0.0164282	-0.0182217	0.0473996	0.0476593	0.816102
21725000	21750000	-0.0184046	-0.0183868	0.0464794	0.0463026	0.802863
21750000	21775000	-0.0165954	-0.0183561	0.0454341	0.0448846	0.814843
21775000	21800000	-0.0176613	-0.0185331	0.0442559	0.0434338	0.787573
21800000	21825000	-0.0165876	-0.0186619	0.0430421	0.0419298	0.800458
21825000	21850000	-0.0172853	-0.0188578	0.0419643	0.0404235	0.794305
21850000	21875000	-0.0162991	-0.0189858	0.0409768	0.0390494	0.762528
21875000	21900000	-0.0177107	-0.0189451	0.0399536	0.0378022	0.760443
21900000	21925000	-0.0177857	-0.0190541	0.038895	0.0366491	0.778575
21925000	21950000	-0.017342	-0.0188999	0.038057	0.0356296	0.752919
21950000	21975000	-0.0175481	-0.0187507	0.0371717	0.0348469	0.689148
21975000	22000000	-0.0165462	-0.0185508	0.0363438	0.0341461	0.750019
22000000	22025000	-0.0168694	-0.0183278	0.0353272	0.0335224	0.764202
22025000	22050000	-0.0179606	-0.0179847	0.034419	0.0330304	0.731557
22050000	22075000	-0.0180618	-0.0174856	0.0334558	0.0326405	0.735914
22075000	22100000	-0.0178397	-0.0165792	0.032527	0.0323921	0.752887
22100000	22125000	-0.0178056	-0.0150759	0.0314865	0.0323836	0.719847
22125000	22150000	-0.0174054	-0.0130343	0.0306033	0.0326806	0.760948
22150000	22175000	-0.0141177	-0.00881691	0.0303541	0.0334936	0.650705
22175000	22200000	-0.0108377	-0.0035992	0.0308523	0.0348532	0.370864
22200000	22225000	-0.00932068	-0.00257874	0.0319549	0.0361992	0.489567
22225000	22250000	-0.0103699	-0.00321387	0.0328601	0.0372356	0.582434
22250000	22275000	-0.0119972	-0.00421871	0.0333515	0.0380553	0.615403
22275000	22300000	-0.0120969	-0.00572759	0.0334591	0.0387324	0.669984
22300000	22325000	-0.0135842	-0.00652026	0.0332759	0.0393446	0.664101
22325000	22350000	-0.0131358	-0.00720227	0.0337252	0.0398987	0.670817
22350000	22375000	-0.0139525	-0.00762713	0.0349365	0.040387	0.702006
22375000	22400000	-0.015525	-0.00757937	0.0370135	0.0408542	0.673336
22400000	22425000	-0.015621	-0.00716364	0.0384927	0.0413156	0.714594
22425000	22450000	-0.0153244	-0.00653457	0.0396301	0.0417504	0.680817
22450000	22475000	-0.0151785	-0.00516726	0.0405808	0.0421805	0.706434
22475000	22500000	-0.0150112	-0.00355436	0.0412924	0.0425997	0.682653
22500000	22525000	-0.0139389	-0.00122396	0.0417361	0.0430718	0.667401
22525000	22550000	-0.0129593	0.00137609	0.0418955	0.0435713	0.678742
22550000	22575000	-0.0121163	0.00491378	0.0420733	0.0442058	0.557456
22575000	22600000	-0.00818481	0.00754118	0.0423045	0.0448156	0.621624
22600000	22625000	-0.00560528	0.0109112	0.0424947	0.045577	0.415808
22625000	22650000	-0.00228236	0.0127246	0.0427382	0.0464074	0.184723
22650000	22675000	-0.000762154	0.0132371	0.0428291	0.0468672	nan
22675000	22700000	0.000182339	0.0135487	0.042986	0.0471703	0.0892425
22700000	22725000	-0.00165064	0.0132381	0.0428041	0.0471541	0.359963
22725000	22750000	-0.00234192	0.0130119	0.0415934	0.046686	0.35092
22750000	22775000	-0.00108728	0.0129261	0.039713	0.0460023	0.217191
22775000	22800000	-0.00272785	0.0121769	0.0368282	0.0449016	nan
22800000	22825000	-0.00481385	0.0111016	0.0342394	0.043549	0.326686
22825000	22850000	-0.00694798	0.00962739	0.0321132	0.0419962	0.204499
22850000	22875000	-0.0124806	0.00495085	0.0309197	0.0401253	0.628349
22875000	22900000	-0.0136738	0.000681658	0.0307355	0.0381536	0.665379
22900000	22925000	-0.0139824	-0.00222181	0.0312815	0.0365571	0.651048
22925000	22950000	-0.0141248	-0.00495149	0.0323029	0.0352274	0.631509
22950000	22975000	-0.0173372	-0.00801325	0.0334661	0.0340738	0.702493
22975000	23000000	-0.0164836	-0.0106571	0.034622	0.0331599	0.768684
23000000	23025000	-0.0159869	-0.0117749	0.035555	0.0325504	0.713888
23025000	23050000	-0.013008	-0.0128886	0.0365371	0.0322105	0.734996
23050000	23075000	-0.0129333	-0.0140241	0.0377338	0.031948	0.757025
23075000	23100000	-0.0113147	-0.0142602	0.0385343	0.031796	0.685275
23100000	23125000	-0.014204	-0.0148934	0.0389103	0.0317588	0.682431
23125000	23150000	-0.016145	-0.015876	0.0390953	0.0317558	0.717892
23150000	23175000	-0.0157538	-0.0168328	0.0397519	0.031898	0.772365
23175000	23200000	-0.015021	-0.0174936	0.0404447	0.0323019	0.741058
23200000	23225000	-0.0175479	-0.0181115	0.0411897	0.0329872	0.787325
23225000	23250000	-0.0170817	-0.0184977	0.0419029	0.0338558	0.787734
23250000	23275000	-0.0164664	-0.0186666	0.0423426	0.0348655	0.757053
23275000	23300000	-0.0150669	-0.0188688	0.042607	0.0359313	0.784309
23300000	23325000	-0.0168646	-0.0189802	0.0430159	0.0369032	0.806186
23325000	23350000	-0.0167843	-0.0189831	0.0432621	0.0378664	0.790309
23350000	23375000	-0.0178493	-0.0189646	0.0434688	0.0388323	0.77452
23375000	23400000	-0.0167503	-0.0188718	0.0435565	0.0397556	0.740552
23400000	23425000	-0.0172648	-0.0189952	0.0436384	0.0406012	0.827472
23425000	23450000	-0.0164587	-0.0189018	0.0437043	0.0413901	0.812039
23450000	23475000	-0.0171737	-0.0187932	0.043731	0.0423236	0.758059
23475000	23500000	-0.0171991	-0.018668	0.0437185	0.043245	0.756394
23500000	23525000	-0.016978	-0.0183325	0.0438053	0.0441102	0.717348
23525000	23550000	-0.0148061	-0.0181784	0.0440923	0.0449691	0.666594
23550000	23575000	-0.0152917	-0.0181324	0.0445964	0.0457006	0.672166
23575000	23600000	-0.0138575	-0.0182856	0.0454729	0.0463094	0.718487
23600000	23625000	-0.0159812	-0.0185238	0.0464099	0.0469003	0.778565
23625000	23650000	-0.0172766	-0.018661	0.0473389	0.0476502	0.781818
23650000	23675000	-0.0170103	-0.0187261	0.0480721	0.0486003	0.761077
23675000	23700000	-0.0171919	-0.0187284	0.0487641	0.0496111	0.751439
23700000	23725000	-0.0176879	-0.0187656	0.0494823	0.0506326	0.790613
23725000	23750000	-0.0173145	-0.0186406	0.0502485	0.0516445	0.795639
23750000	23775000	-0.0166684	-0.0185254	0.0507852	0.052729	0.768174
23775000	23800000	-0.0150049	-0.0185021	0.0512983	0.0538369	0.759168
23800000	23825000	-0.0151345	-0.0183511	0.0518616	0.0549403	0.769263
23825000	23850000	-0.0162316	-0.0182764	0.0523721	0.0560043	0.735001
23850000	23875000	-0.0166933	-0.0183727	0.0529099	0.0570341	0.736531
23875000	23900000	-0.0165143	-0.0184229	0.0531383	0.0579596	0.750011
23900000	23925000	-0.0181654	-0.018381	0.0530765	0.0588483	0.775961
23925000	23950000	-0.0178775	-0.0183013	0.0528038	0.0597037	0.734612
23950000	23975000	-0.0175837	-0.0181477	0.0525036	0.0605473	0.71455
23975000	24000000	-0.018232	-0.0180647	0.0520854	0.0612133	0.775442
24000000	24025000	-0.0172568	-0.0177188	0.0518314	0.0618134	0.794298
24025000	24050000	-0.018172	-0.0174113	0.051448	0.0624456	0.837965
24050000	24075000	-0.0172796	-0.0174274	0.0509599	0.063179	0.783106
24075000	24100000	-0.0163424	-0.0173599	0.0505339	0.0639761	0.782083
24100000	24125000	-0.017481	-0.0173286	0.0501479	0.0647136	0.800408
24125000	24150000	-0.0155644	-0.017235	0.0501934	0.0654126	0.764376
24150000	24175000	-0.0161983	-0.0170879	0.0497778	0.0660818	0.78957
24175000	24200000	-0.0165893	-0.0170858	0.0490813	0.0667263	0.806356
24200000	24225000	-0.0164117	-0.0170302	0.0489396	0.0673118	0.792812
24225000	24250000	-0.0172875	-0.0171543	0.0486034	0.0677977	0.765518
24250000	24275000	-0.0167815	-0.0171659	0.0482332	0.0681986	0.781103
24275000	24300000	-0.0161758	-0.0172263	0.0480037	0.0684685	0.759526
24300000	24325000	-0.0174461	-0.0171881	0.0477479	0.0686839	0.805599
24325000	24350000	-0.0148016	-0.017272	0.0473808	0.0687654	0.769076
24350000	24375000	-0.017249	-0.0172466	0.0469764	0.0688256	0.81502
24375000	24400000	-0.0168299	-0.0172662	0.0466231	0.0689587	0.750017
24400000	24425000	-0.0163505	-0.0171801	0.0462545	0.0691543	0.821992
24425000	24450000	-0.0168976	-0.0172125	0.0460099	0.0692989	0.787178
24450000	24475000	-0.0165881	-0.0174453	0.0459157	0.06955	0.755151
24475000	24500000	-0.0162639	-0.0175812	0.0459201	0.0697624	0.762555
24500000	24525000	-0.016402	-0.0177508	0.0460966	0.0700245	0.70163
24525000	24550000	-0.0159132	-0.0177409	0.046275	0.0702574	0.717478
24550000	24575000	-0.0155829	-0.0177314	0.0463102	0.0704609	0.770448
24575000	24600000	-0.0162309	-0.0178954	0.0465258	0.0707508	0.744286
24600000	24625000	-0.0156068	-0.0178191	0.0466005	0.0710482	0.747723
24625000	24650000	-0.0164959	-0.0177613	0.0465828	0.0712064	0.772177
24650000	24675000	-0.0152252	-0.0177769	0.0465755	0.0712818	0.795101
24675000	24700000	-0.0176162	-0.0177077	0.0466504	0.0713607	0.766726
24700000	24725000	-0.0165932	-0.0178214	0.0470222	0.071393	0.743665
24725000	24750000	-0.0170178	-0.0177996	0.0472822	0.0712899	0.771902
24750000	24775000	-0.0164033	-0.0178193	0.0475613	0.0709851	0.739991
24775000	24800000	-0.0160742	-0.0174333	0.047868	0.0706066	0.761108
24800000	24825000	-0.0170328	-0.0173317	0.0480932	0.0702001	0.765874
24825000	24850000	-0.0174841	-0.0170946	0.0483842	0.0698607	0.799424
24850000	24875000	-0.0176713	-0.0168595	0.0486315	0.0694919	0.792783
24875000	24900000	-0.0162818	-0.0167262	0.0488834	0.0692225	0.81894
24900000	24925000	-0.015836	-0.0168808	0.0491813	0.0689555	0.766585
24925000	24950000	-0.0164406	-0.0163933	0.0495147	0.0686797	0.793981
24950000	24975000	-0.0157017	-0.0162032	0.049583	0.0682445	0.791473
24975000	25000000	-0.0158219	-0.0160495	0.0496367	0.0676132	0.799944
25000000	25025000	-0.0174933	-0.0156757	0.0496927	0.0668283	0.831733
25025000	25050000	-0.0177044	-0.0158638	0.0497632	0.0658781	0.811871
25050000	25075000	-0.016455	-0.0158169	0.0496102	0.0650123	0.786842
25075000	25100000	-0.0170651	-0.0156042	0.0494071	0.0640286	0.826831
25100000	25125000	-0.0172802	-0.0156013	0.0494147	0.0629517	0.808976
25125000	25150000	-0.0162715	-0.0153376	0.049469	0.0618857	0.791222
25150000	25175000	-0.017701	-0.0151343	0.0496555	0.0608772	0.828824
25175000	25200000	-0.0176987	-0.015008	0.0497647	0.0599077	0.837581
25200000	25225000	-0.0165377	-0.0150006	0.0497708	0.0591127	0.795523
25225000	25250000	-0.0167524	-0.015413	0.0498926	0.058281	0.815458
25250000	25275000	-0.017167	-0.0154467	0.0500985	0.0574848	0.837193
25275000	25300000	-0.0173003	-0.0156894	0.050216	0.0567525	0.814026
25300000	25325000	-0.0176012	-0.0164893	0.0500721	0.0561131	0.783475
25325000	25350000	-0.0182195	-0.0168303	0.0499992	0.0555212	0.767471
25350000	25375000	-0.0180001	-0.0167759	0.0496908	0.0548104	0.782457
25375000	25400000	-0.0186377	-0.0167818	0.0493482	0.0541385	0.794376
25400000	25425000	-0.0169556	-0.0167376	0.0489477	0.0534238	0.787935
25425000	25450000	-0.0160474	-0.0172055	0.0486337	0.052645	0.781315
25450000	25475000	-0.0172482	-0.0171094	0.0481374	0.0517129	0.811193
25475000	25500000	-0.0175321	-0.0175771	0.0475406	0.0506971	0.817239
25500000	25525000	-0.0178264	-0.0177942	0.0468501	0.0497254	0.781977
25525000	25550000	-0.018099	-0.0176061	0.0461154	0.0488127	0.750951
25550000	25575000	-0.0175595	-0.0177737	0.0453311	0.0477552	0.762005
25575000	25600000	-0.0171037	-0.017696	0.0445508	0.0465092	0.780878
25600000	25625000	-0.0181347	-0.0177206	0.0437767	0.0452122	0.791985
25625000	25650000	-0.0159419	-0.0179069	0.0430287	0.0438366	0.802154
25650000	25675000	-0.0161185	-0.0177083	0.0422019	0.0425544	0.791697
25675000	25700000	-0.0175164	-0.0177026	0.0413646	0.0414236	0.7718
25700000	25725000	-0.0166408	-0.0176413	0.0407154	0.0404703	0.777586
25725000	25750000	-0.0167889	-0.0174993	0.0398798	0.0396438	0.779839
25750000	25775000	-0.0182654	-0.0174924	0.0392382	0.0390451	0.750526
25775000	25800000	-0.0183689	-0.0172802	0.0385779	0.0387459	0.703546
25800000	25825000	-0.0164456	-0.0170569	0.0380887	0.0385496	0.750561
25825000	25850000	-0.017403	-0.0166605	0.0378038	0.0384955	0.749843
25850000	25875000	-0.0171465	-0.015981	0.03744	0.0386233	0.735142
25875000	25900000	-0.016221	-0.0150615	0.0371809	0.0389863	0.727899
25900000	25925000	-0.0173197	-0.0139191	0.0368897	0.0395716	0.749522
25925000	25950000	-0.0169866	-0.0121012	0.0366866	0.0404153	0.717807
25950000	25975000	-0.0154233	-0.00916351	0.0368083	0.0415409	0.699219
25975000	26000000	-0.0132081	-0.00448593	0.0375337	0.0430412	0.547797
26000000	26025000	-0.0126181	0.000110689	0.038738	0.0446706	0.519485
26025000	26050000	-0.0108425	0.00525812	0.0405515	0.0463625	0.245046
26050000	26075000	-0.00985122	0.00641466	0.0416766	0.0476891	0.292487
26075000	26100000	-0.00800161	0.00583311	0.0423869	0.0482904	nan
26100000	26125000	-0.0112978	0.00321011	0.0421178	0.0483876	0.492625
26125000	26150000	-0.0137677	0.000232277	0.0408144	0.0482368	0.514698
26150000	26175000	-0.0161253	-0.00409687	0.0396098	0.0478344	0.69193
26175000	26200000	-0.0137537	-0.00690282	0.038344	0.0473589	0.704279
26200000	26225000	-0.0163427	-0.00852063	0.0368192	0.0470261	0.650676
26225000	26250000	-0.0137192	-0.0103205	0.0353701	0.0466631	0.700327
26250000	26275000	-0.0156951	-0.0114472	0.0341938	0.0462282	0.712524
26275000	26300000	-0.0134114	-0.0119631	0.0337589	0.0457726	0.645912
26300000	26325000	-0.0134486	-0.0133147	0.0345018	0.0452307	0.709776
26325000	26350000	-0.0142277	-0.0139281	0.0365427	0.0445686	0.719651
26350000	26375000	-0.0142228	-0.014532	0.0387563	0.043833	0.793347
26375000	26400000	-0.0148886	-0.0142401	0.040883	0.0432076	0.759522
26400000	26425000	-0.0140245	-0.0136104	0.0425809	0.0426995	0.690283
26425000	26450000	-0.0137645	-0.012864	0.0440519	0.0422365	0.692924
26450000	26475000	-0.0121543	-0.0123585	0.0453882	0.041762	0.730061
26475000	26500000	-0.0110315	-0.01071	0.0465417	0.0413825	0.683418
26500000	26525000	-0.0106021	-0.00914266	0.0475674	0.0410936	0.674746
26525000	26550000	-0.00836459	-0.00721565	0.0483838	0.0409822	0.664685
26550000	26575000	-0.00830518	-0.00415915	0.0490004	0.0410428	0.605416
26575000	26600000	-0.00687841	-0.00149341	0.0495177	0.0412247	0.548211
26600000	26625000	-0.00410922	7.00809e-05	0.0495826	0.0414303	0.475059
26625000	26650000	-0.00579228	-0.000720301	0.048323	0.0414755	0.461803
26650000	26675000	-0.011772	-0.00433157	0.0464862	0.0412084	0.645094
26675000	26700000	-0.0145774	-0.00712177	0.0453189	0.0408205	0.649161
26700000	26725000	-0.0160038	-0.0101173	0.0447847	0.0405188	0.715578
26725000	26750000	-0.0150227	-0.0118984	0.0443951	0.0403005	0.694467
26750000	26775000	-0.016316	-0.0131392	0.0444695	0.0401327	0.687243
26775000	26800000	-0.0162401	-0.0144906	0.0446343	0.0399532	0.733885
26800000	26825000	-0.0174263	-0.01532	0.0453624	0.0397514	0.782351
26825000	26850000	-0.017863	-0.0153125	0.0457951	0.0394671	0.760811
26850000	26875000	-0.017169	-0.015465	0.0460097	0.0391033	0.765458
26875000	26900000	-0.0186062	-0.0156833	0.0460798	0.0386189	0.784324
26900000	26925000	-0.0177709	-0.0152708	0.0459853	0.0380791	0.796375
26925000	26950000	-0.0177615	-0.0152891	0.0455549	0.0374633	0.784803
26950000	26975000	-0.0165576	-0.0146819	0.0450296	0.0367611	0.763748
26975000	27000000	-0.0181997	-0.0138734	0.0443208	0.0359996	0.74204
27000000	27025000	-0.0179593	-0.012842	0.0433678	0.0351958	0.722686
27025000	27050000	-0.0182759	-0.0118224	0.0423558	0.0343119	0.715437
27050000	27075000	-0.0178021	-0.0105801	0.0413348	0.0334052	0.725828
27075000	27100000	-0.0182966	-0.00883407	0.0398627	0.0324416	0.750644
27100000	27125000	-0.0173184	-0.00633314	0.0382055	0.0315439	0.723325
27125000	27150000	-0.017603	-0.00304546	0.0364398	0.030779	0.699039
27150000	27175000	-0.0161391	0.00124617	0.0347525	0.0302954	0.670471
27175000	27200000	-0.0137767	0.00649011	0.0341794	0.0302445	0.532856
27200000	27225000	-0.0107281	0.01003	0.0340873	0.0305851	0.388589
27225000	27250000	-0.0109148	0.0116737	0.0347699	0.0310528	0.321225
27250000	27275000	-0.0144764	0.0110693	0.0349521	0.0312226	0.624841
27275000	27300000	-0.012241	0.0119712	0.0345269	0.031456	0.464237
27300000	27325000	-0.0128843	0.0122108	0.0338299	0.0317413	0.551714
27325000	27350000	-0.0091412	0.0128403	0.033226	0.0321735	0.479584
27350000	27375000	-0.00929207	0.0135663	0.0325358	0.0328135	0.198004
27375000	27400000	-0.0123478	0.0121962	0.0315327	0.0331065	0.623925
27400000	27425000	-0.0134433	0.0111537	0.0303742	0.0332423	0.670954
27425000	27450000	-0.0151414	0.0116795	0.0291023	0.033617	0.623124
27450000	27475000	-0.01387	0.0126365	0.0272494	0.0342097	0.482016
27475000	27500000	-0.00943172	0.013309	0.0251727	0.0348896	0.426983
27500000	27525000	-0.0110289	0.0136371	0.023991	0.0355405	0.112946
27525000	27550000	-0.0153184	0.0109191	0.0232	0.0356765	0.648413
27550000	27575000	-0.0168124	0.00737997	0.0231492	0.0355248	0.691036
27575000	27600000	-0.0179591	0.00501845	0.0234641	0.0355479	0.691326
27600000	27625000	-0.0165675	0.00395817	0.023975	0.0356439	0.632794
27625000	27650000	-0.0167448	0.00313194	0.0245902	0.0357431	0.650468
27650000	27675000	-0.0167692	0.00236867	0.0255685	0.0357834	0.71646
27675000	27700000	-0.0146748	0.00352551	0.0271234	0.0359153	0.642477
27700000	27725000	-0.0133579	0.00513667	0.0293413	0.0361169	0.61758
27725000	27750000	-0.0151783	0.00642352	0.0323932	0.0363518	0.6252
27750000	27775000	-0.0148055	0.00796555	0.036175	0.0366023	0.570944
27775000	27800000	-0.0139231	0.0089523	0.0393052	0.0367945	0.645505
27800000	27825000	-0.0137655	0.0109324	0.0421712	0.0370028	0.623295
27825000	27850000	-0.010445	0.0133231	0.044889	0.0373276	0.418538
27850000	27875000	-0.00932499	0.0142505	0.0474766	0.0376041	0.407238
27875000	27900000	-0.00793684	0.0147448	0.0501205	0.0377106	0.370613
27900000	27925000	-0.00564849	0.0147861	0.0523846	0.0375253	nan
27925000	27950000	-0.00918506	0.0142457	0.0540781	0.0371824	0.48602
27950000	27975000	-0.0112945	0.0141059	0.0553258	0.0368098	0.576598
27975000	28000000	-0.00926869	0.0142512	0.0563524	0.0363681	0.528346
28000000	28025000	-0.00541577	0.0147383	0.0573635	0.0359368	0.494454
28025000	28050000	-0.00289001	0.0154006	0.0583692	0.0355182	0.384049
28050000	28075000	-0.00194065	0.0156427	0.059382	0.0350208	0.397335
28075000	28100000	-0.000458428	0.01577	0.060202	0.0344429	0.231966
28100000	28125000	0.00234145	0.0157122	0.0609422	0.0335968	nan
28125000	28150000	-0.00198879	0.0153475	0.0616958	0.0326657	0.490274
28150000	28175000	-0.00357696	0.0151206	0.0624644	0.0318515	0.438598
28175000	28200000	-0.00385959	0.0148414	0.063163	0.031014	0.418223
28200000	28225000	-0.00388026	0.0147274	0.0633946	0.0300339	nan
28225000	28250000	-0.00507399	0.01426	0.063436	0.029053	nan
28250000	28275000	-0.00681366	0.0132556	0.0633151	0.0282223	0.384666
28275000	28300000	-0.00766699	0.0114001	0.0629608	0.0273632	0.448501
28300000	28325000	-0.00987115	0.00883416	0.0625588	0.0264116	0.476191
28325000	28350000	-0.0119051	0.00502227	0.0622338	0.0255977	0.5649
28350000	28375000	-0.0138113	4.90265e-05	0.0619208	0.0250375	0.674174
28375000	28400000	-0.0147876	-0.00382763	0.0615775	0.0248439	0.700828
28400000	28425000	-0.0164416	-0.00636296	0.0611798	0.025015	0.701968
28425000	28450000	-0.0160492	-0.00846279	0.0607217	0.0253799	0.724026
28450000	28475000	-0.015984	-0.00977151	0.0600307	0.0258353	0.711426
28475000	28500000	-0.0169659	-0.0109642	0.058978	0.0264181	0.707521
28500000	28525000	-0.016306	-0.0117355	0.0576859	0.0271037	0.714875
28525000	28550000	-0.0156253	-0.0122923	0.0562983	0.0278129	0.678862
28550000	28575000	-0.0168425	-0.0135307	0.0552403	0.0285511	0.699081
28575000	28600000	-0.0171094	-0.0143698	0.054242	0.0291334	0.723961
28600000	28625000	-0.0182253	-0.0148937	0.0531297	0.0296729	0.709197
28625000	28650000	-0.0162666	-0.0153953	0.0518595	0.0301785	0.724342
28650000	28675000	-0.0174143	-0.0158082	0.0502467	0.0306295	0.685227
28675000	28700000	-0.0170531	-0.0161379	0.0484552	0.0310967	0.701078
28700000	28725000	-0.0174312	-0.0167814	0.0468175	0.0315295	0.715548
28725000	28750000	-0.017752	-0.0170603	0.0452493	0.032115	0.739224
28750000	28775000	-0.017158	-0.0171417	0.0444017	0.0328541	0.76428
28775000	28800000	-0.0179779	-0.0173322	0.0440385	0.0337862	0.750445
28800000	28825000	-0.0175056	-0.0173772	0.0438545	0.0348475	0.729877
28825000	28850000	-0.0177101	-0.0174297	0.0437449	0.0359313	0.768107
28850000	28875000	-0.0177697	-0.0173741	0.0438277	0.0370702	0.758471
28875000	28900000	-0.0164628	-0.0172246	0.0440174	0.0383347	0.795059
28900000	28925000	-0.0177727	-0.0173347	0.0440611	0.0396714	0.740539
28925000	28950000	-0.0175223	-0.0174392	0.0443095	0.0410707	0.767081
28950000	28975000	-0.0176931	-0.017236	0.0445606	0.042372	0.789577
28975000	29000000	-0.0158485	-0.017361	0.044504	0.0436661	0.782282
29000000	29025000	-0.0166114	-0.0171659	0.0443564	0.0449539	0.774557
29025000	29050000	-0.0171575	-0.0170479	0.0442054	0.0461891	0.807471
29050000	29075000	-0.0180837	-0.0170276	0.0440233	0.0473757	0.794762
29075000	29100000	-0.0180683	-0.0173648	0.043645	0.0484817	0.789312
29100000	29125000	-0.0175564	-0.0173727	0.0431642	0.0494745	0.790569
29125000	29150000	-0.0163598	-0.0175338	0.0426762	0.0503931	0.727906
29150000	29175000	-0.0164339	-0.0176176	0.0420541	0.0511781	0.770812
29175000	29200000	-0.0168508	-0.0177174	0.0413626	0.0517941	0.735122
29200000	29225000	-0.0182983	-0.0178553	0.0408177	0.0522847	0.734975
29225000	29250000	-0.0159981	-0.0180769	0.0402632	0.0526476	0.772902
29250000	29275000	-0.0140604	-0.0182862	0.0398081	0.0529562	0.713885
29275000	29300000	-0.012506	-0.0183535	0.0389507	0.05329	0.639471
29300000	29325000	-0.0140743	-0.0182449	0.0372623	0.0533695	0.694498
29325000	29350000	-0.0154122	-0.0183707	0.0352096	0.0532427	0.707873
29350000	29375000	-0.0162779	-0.0180051	0.0338878	0.0530555	0.770765
29375000	29400000	-0.0170899	-0.017776	0.0332967	0.0528426	0.801343
29400000	29425000	-0.0154154	-0.0177728	0.0333653	0.0526815	0.78642
29425000	29450000	-0.0182971	-0.0177886	0.0339605	0.0525568	0.749888
29450000	29475000	-0.0178663	-0.0179226	0.0347131	0.0524443	0.743652
29475000	29500000	-0.0172866	-0.017662	0.0359381	0.0522785	0.760155
29500000	29525000	-0.0182529	-0.0177424	0.0370589	0.0521975	0.711125
29525000	29550000	-0.0166553	-0.0177793	0.037963	0.0521227	0.718585
29550000	29575000	-0.0177007	-0.0175671	0.0389727	0.0519572	0.761728
29575000	29600000	-0.0185891	-0.0174236	0.039944	0.0517665	0.761666
29600000	29625000	-0.0181481	-0.0172016	0.0408539	0.0515587	0.778573
29625000	29650000	-0.0176114	-0.0170368	0.0415416	0.0513218	0.777076
29650000	29675000	-0.0184545	-0.0171251	0.0423007	0.0510303	0.779963
29675000	29700000	-0.0189045	-0.0170609	0.0428695	0.0506683	0.798597
29700000	29725000	-0.0180563	-0.0169923	0.0434478	0.0502172	0.803538
29725000	29750000	-0.0183214	-0.0170212	0.0440323	0.0496765	0.821678
29750000	29775000	-0.0188969	-0.0171324	0.0444836	0.0490979	0.794089
29775000	29800000	-0.018182	-0.0171617	0.0447765	0.048474	0.771454
29800000	29825000	-0.0192777	-0.0172402	0.0450881	0.0478797	0.7935
29825000	29850000	-0.0188196	-0.0172952	0.0452668	0.0472697	0.80354
29850000	29875000	-0.0185547	-0.0173343	0.0454571	0.0467629	0.755958
29875000	29900000	-0.0180866	-0.0172927	0.0455184	0.0463244	0.735981
29900000	29925000	-0.0185426	-0.0171303	0.0458464	0.0458529	0.762646
29925000	29950000	-0.0174854	-0.0169382	0.0460484	0.0454998	0.746349
29950000	29975000	-0.0187108	-0.0166131	0.0461701	0.0452073	0.717527
29975000	30000000	-0.018	-0.0162664	0.0462629	0.0449065	0.748802
30000000	30025000	-0.0185002	-0.0158161	0.0463126	0.0447048	0.732462
30025000	30050000	-0.0173599	-0.0149462	0.0464108	0.044549	0.72986
30050000	30075000	-0.0164065	-0.0139489	0.0465677	0.0444977	0.738785
30075000	30100000	-0.017285	-0.0122336	0.0465081	0.0446871	0.673043
30100000	30125000	-0.0154107	-0.0101775	0.0464144	0.0450278	0.670709
30125000	30150000	-0.0148801	-0.00737636	0.0463091	0.0455323	0.600517
30150000	30175000	-0.0158754	-0.00553279	0.0465732	0.0460463	0.662157
30175000	30200000	-0.0145956	-0.00202797	0.0470477	0.0466446	0.630333
30200000	30225000	-0.0120145	0.0024502	0.0475185	0.0474133	0.380287
30225000	30250000	-0.014582	0.00334147	0.0476509	0.0479979	0.515507
30250000	30275000	-0.0114053	0.00383061	0.0477351	0.0482628	0.630081
30275000	30300000	-0.0119783	0.00639353	0.0476963	0.0485504	0.45452
30300000	30325000	-0.00480359	0.00753839	0.0475873	0.048759	nan
30325000	30350000	-0.00214592	0.00679583	0.0476104	0.0485582	nan
30350000	30375000	-0.0131731	0.0026116	0.0473451	0.0478862	0.584242
30375000	30400000	-0.0140513	-0.00132751	0.0473402	0.0470111	0.655083
30400000	30425000	-0.0159133	-0.00395002	0.0481411	0.0462774	0.667156
30425000	30450000	-0.0146518	-0.00613447	0.0487348	0.0456291	0.66318
30450000	30475000	-0.0164785	-0.00775185	0.0489349	0.0450587	0.641815
30475000	30500000	-0.0152622	-0.00954811	0.048752	0.0444458	0.694627
30500000	30525000	-0.0161483	-0.0109909	0.0484941	0.0438376	0.715832
30525000	30550000	-0.016189	-0.0116228	0.0481607	0.043309	0.701049
30550000	30575000	-0.0167225	-0.0119146	0.0477512	0.0428364	0.669691
30575000	30600000	-0.0161685	-0.0124843	0.0472337	0.0423919	0.697072
30600000	30625000	-0.0154833	-0.0130531	0.046797	0.0419243	0.694416
30625000	30650000	-0.0164523	-0.0133452	0.046223	0.0414854	0.68561
30650000	30675000	-0.0176293	-0.0138661	0.0453532	0.0410554	0.719092
30675000	30700000	-0.0174054	-0.0143655	0.0445413	0.0406497	0.747334
30700000	30725000	-0.0187661	-0.0141291	0.0436439	0.0403437	0.713666
30725000	30750000	-0.0172651	-0.013995	0.042695	0.0401151	0.700455
30750000	30775000	-0.0186435	-0.0134517	0.0415785	0.0399268	0.656686
30775000	30800000	-0.0182543	-0.0136687	0.0405032	0.0397314	0.715524
30800000	30825000	-0.0162407	-0.0136056	0.0390925	0.0394808	0.705515
30825000	30850000	-0.0190396	-0.0135752	0.0374323	0.0392862	0.701156
30850000	30875000	-0.0166741	-0.0133594	0.0355624	0.0391097	0.676413
30875000	30900000	-0.0163964	-0.0135921	0.0337582	0.0388618	0.747342
30900000	30925000	-0.0157766	-0.0128234	0.031616	0.0385936	0.637171
30925000	30950000	-0.0174663	-0.0130525	0.030021	0.038175	0.716803
30950000	30975000	-0.0173046	-0.0127861	0.0291216	0.0377173	0.723323
30975000	31000000	-0.0182579	-0.0121878	0.028442	0.0372532	0.652824
31000000	31025000	-0.0177157	-0.0121541	0.0279478	0.0367541	0.698147
31025000	31050000	-0.0169673	-0.0120308	0.0275722	0.0361751	0.707139
31050000	31075000	-0.0174648	-0.0119107	0.027351	0.0355614	0.714179
31075000	31100000	-0.0184504	-0.0115733	0.0274036	0.0349348	0.744645
31100000	31125000	-0.0176554	-0.0108539	0.0277955	0.0343247	0.695124
31125000	31150000	-0.0179434	-0.0102771	0.0284447	0.0336637	0.710114
31150000	31175000	-0.0171477	-0.00986373	0.0296163	0.0329624	0.734891
31175000	31200000	-0.0180473	-0.00860156	0.0304522	0.032261	0.740002
31200000	31225000	-0.017278	-0.00649943	0.0312611	0.0317121	0.668287
31225000	31250000	-0.0157919	-0.00480239	0.0320509	0.0312024	0.678045
31250000	31275000	-0.0169714	-0.00316508	0.0329932	0.0307042	0.696719
31275000	31300000	-0.0147291	-0.000751115	0.0346018	0.0302509	0.690702
31300000	31325000	-0.0134326	0.00238571	0.0356353	0.0298864	0.678029
31325000	31350000	-0.0136848	0.00689165	0.036581	0.0297714	0.614625
31350000	31375000	-0.00834307	0.0108098	0.0376412	0.0300943	0.383522
31375000	31400000	-0.00592905	0.0128257	0.0392908	0.0306757	0.256308
31400000	31425000	-0.00460986	0.0132902	0.04128	0.0312623	0.387175
31425000	31450000	-0.00357713	0.0136706	0.0440691	0.0318608	0.388134
31450000	31475000	-0.00223516	0.0138525	0.0466019	0.0323614	0.521171
31475000	31500000	-0.00107154	0.0144904	0.0485711	0.0329092	0.253739
31500000	31525000	-0.000281139	0.0144139	0.0504478	0.033183	nan
31525000	31550000	-0.00485361	0.0138709	0.0522658	0.0332763	0.475373
31550000	31575000	-0.00683905	0.0134079	0.0534503	0.033448	0.492435
31575000	31600000	-0.00673539	0.013228	0.054414	0.033491	0.59734
31600000	31625000	-0.00535638	0.0138971	0.0549521	0.033645	0.414141
31625000	31650000	-0.0047233	0.0142646	0.0551129	0.0339219	0.347808
31650000	31675000	-0.00506654	0.0138797	0.0554863	0.0340841	0.452048
31675000	31700000	-0.00806548	0.0134301	0.0560516	0.0341189	0.442166
31700000	31725000	-0.00940145	0.0126628	0.0561887	0.0339989	0.51478
31725000	31750000	-0.0111507	0.0118141	0.0559987	0.0338003	0.628234
31750000	31775000	-0.00977091	0.0119449	0.0555253	0.0335328	0.538043
31775000	31800000	-0.0107839	0.0119815	0.0547797	0.0332064	0.625649
31800000	31825000	-0.00811311	0.0131296	0.0537537	0.0329605	0.349201
31825000	31850000	-0.01125	0.0127951	0.0528615	0.0326661	0.59716
31850000	31875000	-0.012514	0.0132577	0.0518041	0.0323854	0.551722
31875000	31900000	-0.0112985	0.0140529	0.0505114	0.0321701	0.568742
31900000	31925000	-0.0115373	0.0149399	0.0492315	0.0320673	0.530834
31925000	31950000	-0.00729784	0.0154172	0.0475198	0.0322348	0.126241
31950000	31975000	-0.00794813	0.0156169	0.0450437	0.0323826	0.307763
31975000	32000000	-0.00834883	0.0157352	0.0430097	0.0324882	0.371177
32000000	32025000	-0.00686648	0.0158694	0.0412715	0.0325686	0.394073
32025000	32050000	-0.00500245	0.0158059	0.0400691	0.032717	0.208319
32050000	32075000	-0.00278399	0.0159302	0.0394882	0.0327726	0.129266
32075000	32100000	0.00333469	0.0158376	0.0394018	0.03246	nan
32100000	32125000	0.000718181	0.0154582	0.039274	0.0319632	nan
32125000	32150000	-0.00290418	0.0152129	0.0376585	0.0315537	nan
32150000	32175000	-0.00453146	0.0146372	0.0343525	0.0312587	nan
32175000	32200000	-0.00814078	0.0137488	0.0313764	0.0311665	0.339456
32200000	32225000	-0.0102226	0.0112837	0.0295071	0.0311525	0.619022
32225000	32250000	-0.0100698	0.00945204	0.0282289	0.0311232	0.672452
32250000	32275000	-0.0111452	0.00906622	0.0272258	0.031183	0.581476
32275000	32300000	-0.00953436	0.00892733	0.0264121	0.0312427	0.635318
32300000	32325000	-0.00787114	0.00989583	0.0260552	0.0312627	0.467404
32325000	32350000	-0.00689273	0.00993367	0.0261678	0.0312536	0.525931
32350000	32375000	-0.00743391	0.00960306	0.0270665	0.0311804	0.646249
32375000	32400000	-0.00821624	0.0108154	0.0282355	0.0311195	0.474463
32400000	32425000	-0.00766566	0.0116343	0.0289814	0.0310626	0.306759
32425000	32450000	-0.00872302	0.00974876	0.0295414	0.0309495	0.593042
32450000	32475000	-0.00791287	0.00861374	0.0299355	0.0308122	0.630264
32475000	32500000	-0.00699035	0.00885822	0.0303919	0.0307111	0.650612
32500000	32525000	-0.00433543	0.0100751	0.0304399	0.030611	0.614732
32525000	32550000	-0.00233867	0.0123234	0.0303546	0.0305686	0.303464
32550000	32575000	-0.0019187	0.0124006	0.0300813	0.0305195	0.486809
32575000	32600000	0.00480781	0.0125199	0.0298041	0.0303933	nan
32600000	32625000	0.00045357	0.0112727	0.0292754	0.0303429	0.439573
32625000	32650000	-0.00426764	0.0092029	0.0289908	0.0303002	0.665919
32650000	32675000	-0.00488936	0.00860843	0.0285626	0.0301454	0.680308
32675000	32700000	-0.00437665	0.0095842	0.0280497	0.0299074	0.61662
32700000	32725000	-0.00296783	0.0112364	0.0273921	0.0296571	0.453508
32725000	32750000	-0.00349891	0.011243	0.0267837	0.029356	0.699596
32750000	32775000	-1.96854e-05	0.0135152	0.0264763	0.0291946	0.495136
32775000	32800000	0.00199534	0.0147674	0.0259313	0.0291805	0.265053
32800000	32825000	0.00574207	0.0150825	0.0259468	0.0292838	0.380846
32825000	32850000	0.00794578	0.0152508	0.0263899	0.0294369	0.322905
32850000	32875000	0.00660405	0.0151719	0.0273501	0.0294262	0.515374
32875000	32900000	0.0113976	0.0154958	0.0282861	0.0293445	nan
32900000	32925000	0.0128516	0.0156163	0.0292348	0.0292608	nan
32925000	32950000	0.0116783	0.0156529	0.0302189	0.0293402	nan
32950000	32975000	0.011399	0.0155775	0.030991	0.0295368	0.426323
32975000	33000000	0.01141	0.0156144	0.0320522	0.0297306	0.496573
33000000	33025000	0.013057	0.0156544	0.0335397	0.029846	0.216099
33025000	33050000	0.0142221	0.0158633	0.0339916	0.029808	nan
33050000	33075000	0.0136563	0.0154034	0.0331909	0.0298729	0.119309
33075000	33100000	0.0124764	0.015327	0.0324318	0.0299343	0.558039
33100000	33125000	0.0124979	0.0152823	0.0319338	0.0298897	0.420982
33125000	33150000	0.0141258	0.0153119	0.0317876	0.0298208	0.229867
33150000	33175000	0.0138045	0.0153229	0.0321969	0.0295781	nan
33175000	33200000	0.010763	0.0141398	0.033213	0.0294091	0.544202
33200000	33225000	0.00829852	0.0136048	0.0348756	0.0293132	0.63044
33225000	33250000	0.0103787	0.0137683	0.0360888	0.0291537	0.621912
33250000	33275000	0.0139069	0.014811	0.0365473	0.0288928	nan
33275000	33300000	0.0143969	0.0152581	0.0367477	0.0287133	nan
33300000	33325000	0.0137661	0.015406	0.0362609	0.0287991	nan
33325000	33350000	0.0132877	0.0150481	0.0351229	0.0290457	0.235882
33350000	33375000	0.0120274	0.0148799	0.0351014	0.0292794	0.406193
33375000	33400000	0.0117465	0.0150512	0.0362058	0.0293284	nan
33400000	33425000	0.00791593	0.0146512	0.0389705	0.0293952	0.371266
33425000	33450000	0.00560956	0.0141813	0.0410138	0.0295363	0.532411
33450000	33475000	0.0052892	0.0141355	0.0424589	0.0295316	0.522382
33475000	33500000	0.00421605	0.0142181	0.0432867	0.0295243	0.443072
33500000	33525000	0.00548296	0.0141467	0.0436212	0.0294794	0.477159
33525000	33550000	0.00532512	0.0141317	0.0436866	0.029464	0.272443
33550000	33575000	0.00542637	0.0141004	0.0437846	0.0293991	0.480634
33575000	33600000	0.00512176	0.0141334	0.0438116	0.0292999	0.528118
33600000	33625000	0.00531398	0.0140674	0.0434421	0.0292311	0.443108
33625000	33650000	0.00627138	0.0139846	0.0425225	0.0292115	0.471313
33650000	33675000	0.00920691	0.0135219	0.0409662	0.029384	0.0900136
33675000	33700000	0.0117833	0.0136031	0.0385932	0.0295982	0.112357
33700000	33725000	0.0149033	0.0138324	0.0368847	0.0297511	0.1348
33725000	33750000	0.0161501	0.0148069	0.0353473	0.0296252	nan
33750000	33775000	0.0158141	0.0148134	0.0344562	0.0294671	nan
33775000	33800000	0.0148437	0.0143557	0.033731	0.0295876	0.335961
33800000	33825000	0.0118471	0.0142972	0.0332311	0.0297173	0.534091
33825000	33850000	0.0111006	0.0142728	0.0335725	0.0297506	0.585753
33850000	33875000	0.013001	0.0143436	0.0350847	0.0297175	0.127993
33875000	33900000	0.0160051	0.0149707	0.0370821	0.0295522	nan
33900000	33925000	0.0165641	0.0151483	0.039646	0.0294388	nan
33925000	33950000	0.0161493	0.0150531	0.0403291	0.029519	nan
33950000	33975000	0.0122362	0.0144594	0.0393157	0.0297801	0.281948
33975000	34000000	0.0122695	0.0143762	0.0382358	0.0300576	0.415007
34000000	34025000	0.0136294	0.014443	0.0382276	0.0302532	0.371323
34025000	34050000	0.0152217	0.014569	0.0389193	0.0303971	0.498835
34050000	34075000	0.0189816	0.0149021	0.0396247	0.0304584	nan
34075000	34100000	0.0172007	0.0147294	0.0399189	0.0306055	0.432646
34100000	34125000	0.0187629	0.0149031	0.0398729	0.0308256	nan
34125000	34150000	0.0161762	0.0141919	0.0395368	0.0310986	0.169
34150000	34175000	0.0150082	0.013894	0.0395717	0.0314647	0.0862643
34175000	34200000	0.0139251	0.0138626	0.0406201	0.031628	0.119743
34200000	34225000	0.0139677	0.0140723	0.0422327	0.0316329	0.137785
34225000	34250000	0.0160202	0.0149814	0.0435033	0.0314721	nan
34250000	34275000	0.0130718	0.0147227	0.0439526	0.0314306	0.270578
34275000	34300000	0.0124008	0.0148576	0.0438218	0.0315018	0.274263
34300000	34325000	0.0132819	0.0152792	0.0429115	0.031344	nan
34325000	34350000	0.0133857	0.0148908	0.0410113	0.0312311	0.13785
34350000	34375000	0.0116185	0.0147574	0.0381669	0.0311379	nan
34375000	34400000	0.00777114	0.0134297	0.0369421	0.0311705	0.624505
34400000	34425000	0.00678687	0.0128373	0.0365146	0.0313291	0.497203
34425000	34450000	0.0107778	0.0126404	0.0362175	0.0314193	nan
34450000	34475000	0.00918121	0.0109462	0.0352763	0.0316238	0.540694
34475000	34500000	0.0063714	0.0102948	0.0335413	0.0318648	0.422287
34500000	34525000	0.00322663	0.0084318	0.0329363	0.0321492	0.513176
34525000	34550000	0.000491427	0.00635867	0.0332679	0.032465	0.630703
34550000	34575000	-0.00141695	0.00595203	0.034799	0.0328111	0.638438
34575000	34600000	0.000385266	0.00684802	0.036644	0.033142	0.583501
34600000	34625000	0.00117003	0.00876121	0.0388586	0.0333889	0.3373
34625000	34650000	0.00165439	0.00891476	0.0416198	0.0336185	0.288324
34650000	34675000	-0.00022566	0.00680541	0.0435593	0.0338633	0.36682
34675000	34700000	-0.00292092	0.00180905	0.0449453	0.0342159	0.627599
34700000	34725000	-0.0047965	-0.0017463	0.0460794	0.0346913	0.692387
34725000	34750000	-0.00585146	-0.00366805	0.0467243	0.0351508	0.702799
34750000	34775000	-0.00476907	-0.00413799	0.0469928	0.0354273	0.703289
34775000	34800000	-0.00474221	-0.0036896	0.0469528	0.0354905	0.67987
34800000	34825000	-0.00467277	-0.00261496	0.0464391	0.0353285	0.70137
34825000	34850000	-0.00246263	0.000193626	0.0457025	0.0350329	0.616978
34850000	34875000	-0.00120246	0.00312107	0.0448646	0.0346287	0.612473
34875000	34900000	0.00242068	0.00687347	0.0441631	0.0342399	0.578929
34900000	34925000	0.00780495	0.0114378	0.0440428	0.0339456	nan
34925000	34950000	0.00775869	0.0136766	0.0448983	0.033945	0.149022
34950000	34975000	0.00694087	0.0138204	0.0470438	0.034018	0.493452
34975000	35000000	0.00961604	0.0147817	0.0500127	0.0342252	0.23035
35000000	35025000	0.0129264	0.0148768	0.0525482	0.0341379	nan
35025000	35050000	0.0139337	0.0148671	0.0554847	0.0339883	nan
35050000	35075000	0.0142054	0.0149326	0.0578453	0.033759	nan
35075000	35100000	0.0146362	0.014937	0.0591667	0.0335334	nan
35100000	35125000	0.0136096	0.0151818	0.0594691	0.0333946	nan
35125000	35150000	0.0149802	0.0151712	0.0589176	0.033339	nan
35150000	35175000	0.0127273	0.0153635	0.0578363	0.0333775	nan
35175000	35200000	0.0098192	0.0153519	0.0567961	0.0335179	nan
35200000	35225000	0.00815003	0.0155771	0.0557154	0.0337072	0.422049
35225000	35250000	0.00901016	0.015881	0.0541624	0.0338602	0.178526
35250000	35275000	0.00945284	0.0155458	0.0527376	0.0338976	nan
35275000	35300000	0.00911598	0.0155099	0.0513529	0.0338747	nan
35300000	35325000	0.00975892	0.0152968	0.0494375	0.0340109	nan
35325000	35350000	0.00914672	0.0151062	0.0472213	0.0342188	nan
35350000	35375000	0.00645917	0.014975	0.04435	0.034417	0.289615
35375000	35400000	0.00553153	0.0142184	0.040278	0.0345735	0.265841
35400000	35425000	-0.00071319	0.0117758	0.0370096	0.0346146	0.558488
35425000	35450000	-0.00404952	0.00922078	0.0349862	0.0347186	0.624978
35450000	35475000	-0.00566732	0.0072237	0.0339191	0.0349465	0.689957
35475000	35500000	-0.00603606	0.00666581	0.0333493	0.0351126	0.681035
35500000	35525000	-0.00721302	0.00752501	0.0333017	0.035202	0.676159
35525000	35550000	-0.00744293	0.00966095	0.0335417	0.0351604	0.632869
35550000	35575000	-0.00735447	0.0123155	0.0338691	0.035084	0.478199
35575000	35600000	-0.00635978	0.0143066	0.0344647	0.0351233	0.329002
35600000	35625000	-0.00318499	0.0149699	0.0354957	0.0352879	0.167952
35625000	35650000	-0.00127773	0.0146051	0.0372186	0.0354151	0.581913
35650000	35675000	0.00471175	0.0151861	0.0402581	0.0355296	nan
35675000	35700000	0.00551668	0.0153394	0.0426637	0.0357011	nan
35700000	35725000	0.00411039	0.0155385	0.0441648	0.036198	nan
35725000	35750000	0.00260661	0.0156168	0.0450976	0.0367952	0.326094
35750000	35775000	0.00122492	0.0156972	0.0456801	0.037238	0.390941
35775000	35800000	0.000344685	0.0157765	0.0455812	0.0373425	nan
35800000	35825000	-0.00201162	0.015706	0.0451355	0.0373312	0.295172
35825000	35850000	-0.00544599	0.0154522	0.0449981	0.0373395	0.518667
35850000	35875000	-0.00688815	0.0155014	0.0454129	0.0370978	0.47104
35875000	35900000	-0.00563957	0.0154431	0.0458692	0.0367484	0.510843
35900000	35925000	-0.00228712	0.015756	0.0459664	0.0362841	nan
35925000	35950000	-0.00458143	0.0155358	0.0458278	0.03587	0.350261
35950000	35975000	-0.00425697	0.0154306	0.0454794	0.035559	0.171888
35975000	36000000	-0.00570913	0.0153676	0.0449644	0.0350302	0.166021
36000000	36025000	-0.00641694	0.015361	0.0441751	0.0343055	0.332845
36025000	36050000	-0.00782851	0.015385	0.0432223	0.0335508	0.355263
36050000	36075000	-0.00720884	0.0152778	0.0421213	0.0328137	0.218959
36075000	36100000	-0.00805932	0.0150764	0.0410709	0.0320996	0.505847
36100000	36125000	-0.00858899	0.0148798	0.0398328	0.0313928	0.42687
36125000	36150000	-0.00727528	0.0144402	0.0381392	0.0308481	0.451306
36150000	36175000	-0.0083871	0.0138248	0.0366202	0.0303502	0.510887
36175000	36200000	-0.0087374	0.013362	0.0352433	0.0299345	0.487382
36200000	36225000	-0.00837978	0.0127154	0.0338119	0.0296069	0.517381
36225000	36250000	-0.00867741	0.012048	0.0319591	0.0293253	0.609677
36250000	36275000	-0.00581066	0.0121814	0.0296222	0.0290977	0.600627
36275000	36300000	-0.00269969	0.0130491	0.0285633	0.0289095	0.390183
36300000	36325000	-0.00193676	0.0131626	0.0285343	0.0286018	0.562765
36325000	36350000	-0.00174143	0.0138894	0.0297949	0.0281438	0.407313
36350000	36375000	-0.00108599	0.0141645	0.0311164	0.0276746	0.228449
36375000	36400000	-0.00208821	0.013935	0.0313605	0.0270386	0.279647
36400000	36425000	-0.00292578	0.0137639	0.030987	0.0262464	0.303206
36425000	36450000	-0.00381933	0.0132399	0.0299317	0.0253533	0.454641
36450000	36475000	-0.00498898	0.0128125	0.0278941	0.0243758	0.358497
36475000	36500000	-0.00185509	0.0120233	0.0254296	0.0233717	0.447454
36500000	36525000	-0.0040765	0.0112855	0.0238256	0.022291	0.282165
36525000	36550000	-0.00966298	0.00842271	0.022729	0.021281	0.567852
36550000	36575000	-0.0113815	0.00602939	0.0222134	0.0203609	0.545124
36575000	36600000	-0.0135097	0.00337689	0.0222205	0.0198689	0.62637
36600000	36625000	-0.0118968	0.00223515	0.0227382	0.0196534	0.55277
36625000	36650000	-0.0146207	0.000813345	0.0227051	0.0196958	0.570407
36650000	36675000	-0.0141458	-0.000725631	0.0222261	0.0198742	0.709281
36675000	36700000	-0.0145861	0.000264648	0.0216741	0.0199923	0.695099
36700000	36725000	-0.012559	0.00429109	0.0212451	0.0201014	0.223053
36725000	36750000	-0.0113352	0.00282121	0.0206396	0.0200257	nan
36750000	36775000	-0.0154553	-0.00169735	0.0198569	0.019612	0.608452
36775000	36800000	-0.0160791	-0.00507077	0.0193002	0.0194388	0.672512
36800000	36825000	-0.0184403	-0.00719266	0.0192862	0.0197798	0.697965
36825000	36850000	-0.0191661	-0.00819691	0.019632	0.020475	0.688692
36850000	36875000	-0.0191239	-0.00885046	0.0199943	0.02138	0.65828
36875000	36900000	-0.0194082	-0.00989484	0.0204238	0.0223362	0.681284
36900000	36925000	-0.0190187	-0.0108133	0.0209827	0.0233001	0.682946
36925000	36950000	-0.0204693	-0.0120101	0.0215518	0.0243921	0.730292
36950000	36975000	-0.0179611	-0.0128525	0.0222772	0.0255753	0.738385
36975000	37000000	-0.0201165	-0.0134312	0.0231736	0.0269035	0.747195
37000000	37025000	-0.0188456	-0.0139189	0.0242647	0.0283196	0.750368
37025000	37050000	-0.0191755	-0.0142812	0.0254481	0.0297841	0.747266
37050000	37075000	-0.0194176	-0.0146693	0.0266475	0.0311948	0.761123
37075000	37100000	-0.0190171	-0.0147997	0.0278947	0.0325791	0.743172
37100000	37125000	-0.0196182	-0.0151033	0.0290387	0.0339263	0.7195
37125000	37150000	-0.0200923	-0.0155419	0.0301644	0.0352302	0.748106
37150000	37175000	-0.0204689	-0.016077	0.0313121	0.0364399	0.771362
37175000	37200000	-0.0192682	-0.0165324	0.0323848	0.0377142	0.779904
37200000	37225000	-0.0197913	-0.0167601	0.0334753	0.0390494	0.774917
37225000	37250000	-0.0175726	-0.0170142	0.0346285	0.0404553	0.809641
37250000	37275000	-0.0176939	-0.017126	0.0355808	0.0418793	0.742704
37275000	37300000	-0.019915	-0.0173669	0.0365941	0.0433553	0.795433
37300000	37325000	-0.0176948	-0.0176534	0.037673	0.0447702	0.797696
37325000	37350000	-0.0189862	-0.0177707	0.0386599	0.0462959	0.793318
37350000	37375000	-0.0181972	-0.0178943	0.0397218	0.0478754	0.808159
37375000	37400000	-0.0184263	-0.0178412	0.0408048	0.0494493	0.793369
37400000	37425000	-0.0183893	-0.0178238	0.0419933	0.0510649	0.795316
37425000	37450000	-0.0181135	-0.0177445	0.0433365	0.0525942	0.800297
37450000	37475000	-0.0171107	-0.0173924	0.0448655	0.0540997	0.750267
37475000	37500000	-0.0156964	-0.017022	0.0464013	0.0555833	0.739882
37500000	37525000	-0.0155498	-0.0166111	0.0478847	0.0568462	0.619005
37525000	37550000	-0.0180194	-0.0174923	0.0487464	0.0578467	0.807456
37550000	37575000	-0.0179515	-0.0177352	0.0490099	0.058574	0.758473
37575000	37600000	-0.0169697	-0.0179499	0.0494422	0.0595621	0.797392
37600000	37625000	-0.01781	-0.018033	0.0496722	0.0605199	0.790146
37625000	37650000	-0.0177745	-0.0179553	0.0499577	0.0616353	0.757737
37650000	37675000	-0.0160664	-0.0180252	0.0502234	0.0626933	0.79784
37675000	37700000	-0.017853	-0.0181362	0.0504241	0.0636435	0.768548
37700000	37725000	-0.0188043	-0.0182413	0.0505049	0.0646473	0.784895
37725000	37750000	-0.0168829	-0.0183345	0.0507547	0.065443	0.753278
37750000	37775000	-0.0180257	-0.0184123	0.0513046	0.0663336	0.786324
37775000	37800000	-0.0180298	-0.0184185	0.0519488	0.0672343	0.844596
37800000	37825000	-0.0182468	-0.0183677	0.0522688	0.0680998	0.801773
37825000	37850000	-0.016266	-0.0183997	0.0523803	0.0691101	0.781457
37850000	37875000	-0.0184992	-0.0183478	0.0523023	0.07005	0.781734
37875000	37900000	-0.0188207	-0.0183919	0.0522312	0.0707679	0.811249
37900000	37925000	-0.0185567	-0.0181948	0.0522613	0.0713873	0.801688
37925000	37950000	-0.0171572	-0.0181948	0.0523378	0.0720364	0.791481
37950000	37975000	-0.0175941	-0.0181658	0.0526379	0.0727189	0.805257
37975000	38000000	-0.017714	-0.0181669	0.0526341	0.0734201	0.808006
38000000	38025000	-0.0190796	-0.0179836	0.0526197	0.0742032	0.788635
38025000	38050000	-0.0183869	-0.0178642	0.0526891	0.0748557	0.799047
38050000	38075000	-0.0191988	-0.017626	0.0526786	0.0755412	0.80799
38075000	38100000	-0.0182615	-0.0176491	0.0525254	0.076345	0.806559
38100000	38125000	-0.0193442	-0.0175912	0.0524088	0.0771559	0.80278
38125000	38150000	-0.0166903	-0.0174227	0.05244	0.0777952	0.794946
38150000	38175000	-0.0175497	-0.0175103	0.052374	0.0784666	0.817746
38175000	38200000	-0.0162299	-0.0172475	0.052342	0.0790752	0.824031
38200000	38225000	-0.01823	-0.0170123	0.0523278	0.0797641	0.805594
38225000	38250000	-0.0169481	-0.0168935	0.0521411	0.0804657	0.834145
38250000	38275000	-0.0184759	-0.0169228	0.0519981	0.0811191	0.81105
38275000	38300000	-0.0167434	-0.0166725	0.0518317	0.0817273	0.829937
38300000	38325000	-0.0180686	-0.0168484	0.0515292	0.0823242	0.796182
38325000	38350000	-0.0181434	-0.0167325	0.0513425	0.0827903	0.815127
38350000	38375000	-0.018846	-0.0167946	0.0510205	0.0831899	0.830154
38375000	38400000	-0.0163911	-0.0166752	0.0507242	0.0835934	0.818345
38400000	38425000	-0.0185593	-0.0168743	0.050531	0.0839763	0.813521
38425000	38450000	-0.0177787	-0.0172294	0.050111	0.0843692	0.77929
38450000	38475000	-0.01838	-0.0167463	0.049709	0.0848269	0.772241
38475000	38500000	-0.0185057	-0.0168482	0.0492349	0.0852979	0.785913
38500000	38525000	-0.0182663	-0.0168532	0.0489025	0.0858283	0.806779
38525000	38550000	-0.0193816	-0.0168502	0.0484368	0.086502	0.798166
38550000	38575000	-0.0182908	-0.0169132	0.0481324	0.0872039	0.801994
38575000	38600000	-0.0178716	-0.0167352	0.0476381	0.0877286	0.810771
38600000	38625000	-0.0177775	-0.0169197	0.0470101	0.0884949	0.770512
38625000	38650000	-0.0189135	-0.0169849	0.0466073	0.0890266	0.750742
38650000	38675000	-0.0172656	-0.0167428	0.046063	0.0894182	0.752595
38675000	38700000	-0.018277	-0.0165158	0.0453875	0.0897385	0.822117
38700000	38725000	-0.0169683	-0.0165462	0.0446696	0.0899998	0.815088
38725000	38750000	-0.0174847	-0.0165574	0.0438457	0.090278	0.829598
38750000	38775000	-0.018164	-0.0163445	0.0429102	0.0903527	0.793711
38775000	38800000	-0.0174548	-0.0163712	0.0420976	0.0904689	0.788221
38800000	38825000	-0.0191249	-0.0164839	0.0414761	0.0904299	0.822787
38825000	38850000	-0.017904	-0.0161253	0.0408094	0.09001	0.837932
38850000	38875000	-0.0181488	-0.0159068	0.0405919	0.0896073	0.816085
38875000	38900000	-0.0178555	-0.0157812	0.0406961	0.0893974	0.830319
38900000	38925000	-0.0184513	-0.0158384	0.0409537	0.0892809	0.810468
38925000	38950000	-0.0175734	-0.0155229	0.0413334	0.0893739	0.832887
38950000	38975000	-0.018027	-0.0153987	0.0416289	0.0897763	0.811346
38975000	39000000	-0.0189317	-0.0154923	0.0419183	0.0898796	0.826437
39000000	39025000	-0.0167021	-0.0152368	0.0424098	0.0901053	0.847384
39025000	39050000	-0.0176234	-0.0149512	0.0427762	0.0904105	0.848433
39050000	39075000	-0.0177731	-0.0147258	0.0431391	0.0906914	0.836577
39075000	39100000	-0.017863	-0.0150043	0.0434698	0.0908688	0.827986
39100000	39125000	-0.0167993	-0.0149659	0.0438376	0.0911266	0.831878
39125000	39150000	-0.0194466	-0.014934	0.0442546	0.0911178	0.798398
39150000	39175000	-0.0169856	-0.0143497	0.0446233	0.091189	0.81575
39175000	39200000	-0.017934	-0.014658	0.0445731	0.0909338	0.797252
39200000	39225000	-0.018477	-0.0143113	0.0445553	0.0904288	0.832918
39225000	39250000	-0.0173507	-0.0139598	0.0446947	0.0897626	0.846489
39250000	39275000	-0.0183068	-0.0144846	0.0449163	0.0891789	0.858098
39275000	39300000	-0.0181276	-0.0138629	0.0453183	0.0888648	0.792958
39300000	39325000	-0.0172243	-0.0136576	0.045754	0.0883867	0.847702
39325000	39350000	-0.0183039	-0.0137142	0.0461895	0.0879185	0.849968
39350000	39375000	-0.0167087	-0.0142205	0.0465884	0.0875942	0.814616
39375000	39400000	-0.0181864	-0.0140518	0.0469786	0.0870976	0.856516
39400000	39425000	-0.0180768	-0.0136741	0.047197	0.0868168	0.844754
39425000	39450000	-0.017296	-0.0133983	0.0475237	0.0868936	0.841232
39450000	39475000	-0.0183625	-0.012868	0.0480308	0.0870161	0.838943
39475000	39500000	-0.0174039	-0.0128274	0.048444	0.0870751	0.850938
39500000	39525000	-0.0190843	-0.0124403	0.0486942	0.0871895	0.870316
39525000	39550000	-0.0184463	-0.0128625	0.0489783	0.0872179	0.893868
39550000	39575000	-0.0186238	-0.0131429	0.0493193	0.0870725	0.827398
39575000	39600000	-0.0180915	-0.0138045	0.0496765	0.0875173	0.832753
39600000	39625000	-0.0174609	-0.013597	0.0499358	0.0876456	0.837205
39625000	39650000	-0.0183416	-0.0136348	0.0500537	0.0879193	0.857655
39650000	39675000	-0.018368	-0.0140047	0.050408	0.08815	0.823943
39675000	39700000	-0.0169905	-0.0141486	0.0505765	0.0882912	0.814372
39700000	39725000	-0.016555	-0.0137475	0.0508012	0.0884887	0.836276
39725000	39750000	-0.0187129	-0.0141956	0.0509627	0.0887265	0.814935
39750000	39775000	-0.0180938	-0.0139644	0.051012	0.0889461	0.8262
39775000	39800000	-0.0184107	-0.0141358	0.0509662	0.0894489	0.797315
39800000	39825000	-0.0190765	-0.0140799	0.0508925	0.0893608	0.869937
39825000	39850000	-0.0180904	-0.0144568	0.050673	0.0890862	0.84607
39850000	39875000	-0.0178542	-0.0143317	0.0503421	0.0887176	0.862938
39875000	39900000	-0.017102	-0.014728	0.0500284	0.0881854	0.811472
39900000	39925000	-0.01863	-0.014385	0.0494828	0.0872235	0.857682
39925000	39950000	-0.0191411	-0.0144686	0.0489473	0.0864777	0.862955
39950000	39975000	-0.0176452	-0.0148033	0.048483	0.0857146	0.830683
39975000	40000000	-0.0188466	-0.0154399	0.0479971	0.0849124	0.848991
40000000	40025000	-0.0182437	-0.0159589	0.0475627	0.0844345	0.79042
40025000	40050000	-0.0173193	-0.0162007	0.0470585	0.0841799	0.827474
40050000	40075000	-0.0165768	-0.0164706	0.0465757	0.0838323	0.814715
40075000	40100000	-0.0157589	-0.0166865	0.0460542	0.0838402	0.813173
40100000	40125000	-0.0167002	-0.0168542	0.0454658	0.0838903	0.787052
40125000	40150000	-0.0162409	-0.016964	0.0450444	0.0840303	0.784366
40150000	40175000	-0.014046	-0.0169881	0.0450438	0.0842245	0.760079
40175000	40200000	-0.0122766	-0.0167193	0.0451691	0.0844293	0.659806
40200000	40225000	-0.0132499	-0.0166446	0.0447916	0.0843799	0.758633
40225000	40250000	-0.0122524	-0.0165089	0.0441074	0.0842611	0.684742
40250000	40275000	-0.0142318	-0.016477	0.0429673	0.0837119	0.76066
40275000	40300000	-0.0162193	-0.0165526	0.0411795	0.0827496	0.74795
40300000	40325000	-0.0174639	-0.0168675	0.040109	0.0816386	0.750006
40325000	40350000	-0.0174744	-0.0169376	0.0394738	0.0802826	0.819383
40350000	40375000	-0.0177545	-0.0170045	0.0395546	0.0789099	0.776226
40375000	40400000	-0.0185975	-0.0170435	0.0398918	0.0776713	0.79308
40400000	40425000	-0.0174021	-0.0172421	0.0403801	0.0764415	0.819691
40425000	40450000	-0.0194189	-0.0172297	0.0409544	0.0754174	0.823327
40450000	40475000	-0.0170118	-0.0174852	0.041397	0.0745306	0.790881
40475000	40500000	-0.0177507	-0.017226	0.0417022	0.0736526	0.837477
40500000	40525000	-0.0166854	-0.0170662	0.0420697	0.0729	0.810757
40525000	40550000	-0.0179476	-0.0170811	0.0424428	0.072462	0.791045
40550000	40575000	-0.0195312	-0.0171149	0.0426979	0.0719635	0.787596
40575000	40600000	-0.0176523	-0.016783	0.0429393	0.0713217	0.811518
40600000	40625000	-0.0187273	-0.0168719	0.04328	0.0707979	0.829989
40625000	40650000	-0.0183329	-0.0170012	0.0435454	0.0701619	0.826925
40650000	40675000	-0.0190838	-0.0172176	0.0435805	0.0699985	0.804298
40675000	40700000	-0.0173189	-0.0172591	0.0435073	0.0697706	0.808575
40700000	40725000	-0.0188466	-0.0173429	0.0434351	0.0695971	0.83744
40725000	40750000	-0.0190394	-0.0174082	0.0433517	0.0693366	0.844981
40750000	40775000	-0.0179321	-0.017517	0.043362	0.0692215	0.812968
40775000	40800000	-0.01827	-0.0175049	0.0435134	0.0691142	0.80852
40800000	40825000	-0.017726	-0.0178247	0.0437506	0.0691988	0.788541
40825000	40850000	-0.0181526	-0.0177835	0.0439103	0.0692954	0.784376
40850000	40875000	-0.0188663	-0.0177174	0.0442646	0.0695889	0.776848
40875000	40900000	-0.0180207	-0.0175274	0.0445316	0.0697747	0.758301
40900000	40925000	-0.0185222	-0.0176608	0.0447516	0.0698463	0.796186
40925000	40950000	-0.0175753	-0.0176149	0.0449636	0.0699158	0.780227
40950000	40975000	-0.0183229	-0.0175981	0.0451047	0.0700662	0.795076
40975000	41000000	-0.0184201	-0.0176313	0.045291	0.0702651	0.775954
41000000	41025000	-0.0178744	-0.0175248	0.0454291	0.0703715	0.762838
41025000	41050000	-0.0178254	-0.0176148	0.0455308	0.070311	0.797166
41050000	41075000	-0.0179138	-0.0175186	0.0454882	0.0703096	0.78923
41075000	41100000	-0.016495	-0.0173639	0.0454455	0.0704571	0.74364
41100000	41125000	-0.0169148	-0.0173324	0.0451741	0.0706795	0.765088
41125000	41150000	-0.0178289	-0.0171941	0.0447598	0.0707922	0.779902
41150000	41175000	-0.0180445	-0.016964	0.0442552	0.0708615	0.79947
41175000	41200000	-0.017929	-0.0166874	0.0437417	0.0709864	0.764955
41200000	41225000	-0.017745	-0.0163699	0.0433037	0.0713761	0.749995
41225000	41250000	-0.0167852	-0.0160199	0.0432196	0.0720002	0.746474
41250000	41275000	-0.0169961	-0.0157867	0.0432417	0.072625	0.757921
41275000	41300000	-0.0154402	-0.0152333	0.0435732	0.0733646	0.687733
41300000	41325000	-0.0134161	-0.014958	0.0439853	0.0741792	0.628397
41325000	41350000	-0.0163772	-0.0153637	0.0440004	0.0744474	0.736296
41350000	41375000	-0.0169122	-0.0157441	0.0435198	0.0743664	0.768072
41375000	41400000	-0.0169026	-0.0159895	0.0429211	0.0743083	0.771398
41400000	41425000	-0.0150269	-0.0160299	0.0422455	0.0743921	0.7281
41425000	41450000	-0.0166381	-0.0163478	0.0417121	0.0743698	0.751938
41450000	41475000	-0.0180348	-0.0165507	0.0416	0.0741644	0.727071
41475000	41500000	-0.0165824	-0.0169335	0.0418968	0.0738281	0.732214
41500000	41525000	-0.0175456	-0.0174967	0.0428303	0.0733007	0.786395
41525000	41550000	-0.0184895	-0.0178432	0.0441724	0.0726693	0.785849
41550000	41575000	-0.0184995	-0.0180032	0.0455069	0.0722026	0.825401
41575000	41600000	-0.0185084	-0.0180642	0.0466328	0.0718733	0.807451
41600000	41625000	-0.016793	-0.0182755	0.0478014	0.0717078	0.825832
41625000	41650000	-0.0191056	-0.017968	0.0490078	0.0713634	0.819274
41650000	41675000	-0.0181314	-0.0179321	0.0499308	0.0713089	0.81164
41675000	41700000	-0.0187448	-0.0179354	0.0509787	0.0712596	0.803104
41700000	41725000	-0.017963	-0.0174486	0.0519516	0.0711543	0.835845
41725000	41750000	-0.0185017	-0.0175515	0.0529311	0.0710906	0.833822
41750000	41775000	-0.0183754	-0.0168785	0.0537087	0.071116	0.841784
41775000	41800000	-0.0185599	-0.0168895	0.0542795	0.0711977	0.80098
41800000	41825000	-0.0181389	-0.0171965	0.054632	0.0714005	0.821183
41825000	41850000	-0.0175404	-0.0172358	0.0550128	0.0715344	0.79307
41850000	41875000	-0.018716	-0.0171904	0.0553604	0.0716846	0.82166
41875000	41900000	-0.0192434	-0.0175993	0.0557071	0.0717901	0.822307
41900000	41925000	-0.0185104	-0.0173738	0.0560917	0.0722582	0.787075
41925000	41950000	-0.018525	-0.0174454	0.056408	0.0727311	0.787707
41950000	41975000	-0.0174504	-0.0175692	0.0566008	0.0729702	0.807482
41975000	42000000	-0.0178397	-0.017634	0.0565511	0.0730535	0.818781
42000000	42025000	-0.0177246	-0.0173562	0.0563102	0.0729397	0.818783
42025000	42050000	-0.0176429	-0.017438	0.0561535	0.0728846	0.799521
42050000	42075000	-0.0184536	-0.0170675	0.0560467	0.0728416	0.807743
42075000	42100000	-0.0186255	-0.016564	0.0559618	0.0726984	0.815749
42100000	42125000	-0.0186955	-0.0164176	0.0557973	0.072518	0.821527
42125000	42150000	-0.0189704	-0.0162894	0.0555945	0.0720296	0.820747
42150000	42175000	-0.0184394	-0.0160057	0.0554299	0.0715256	0.833175
42175000	42200000	-0.0189222	-0.0161264	0.0551529	0.0711266	0.808946
42200000	42225000	-0.0189888	-0.0164953	0.0549176	0.0707048	0.81118
42225000	42250000	-0.018483	-0.016249	0.0548728	0.0700989	0.824124
42250000	42275000	-0.019042	-0.0165902	0.0546545	0.0691927	0.820685
42275000	42300000	-0.0195799	-0.0169421	0.0543557	0.0679626	0.841914
42300000	42325000	-0.0199556	-0.0168053	0.0536224	0.0666953	0.816236
42325000	42350000	-0.0186058	-0.0172129	0.0525948	0.065449	0.819336
42350000	42375000	-0.0193155	-0.017533	0.0514635	0.0641259	0.805773
42375000	42400000	-0.0190673	-0.0174577	0.0502609	0.0628324	0.816129
42400000	42425000	-0.0189613	-0.0171041	0.0488434	0.0614475	0.83028
42425000	42450000	-0.0182923	-0.0173086	0.0473365	0.0601107	0.825125
42450000	42475000	-0.018124	-0.0170131	0.0457578	0.0586936	0.832288
42475000	42500000	-0.0180829	-0.0169362	0.0439758	0.0572302	0.851702
42500000	42525000	-0.0185976	-0.0170189	0.0419532	0.056111	0.762342
42525000	42550000	-0.0191118	-0.0171291	0.0404047	0.0551179	0.734932
42550000	42575000	-0.0186107	-0.0168468	0.039196	0.0540991	0.766728
42575000	42600000	-0.0186789	-0.0166159	0.0384293	0.0530435	0.781994
42600000	42625000	-0.0187391	-0.0166291	0.0379336	0.0520236	0.75008
42625000	42650000	-0.0183318	-0.0165218	0.0376278	0.0510369	0.735652
42650000	42675000	-0.0202426	-0.0164593	0.0374252	0.0499802	0.747845
42675000	42700000	-0.0183127	-0.0165869	0.0372367	0.0486482	0.800167
42700000	42725000	-0.0195318	-0.0165283	0.0372239	0.0473164	0.762795
42725000	42750000	-0.018123	-0.0165119	0.0372986	0.0457672	0.81963
42750000	42775000	-0.0177341	-0.016182	0.0376789	0.0444552	0.718953
42775000	42800000	-0.0164254	-0.0160939	0.0382667	0.0430579	0.752989
42800000	42825000	-0.015225	-0.0160105	0.0395575	0.0416239	0.783513
42825000	42850000	-0.0162923	-0.0158427	0.0405347	0.0402902	0.743391
42850000	42875000	-0.016397	-0.0159532	0.0408895	0.0388995	0.738837
42875000	42900000	-0.0181541	-0.0158696	0.0409465	0.0373718	0.77488
42900000	42925000	-0.019103	-0.015866	0.0407611	0.0358206	0.805924
42925000	42950000	-0.017068	-0.015587	0.0404048	0.0343357	0.782142
42950000	42975000	-0.0174492	-0.0152969	0.0398126	0.0329034	0.760401
42975000	43000000	-0.0170464	-0.0147422	0.0391248	0.0315617	0.77686
43000000	43025000	-0.0178647	-0.0137698	0.0383818	0.0304907	0.699643
43025000	43050000	-0.0181504	-0.012827	0.0376621	0.02952	0.70105
43050000	43075000	-0.0179311	-0.0116352	0.0367403	0.0287212	0.692058
43075000	43100000	-0.0176154	-0.010173	0.0358612	0.0281363	0.673779
43100000	43125000	-0.0176147	-0.00802291	0.034792	0.0278367	0.618144
43125000	43150000	-0.015281	-0.00537612	0.0337641	0.0279803	nan
43150000	43175000	-0.0149578	-0.00714549	0.0323129	0.0277968	0.636211
43175000	43200000	-0.0177092	-0.00808802	0.030564	0.0276112	0.648844
43200000	43225000	-0.0183918	-0.00902067	0.0289275	0.0271506	0.750004
43225000	43250000	-0.0187483	-0.00821952	0.0268296	0.0267363	0.720222
43250000	43275000	-0.0163809	-0.00611264	0.0244476	0.0264773	0.673325
43275000	43300000	-0.0150621	-0.00318961	0.0221676	0.0265136	0.678116
43300000	43325000	-0.00619437	0.00247444	0.0212415	0.0271691	0.267163
43325000	43350000	-0.0019255	0.00288557	0.0210661	0.0278231	0.58051
43350000	43375000	0.000774539	0.00544153	0.0215798	0.028659	nan
43375000	43400000	-0.000420082	0.00503108	0.0220892	0.0294818	0.429193
43400000	43425000	-0.00100704	0.00376787	0.0220538	0.0302658	0.471424
43425000	43450000	-0.00373752	0.00100039	0.0220812	0.0307736	0.594224
43450000	43475000	-0.00565043	-0.00058422	0.02215	0.0311212	0.620865
43475000	43500000	-0.0067849	-0.0015386	0.0225628	0.0313666	0.613996
43500000	43525000	-0.00874973	-0.00206259	0.0230665	0.0315186	0.620805
43525000	43550000	-0.00862325	-0.00198125	0.0236494	0.031551	0.650227
43550000	43575000	-0.00877631	-0.00104005	0.0241	0.031504	0.607358
43575000	43600000	-0.00939689	-5.28783e-05	0.024525	0.0314089	0.631537
43600000	43625000	-0.00883651	0.00158867	0.0251342	0.0313444	0.697929
43625000	43650000	-0.00460738	0.0060153	0.0257736	0.031494	0.425507
43650000	43675000	-0.00258067	0.00756458	0.0262237	0.0317182	0.605843
43675000	43700000	0.00272224	0.0108657	0.0268451	0.0321076	nan
43700000	43725000	0.000842892	0.0123982	0.0271555	0.0326964	0.331154
43725000	43750000	0.000538039	0.0128213	0.0272674	0.033359	0.276441
43750000	43775000	-0.00021904	0.0115922	0.0269891	0.033653	0.576861
43775000	43800000	-0.000369976	0.0116148	0.0262916	0.033859	0.393379
43800000	43825000	-0.000799312	0.0104484	0.0252275	0.0339709	0.528769
43825000	43850000	-0.000521089	0.00938427	0.0238885	0.0339628	0.596656
43850000	43875000	-2.77977e-05	0.0093549	0.0226587	0.0339486	0.547415
43875000	43900000	0.00140824	0.00979722	0.021976	0.033979	0.406781
43900000	43925000	-0.00127417	0.00863554	0.021643	0.0339323	0.538346
43925000	43950000	-0.0026758	0.00758463	0.0218148	0.0338275	0.594402
43950000	43975000	-0.00473657	0.00691481	0.0221951	0.0337353	0.668017
43975000	44000000	-0.00512915	0.0080357	0.0224475	0.0337385	0.57421
44000000	44025000	-0.00425388	0.00930976	0.0223333	0.033809	0.566884
44025000	44050000	-0.00282039	0.0105853	0.0219472	0.0339223	0.630538
44050000	44075000	0.00204006	0.0130546	0.0217912	0.0342066	0.271198
44075000	44100000	0.00377466	0.0135568	0.022036	0.0344434	0.413023
44100000	44125000	0.00412281	0.013683	0.0227249	0.0345117	0.334539
44125000	44150000	0.00237896	0.0129575	0.0239966	0.0344197	0.566038
44150000	44175000	0.00295016	0.0132225	0.025971	0.0342903	0.305806
44175000	44200000	0.00133889	0.0122587	0.0275718	0.0341134	0.458175
44200000	44225000	-0.000225993	0.0106359	0.0286149	0.0338568	0.54705
44225000	44250000	-0.00125823	0.00950806	0.0294663	0.0336645	0.55471
44250000	44275000	-0.00115599	0.00845588	0.0301772	0.0335877	0.519085
44275000	44300000	-0.00198997	0.00708123	0.0311881	0.0335326	0.589026
44300000	44325000	-0.00290196	0.0061803	0.0327796	0.033477	0.608705
44325000	44350000	-0.00241973	0.00603312	0.0349074	0.0334485	0.547038
44350000	44375000	-0.00228318	0.00606918	0.0367657	0.0333836	0.473044
44375000	44400000	-0.00337376	0.00424391	0.0380146	0.0332953	0.583778
44400000	44425000	-0.0036409	0.00306929	0.0388122	0.0331489	0.606449
44425000	44450000	-0.00330465	0.0023	0.0393746	0.0330389	0.655978
44450000	44475000	-0.00312008	0.00238895	0.0395203	0.0329506	0.627513
44475000	44500000	-0.00337721	0.00292452	0.0393789	0.0328611	0.644026
44500000	44525000	-0.000360781	0.00457052	0.0388922	0.0327726	0.621985
44525000	44550000	0.00253907	0.00728824	0.0381425	0.0327166	0.561072
44550000	44575000	0.0125588	0.0104693	0.0391721	0.0326919	nan
44575000	44600000	0.0133973	0.0118928	0.0407331	0.0327453	nan
44600000	44625000	0.0111682	0.0124635	0.0415062	0.032943	nan
44625000	44650000	0.00450038	0.012515	0.0411933	0.0332364	0.347678
44650000	44675000	0.00077465	0.0114605	0.0415462	0.0333811	0.599172
44675000	44700000	0.0011351	0.011875	0.0427245	0.0333585	0.41833
44700000	44725000	0.00109621	0.0116529	0.0437467	0.0333357	0.538244
44725000	44750000	0.0019052	0.0116749	0.0446308	0.033245	0.431239
44750000	44775000	0.00111213	0.0108216	0.0453614	0.0332007	0.568795
44775000	44800000	0.000661335	0.0109049	0.0460124	0.0331519	0.560912
44800000	44825000	0.000782215	0.0112345	0.0464768	0.0331558	0.566746
44825000	44850000	0.00230331	0.0120026	0.0466477	0.0332076	0.605407
44850000	44875000	0.00536815	0.0134991	0.0462381	0.033395	0.138141
44875000	44900000	0.0042727	0.0132068	0.0447928	0.033496	0.479006
44900000	44925000	0.00314554	0.0134236	0.0430351	0.0333504	0.25675
44925000	44950000	0.0017867	0.0123007	0.0425702	0.0331785	0.459506
44950000	44975000	0.000447738	0.0107956	0.0431802	0.0328859	0.572064
44975000	45000000	-0.000866581	0.00976177	0.045052	0.0327268	0.519169
45000000	45025000	-0.00032059	0.00841881	0.0461887	0.032668	0.640262
45025000	45050000	0.00063569	0.00821184	0.0464402	0.0326764	0.552039
45050000	45075000	-3.37382e-05	0.00814279	0.0458647	0.0327716	0.587612
45075000	45100000	0.00106266	0.00881327	0.0447356	0.0328986	0.468033
45100000	45125000	0.00159317	0.00824751	0.0434	0.0330781	0.623582
45125000	45150000	0.00406451	0.00931713	0.0432124	0.0332395	0.4317
45150000	45175000	0.00347954	0.00929247	0.0438437	0.0334575	0.449959
45175000	45200000	0.000783665	0.00849173	0.0441043	0.0335406	0.58467
45200000	45225000	0.0012695	0.00907418	0.0439543	0.0336454	0.365412
45225000	45250000	0.000736227	0.00759267	0.0433991	0.033717	0.542511
45250000	45275000	0.000294522	0.00627548	0.0424891	0.0336859	0.524692
45275000	45300000	-5.00241e-06	0.0046902	0.0410598	0.0337276	0.578363
45300000	45325000	0.000652203	0.00380306	0.0395788	0.0337846	0.569732
45325000	45350000	0.00264474	0.00323252	0.0379263	0.0338951	0.49149
45350000	45375000	0.00161128	0.001327	0.0372224	0.0340014	0.587062
45375000	45400000	0.000616303	0.000124722	0.0370019	0.0340705	0.525855
45400000	45425000	-0.00109811	-0.00222153	0.0374228	0.0341258	0.622012
45425000	45450000	-0.00129097	-0.00370085	0.0377202	0.0340991	0.642969
45450000	45475000	-0.0015951	-0.00464849	0.0377263	0.0340546	0.625924
45475000	45500000	-0.00201405	-0.00592788	0.0374468	0.0340011	0.680983
45500000	45525000	-0.0012438	-0.00591326	0.0370208	0.0339021	0.658729
45525000	45550000	-0.00152624	-0.00586149	0.0363706	0.0337638	0.61685
45550000	45575000	-0.00137898	-0.0057175	0.0353698	0.0336218	0.624429
45575000	45600000	-0.00110201	-0.00603902	0.0342192	0.033421	0.6681
45600000	45625000	-0.00100444	-0.00579515	0.0327986	0.0331448	0.708017
45625000	45650000	-0.000206544	-0.00444403	0.0310197	0.0327869	0.684882
45650000	45675000	0.00119476	-0.00177574	0.0289874	0.0324679	0.548766
45675000	45700000	0.00204384	2.56401e-05	0.027213	0.0321482	0.538228
45700000	45725000	0.00177453	0.000563713	0.0254373	0.0318271	0.658041
45725000	45750000	0.00300304	0.00252972	0.0235799	0.0315945	0.591368
45750000	45775000	0.00600964	0.00497961	0.0215264	0.0313865	0.552696
45775000	45800000	0.010114	0.00684645	0.0199741	0.0312034	0.657565
45800000	45825000	0.0157873	0.0104744	0.019382	0.0311726	nan
45825000	45850000	0.0162946	0.0120778	0.0192507	0.0314788	0.208028
45850000	45875000	0.0163594	0.0117954	0.0195332	0.0318065	0.47886
45875000	45900000	0.0167321	0.0118348	0.0200277	0.0319555	0.632553
45900000	45925000	0.0186774	0.0129827	0.0208578	0.0321953	0.265389
45925000	45950000	0.0178784	0.0132794	0.0217221	0.032334	0.330476
45950000	45975000	0.0148214	0.0129034	0.0225298	0.0323017	0.553532
45975000	46000000	0.0135514	0.0129642	0.0233846	0.032269	0.469516
46000000	46025000	0.0135932	0.0130349	0.0241143	0.0322045	0.536366
46025000	46050000	0.0137612	0.0134785	0.024676	0.0322615	0.399967
46050000	46075000	0.0141594	0.0137806	0.0250721	0.032354	0.444533
46075000	46100000	0.0157895	0.0139149	0.0253506	0.0325136	0.222695
46100000	46125000	0.0168077	0.0138593	0.0254463	0.0324311	nan
46125000	46150000	0.0149641	0.0130392	0.0256957	0.0323417	0.479956
46150000	46175000	0.0134487	0.0122392	0.0259364	0.0322205	0.58646
46175000	46200000	0.0126769	0.0118106	0.0261592	0.0319701	0.663617
46200000	46225000	0.0148659	0.0126255	0.0261098	0.0317288	0.46928
46225000	46250000	0.0172519	0.0135164	0.0260004	0.0313878	nan
46250000	46275000	0.0185048	0.0139228	0.0262267	0.0310769	nan
46275000	46300000	0.0190712	0.0142969	0.0270858	0.0309223	nan
46300000	46325000	0.0190067	0.0144914	0.0265696	0.0308537	nan
46325000	46350000	0.0202046	0.014688	0.0260018	0.0309011	nan
46350000	46375000	0.0213116	0.0148431	0.0258094	0.0310379	nan
46375000	46400000	0.0189853	0.0149942	0.0262683	0.031284	0.425989
46400000	46425000	0.0192878	0.0148939	0.0276855	0.0314777	0.547811
46425000	46450000	0.0192704	0.0147668	0.0297706	0.0315831	0.172279
46450000	46475000	0.0190924	0.0149278	0.0312508	0.0316699	0.197777
46475000	46500000	0.0196072	0.0152364	0.0322524	0.0316264	nan
46500000	46525000	0.0189565	0.0152124	0.0321242	0.0316679	0.18578
46525000	46550000	0.0201733	0.015017	0.0310984	0.0317652	0.324202
46550000	46575000	0.0199232	0.0152178	0.0308854	0.0316362	nan
46575000	46600000	0.0207392	0.0149605	0.0307929	0.0314752	nan
46600000	46625000	0.0203798	0.0143182	0.030484	0.0314931	nan
46625000	46650000	0.0196219	0.0129487	0.0302138	0.0317138	0.527557
46650000	46675000	0.0188718	0.0119084	0.0301342	0.0320229	0.634524
46675000	46700000	0.020836	0.0120991	0.03059	0.0322238	0.443835
46700000	46725000	0.0197949	0.0115646	0.0313869	0.0323631	0.342285
46725000	46750000	0.0188637	0.00976332	0.0322535	0.0324893	0.65131
46750000	46775000	0.017261	0.0090361	0.0331111	0.0326046	0.679447
46775000	46800000	0.0174265	0.0096555	0.0337604	0.0326688	0.665911
46800000	46825000	0.0181491	0.0113897	0.0342371	0.0326785	0.406154
46825000	46850000	0.019611	0.0121568	0.0349938	0.032634	nan
46850000	46875000	0.0170959	0.0117952	0.0358259	0.0326449	0.580354
46875000	46900000	0.014909	0.012066	0.0371222	0.0327997	0.598627
46900000	46925000	0.0154994	0.0127259	0.0390983	0.0329116	0.521745
46925000	46950000	0.0155057	0.0133488	0.0416017	0.0330776	0.400308
46950000	46975000	0.0141007	0.0135801	0.0436924	0.0332294	0.434898
46975000	47000000	0.0134752	0.0138655	0.0452659	0.0334982	0.405271
47000000	47025000	0.0139894	0.0139461	0.046118	0.0338904	0.188313
47025000	47050000	0.0122731	0.0139732	0.0463564	0.0342607	0.459478
47050000	47075000	0.0123178	0.0140695	0.0459799	0.0346506	0.371749
47075000	47100000	0.0123726	0.0141241	0.0449618	0.0350218	0.528831
47100000	47125000	0.014555	0.0141898	0.0432941	0.035405	0.381673
47125000	47150000	0.0152124	0.0142831	0.0407388	0.0356676	0.507063
47150000	47175000	0.0170596	0.0144125	0.0378803	0.0358833	0.473556
47175000	47200000	0.0179761	0.0146991	0.0368661	0.0360635	0.188638
47200000	47225000	0.0192788	0.0149271	0.036836	0.0359432	nan
47225000	47250000	0.0198847	0.0149158	0.0375341	0.0357331	nan
47250000	47275000	0.0199097	0.0147954	0.0374527	0.0355948	nan
47275000	47300000	0.0183991	0.0141776	0.0375219	0.0355541	0.645076
47300000	47325000	0.0175578	0.0143857	0.0376909	0.0355192	0.591415
47325000	47350000	0.0179321	0.0147075	0.0375671	0.0353819	0.394015
47350000	47375000	0.0177644	0.0150067	0.0371468	0.0352182	0.144381
47375000	47400000	0.0189401	0.015043	0.0366356	0.0348479	nan
47400000	47425000	0.0190471	0.0149905	0.0352247	0.0344343	nan
47425000	47450000	0.0180549	0.0147429	0.0337818	0.0342192	0.404488
47450000	47475000	0.0163973	0.0147688	0.0326262	0.0339868	0.512037
47475000	47500000	0.0168823	0.0147414	0.0320979	0.0336588	0.317851
47500000	47525000	0.0173335	0.0150303	0.032138	0.0331321	nan
47525000	47550000	0.0172649	0.0150574	0.032249	0.0325372	nan
47550000	47575000	0.0174933	0.0149134	0.0315578	0.0320788	nan
47575000	47600000	0.016147	0.0147179	0.0303327	0.0317784	0.161975
47600000	47625000	0.0148826	0.0144526	0.0291909	0.0313887	0.365871
47625000	47650000	0.0140185	0.0142998	0.0283218	0.0308419	0.131792
47650000	47675000	0.0119296	0.0140491	0.0277697	0.0302604	0.46873
47675000	47700000	0.0115977	0.0136448	0.0271631	0.0296552	0.558128
47700000	47725000	0.0122101	0.0135126	0.0265906	0.0290849	0.285644
47725000	47750000	0.0129468	0.0127059	0.0251107	0.0285421	0.550422
47750000	47775000	0.0136474	0.0125556	0.024045	0.0278113	nan
47775000	47800000	0.0107522	0.0114086	0.0232364	0.0271489	0.665803
47800000	47825000	0.0101426	0.0116365	0.0218101	0.0263918	0.603144
47825000	47850000	0.0110081	0.0127164	0.0201141	0.0254084	nan
47850000	47875000	0.00704119	0.0132595	0.0194031	0.0243879	nan
47875000	47900000	0.00187974	0.0136508	0.0193104	0.0233833	0.171654
47900000	47925000	-0.000276996	0.0134077	0.0200879	0.022173	nan
47925000	47950000	-0.00205606	0.0132678	0.0210317	0.0208618	nan
47950000	47975000	-0.00227395	0.0131354	0.0219386	0.019535	0.153106
47975000	48000000	0.00159951	0.0121775	0.0229902	0.0181443	nan
48000000	48025000	0.00319117	0.0111289	0.0231459	0.0167435	nan
48025000	48050000	-0.000785681	0.0101592	0.0225202	0.0154011	nan
48050000	48075000	-0.00216175	0.00871243	0.021282	0.0141819	nan
48075000	48100000	-0.00110486	0.00675933	0.0190287	0.0130747	nan
48100000	48125000	-0.00263881	0.00424734	0.0157699	0.0121466	nan
48125000	48150000	-0.00938057	-9.32793e-05	0.0140698	0.0115681	0.533669
48150000	48175000	-0.0134512	-0.00358348	0.0133596	0.011316	0.568916
48175000	48200000	-0.0163078	-0.0070329	0.0137378	0.0116925	0.710617
48200000	48225000	-0.0186232	-0.00899066	0.0147395	0.012489	0.719282
48225000	48250000	-0.018808	-0.0103066	0.016185	0.0138311	0.735142
48250000	48275000	-0.0183456	-0.0109532	0.0177588	0.0153736	0.676196
48275000	48300000	-0.0191021	-0.0121704	0.0193451	0.0171009	0.75217
48300000	48325000	-0.0184326	-0.0126947	0.0209245	0.0187409	0.709462
48325000	48350000	-0.0192617	-0.0137183	0.0228969	0.0205809	0.736343
48350000	48375000	-0.0193585	-0.0146615	0.0252181	0.0224361	0.790961
48375000	48400000	-0.017816	-0.0154477	0.0275655	0.0245297	0.798381
48400000	48425000	-0.0196482	-0.0159527	0.029809	0.0268339	0.800819
48425000	48450000	-0.0183471	-0.0164758	0.0322049	0.0292235	0.799051
48450000	48475000	-0.019558	-0.0169572	0.0344079	0.0316039	0.796307
48475000	48500000	-0.0174396	-0.017082	0.0364069	0.0339093	0.772729
48500000	48525000	-0.0177783	-0.0173625	0.0388343	0.0361715	0.819974
48525000	48550000	-0.0187811	-0.0173833	0.0412435	0.0383707	0.844904
48550000	48575000	-0.0189698	-0.0173117	0.0432443	0.0406788	0.835051
48575000	48600000	-0.0182727	-0.0172175	0.0448774	0.0431775	0.852418
48600000	48625000	-0.0192084	-0.0168186	0.0461864	0.045542	0.842215
48625000	48650000	-0.0189245	-0.0169367	0.0471811	0.0478884	0.853392
48650000	48675000	-0.015585	-0.0166448	0.0479557	0.050218	0.855846
48675000	48700000	-0.0150333	-0.0161864	0.0485598	0.0523675	0.864163
48700000	48725000	0.000115414	-0.0164959	0.0505922	0.0543635	0.844653
48725000	48750000	-0.0144117	-0.0170043	0.050756	0.0562007	0.815355
48750000	48775000	-0.0151441	-0.0168242	0.0495971	0.0579943	0.844042
48775000	48800000	5.07682e-05	-0.0169326	0.0516081	0.0595796	0.829892
48800000	48825000	6.50451e-05	-0.016818	0.0534321	0.0610886	0.84089
48825000	48850000	5.88387e-05	-0.0167343	0.0541363	0.0623838	0.859939
48850000	48875000	0.000121233	-0.0171043	0.0547709	0.0638113	0.835759
48875000	48900000	0.000110423	-0.0171669	0.0555998	0.0650771	0.827497
48900000	48925000	9.14754e-06	-0.017009	0.0564604	0.0663588	0.816943
48925000	48950000	-2.80554e-05	-0.0174874	0.0572292	0.0675251	0.810458
48950000	48975000	-0.0164793	-0.0175252	0.0570141	0.0686359	0.860617
48975000	49000000	-0.0173535	-0.0175818	0.0569885	0.0698467	0.819181
49000000	49025000	-0.0100549	-0.0177182	0.0590982	0.0714857	0.816067
49025000	49050000	-0.0167704	-0.0178036	0.0609973	0.0732096	0.82114
49050000	49075000	-0.0194527	-0.0174397	0.0624165	0.0750175	0.788807
49075000	49100000	-0.0188758	-0.0172561	0.0637059	0.0765623	0.778156
49100000	49125000	-0.0170535	-0.0169704	0.0646197	0.078137	0.763348
49125000	49150000	-0.0177279	-0.0166815	0.0654913	0.0796206	0.767295
49150000	49175000	-0.00795663	-0.0163638	0.066182	0.0810544	0.773235
49175000	49200000	-0.0074326	-0.0158729	0.0667947	0.0824683	0.709462
49200000	49225000	-0.00831273	-0.015967	0.0668181	0.0838271	0.749119
49225000	49250000	-0.0111659	-0.0159948	0.066594	0.0848963	0.744196
49250000	49275000	-0.0176989	-0.0162807	0.0664468	0.0859029	0.76519
49275000	49300000	-0.017133	-0.016297	0.0664868	0.0867889	0.767839
49300000	49325000	-0.0191209	-0.0163831	0.0660416	0.0877058	0.801414
49325000	49350000	-0.0184835	-0.0163864	0.0655577	0.0888533	0.778309
49350000	49375000	-0.0156081	-0.0164557	0.0652912	0.0900214	0.777116
49375000	49400000	-0.0147374	-0.0166297	0.0644927	0.0911918	0.76269
49400000	49425000	-0.0130558	-0.016813	0.0638662	0.0922843	0.77763
49425000	49450000	-0.0179641	-0.0170338	0.0630524	0.0931924	0.826399
49450000	49475000	-0.0105024	-0.016934	0.0627791	0.0942682	0.794834
49475000	49500000	-0.0159965	-0.0172637	0.0624481	0.0953653	0.846222
49500000	49525000	-0.0145001	-0.0170431	0.0619464	0.0963434	0.764191
49525000	49550000	-0.0167325	-0.0166422	0.0614291	0.0975861	0.778917
49550000	49575000	-0.0159255	-0.0169237	0.0612977	0.0985067	0.827914
49575000	49600000	-0.0131683	-0.0171005	0.0610698	0.0992328	0.808046
49600000	49625000	-0.0142753	-0.0172428	0.061531	0.100132	0.83335
49625000	49650000	-0.0173194	-0.0170485	0.0619513	0.101008	0.832555
49650000	49675000	-0.0130835	-0.0170062	0.0626001	0.101633	0.78424
49675000	49700000	-0.0127866	-0.0167024	0.0632796	0.101834	0.773739
49700000	49725000	-0.0107614	-0.0167784	0.0632659	0.101507	0.820159
49725000	49750000	-0.0141653	-0.0168549	0.0640402	0.100994	0.829138
49750000	49775000	-0.00742035	-0.0166606	0.0646925	0.100483	0.818327
49775000	49800000	-2.76683e-05	-0.0167597	0.0675784	0.100135	0.782524
49800000	49825000	-0.0172829	-0.0167678	0.0681657	0.0993675	0.771168
49825000	49850000	-0.0172887	-0.016874	0.0629594	0.0982754	0.758271
49850000	49875000	-0.0165369	-0.0169204	0.0612606	0.0968925	0.810125
49875000	49900000	-0.0168497	-0.0165853	0.0595425	0.095374	0.791781
49900000	49925000	-0.0184963	-0.0167317	0.0572539	0.0938225	0.791208
49925000	49950000	-0.0179148	-0.0165254	0.0554002	0.0922811	0.840813
49950000	49975000	-0.0185398	-0.0163146	0.0534453	0.0907062	0.814753
[truncated: 3,404 more rows]

## Sheet: Fig.2c
genomic separation (bp)	simulated average contact frequency	hic average contact frequency
25000	1	1
50000	0.652996	0.481394
75000	0.529605	0.341963
100000	0.378789	0.272983
125000	0.30901	0.229975
150000	0.255039	0.199575
175000	0.218891	0.176398
200000	0.19101	0.158004
225000	0.169295	0.143696
250000	0.15155	0.130725
275000	0.136904	0.120002
300000	0.124534	0.111019
325000	0.11401	0.102901
350000	0.104931	0.0956633
375000	0.0970005	0.0891979
400000	0.0900298	0.0833521
425000	0.0838082	0.0782221
450000	0.0783481	0.0737603
475000	0.0734285	0.0693659
500000	0.0689845	0.0655894
525000	0.0650139	0.062185
550000	0.0614174	0.0590671
575000	0.0581034	0.0563782
600000	0.0551319	0.0534317
625000	0.0523941	0.0508558
650000	0.0498776	0.0486165
675000	0.0475393	0.0465574
700000	0.0453747	0.0444886
725000	0.0434157	0.0426654
750000	0.0415527	0.0409499
775000	0.0398346	0.0394065
800000	0.0382591	0.0379935
825000	0.0368012	0.0364353
850000	0.035435	0.0352752
875000	0.0341408	0.0337011
900000	0.0329538	0.0325691
925000	0.0317979	0.0313527
950000	0.0307229	0.0303859
975000	0.0297292	0.0294355
1000000	0.0287849	0.0285282
1025000	0.0278827	0.0277655
1050000	0.0270195	0.0268321
1075000	0.0262173	0.0260988
1100000	0.0254294	0.0250237
1125000	0.0246558	0.0242703
1150000	0.0239192	0.0237124
1175000	0.0232408	0.0229818
1200000	0.0225561	0.0224001
1225000	0.0219356	0.0217869
1250000	0.0213191	0.0211009
1275000	0.0207473	0.0205988
1300000	0.0202037	0.020025
1325000	0.0196547	0.0195069
1350000	0.0191743	0.0189398
1375000	0.0187045	0.0185621
1400000	0.0182535	0.0182304
1425000	0.0178392	0.0176718
1450000	0.0174202	0.0171792
1475000	0.0170238	0.016808
1500000	0.0166598	0.0164455
1525000	0.016272	0.0160327
1550000	0.0159214	0.01564
1575000	0.0155754	0.0153704
1600000	0.0152581	0.0150169
1625000	0.0149384	0.0148063
1650000	0.014628	0.0144725
1675000	0.0143269	0.0142561
1700000	0.0140466	0.0138904
1725000	0.0137703	0.0136613
1750000	0.0135182	0.0134699
1775000	0.0132551	0.0131539
1800000	0.0130026	0.0129682
1825000	0.0127504	0.0126784
1850000	0.0125216	0.0124388
1875000	0.0122743	0.0121427
1900000	0.0120634	0.0119333
1925000	0.0118405	0.0117717
1950000	0.0116239	0.0115165
1975000	0.011432	0.0113247
2000000	0.0112221	0.0110691
2025000	0.0110384	0.0109614
2050000	0.0108356	0.0107513
2075000	0.0106634	0.0106534
2100000	0.010478	0.010496
2125000	0.0103197	0.0102824
2150000	0.0101354	0.0101435
2175000	0.00997278	0.0100688
2200000	0.00980654	0.00986629
2225000	0.00964454	0.00966729
2250000	0.00949078	0.00956046
2275000	0.00933093	0.00940833
2300000	0.0091814	0.00931359
2325000	0.00901534	0.0091663
2350000	0.00886189	0.0090098
2375000	0.00871952	0.00890798
2400000	0.00856271	0.00881236
2425000	0.00843024	0.00867783
2450000	0.00829307	0.00854529
2475000	0.00816037	0.00853305
2500000	0.00802378	0.0083383
2525000	0.00789164	0.00825227
2550000	0.00777251	0.0081127
2575000	0.0076482	0.00802372
2600000	0.00753345	0.00790366
2625000	0.00741923	0.00778098
2650000	0.00731653	0.00776098
2675000	0.00720855	0.00756559
2700000	0.00710601	0.00751638
2725000	0.0069982	0.00742424
2750000	0.00690208	0.00735078
2775000	0.00681084	0.00719655
2800000	0.00672288	0.00713984
2825000	0.00664334	0.00701973
2850000	0.00655545	0.00703699
2875000	0.00646688	0.00694381
2900000	0.00638232	0.00689921
2925000	0.00630512	0.00682968
2950000	0.00622794	0.0067454
2975000	0.00615326	0.00669598
3000000	0.00607247	0.00664227
3025000	0.00599727	0.00654084
3050000	0.00593227	0.00647702
3075000	0.00585181	0.00639563
3100000	0.00579414	0.00637001
3125000	0.00572696	0.00628974
3150000	0.00567473	0.00628414
3175000	0.00562149	0.00621812
3200000	0.00555526	0.00620915
3225000	0.00549322	0.00613262
3250000	0.00544605	0.00609464
3275000	0.00538622	0.0060538
3300000	0.00533249	0.00596334
3325000	0.00527587	0.00586517
3350000	0.00522126	0.0058634
3375000	0.00517637	0.00580636
3400000	0.00510794	0.00577808
3425000	0.00506011	0.00564565
3450000	0.00500885	0.00567015
3475000	0.00495017	0.00564065
3500000	0.0048972	0.00555661
3525000	0.00484778	0.00549999
3550000	0.00479921	0.00546242
3575000	0.00474839	0.00544842
3600000	0.00469631	0.0053938
3625000	0.00464405	0.00533955
3650000	0.00458866	0.00529364
3675000	0.0045425	0.00523427
3700000	0.00448283	0.00519889
3725000	0.00443282	0.00519674
3750000	0.00438925	0.00513825
3775000	0.00434124	0.00509472
3800000	0.00430821	0.00504879
3825000	0.00426498	0.00499345
3850000	0.00423343	0.00498572
3875000	0.00420424	0.00489566
3900000	0.00418786	0.00490389
3925000	0.00415527	0.00487614
3950000	0.00413453	0.00481681
3975000	0.00410891	0.0047812
4000000	0.00409752	0.00473806
4025000	0.00407083	0.00471597
4050000	0.00404603	0.00468743
4075000	0.00402719	0.00467206
4100000	0.00400769	0.00459736
4125000	0.00398913	0.00457964
4150000	0.00397345	0.00449651
4175000	0.00396243	0.0044925
4200000	0.00394958	0.00451283
4225000	0.00395458	0.00450689
4250000	0.00394931	0.00440622
4275000	0.00393937	0.00443008
4300000	0.00393608	0.0044012
4325000	0.00392916	0.00438508
4350000	0.00392621	0.00433547
4375000	0.00391011	0.00434754
4400000	0.00390884	0.00433131
4425000	0.00389807	0.00429824
4450000	0.00390488	0.00428657
4475000	0.00388564	0.00421021
4500000	0.00388307	0.00425243
4525000	0.00388111	0.00420667
4550000	0.00386719	0.00419711
4575000	0.00386679	0.00416749
4600000	0.00387061	0.00417027
4625000	0.00388105	0.00413181
4650000	0.00387521	0.00409171
4675000	0.00387135	0.00412703
4700000	0.00386547	0.0041059
4725000	0.00386228	0.00409551
4750000	0.00385609	0.00404539
4775000	0.00383323	0.00405516
4800000	0.00381452	0.00401369
4825000	0.0038081	0.00400791
4850000	0.00379585	0.0039561
4875000	0.00379402	0.00399523
4900000	0.00378446	0.00398507
4925000	0.00377315	0.00393744
4950000	0.00376212	0.00396438
4975000	0.0037356	0.0039746
5000000	0.00373184	0.00395439
5025000	0.00370583	0.0039474
5050000	0.00369567	0.00392125
5075000	0.00368658	0.00386816
5100000	0.00367666	0.00392041
5125000	0.00366902	0.0039131
5150000	0.00365113	0.00389209
5175000	0.00364102	0.00386321
5200000	0.00362224	0.00388005
5225000	0.00359908	0.00384514
5250000	0.00357977	0.0038584
5275000	0.00356096	0.00379407
5300000	0.00353429	0.00383986
5325000	0.00350698	0.00381479
5350000	0.00348257	0.00377715
5375000	0.00345495	0.00377132
5400000	0.00341968	0.00374238
5425000	0.00339457	0.00375366
5450000	0.00337228	0.00379254
5475000	0.0033441	0.0037148
5500000	0.00332377	0.00369491
5525000	0.00329621	0.00370192
5550000	0.0032647	0.00368921
5575000	0.00324679	0.00365336
5600000	0.00322156	0.00363916
5625000	0.00319433	0.00361473
5650000	0.00316617	0.00359773
5675000	0.00314678	0.00356408
5700000	0.0031243	0.00358168
5725000	0.00309741	0.00354121
5750000	0.00307446	0.0035359
5775000	0.00305252	0.0035092
5800000	0.00303598	0.00348063
5825000	0.00301637	0.00347186
5850000	0.00300403	0.0034549
5875000	0.00299035	0.00342188
5900000	0.00298389	0.00340459
5925000	0.00297725	0.00335853
5950000	0.00297362	0.00339766
5975000	0.00297049	0.0033704
6000000	0.00296573	0.00336381
6025000	0.00297279	0.00340525
6050000	0.00296793	0.00334793
6075000	0.00296265	0.00332997
6100000	0.00295204	0.00335711
6125000	0.00294601	0.0033178
6150000	0.00294166	0.00334581
6175000	0.00294065	0.00343492
6200000	0.00292997	0.00329631
6225000	0.00292047	0.00328249
6250000	0.00290838	0.00329091
6275000	0.0028926	0.00327063
6300000	0.00287499	0.00328556
6325000	0.00286195	0.00325014
6350000	0.00283761	0.00324017
6375000	0.00281654	0.00323497
6400000	0.00280953	0.0032502
6425000	0.00278181	0.00322666
6450000	0.00276558	0.00320983
6475000	0.00273992	0.00319888
6500000	0.00271727	0.00319766
6525000	0.00270353	0.00320177
6550000	0.00268775	0.00317606
6575000	0.00267543	0.00317307
6600000	0.00266879	0.00314868
6625000	0.00265985	0.00316657
6650000	0.00265019	0.00317168
6675000	0.00264295	0.00313568
6700000	0.00263707	0.00315298
6725000	0.0026339	0.00316656
6750000	0.00262845	0.00314449
6775000	0.00261574	0.00315186
6800000	0.00260968	0.00314943
6825000	0.00260652	0.00313564
6850000	0.00260086	0.00311783
6875000	0.00258957	0.00314143
6900000	0.00259003	0.00309141
6925000	0.00258124	0.00308322
6950000	0.00257288	0.00310641
6975000	0.00256442	0.00309097
7000000	0.00256234	0.00305603
7025000	0.00256606	0.00312779
7050000	0.00256588	0.00310206
7075000	0.00256342	0.00310059
7100000	0.00256639	0.00309372
7125000	0.00257331	0.00309507
7150000	0.00257334	0.00305924
7175000	0.00256859	0.00309879
7200000	0.00256972	0.00308415
7225000	0.00256798	0.00304203
7250000	0.00257406	0.00303384
7275000	0.00257861	0.00306521
7300000	0.00258276	0.00303841
7325000	0.00258918	0.00306866
7350000	0.00258236	0.00300331
7375000	0.00259324	0.00304797
7400000	0.00259206	0.00300864
7425000	0.00260429	0.00300296
7450000	0.00260272	0.0029984
7475000	0.00260367	0.00307084
7500000	0.00260463	0.00299675
7525000	0.00260727	0.00302099
7550000	0.0026078	0.00301105
7575000	0.00261076	0.00300403
7600000	0.0026098	0.00302553
7625000	0.00261165	0.00299182
7650000	0.00260859	0.00300666
7675000	0.00260604	0.00300617
7700000	0.00260173	0.0029886
7725000	0.00259641	0.00296937
7750000	0.00259188	0.00300562
7775000	0.0025837	0.00298529
7800000	0.0025728	0.00298208
7825000	0.00256609	0.00295525
7850000	0.00255717	0.0029489
7875000	0.00254429	0.00293394
7900000	0.00252959	0.00293311
7925000	0.0025208	0.00293842
7950000	0.00250766	0.00291254
7975000	0.00249625	0.00289868
8000000	0.00248051	0.00286621
8025000	0.00246749	0.00285875
8050000	0.00245957	0.00282966
8075000	0.00244368	0.00283974
8100000	0.00242959	0.00284336
8125000	0.00241394	0.0028091
8150000	0.00240922	0.0028034
8175000	0.00238698	0.00278645
8200000	0.00237307	0.00276552
8225000	0.00235362	0.00273722
8250000	0.00233362	0.00273879
8275000	0.002321	0.00277607
8300000	0.00230814	0.00272577
8325000	0.00228699	0.00272223
8350000	0.00227348	0.00269994
8375000	0.00225954	0.00270619
8400000	0.00225086	0.00272118
8425000	0.00223734	0.00269429
8450000	0.00222288	0.00268401
8475000	0.00221627	0.00268575
8500000	0.00220281	0.00269317
8525000	0.0021922	0.00270471
8550000	0.00217899	0.00266781
8575000	0.00216559	0.00267124
8600000	0.00215935	0.00269649
8625000	0.00214392	0.00265382
8650000	0.00213157	0.00266614
8675000	0.00212576	0.0026228
8700000	0.002112	0.00262713
8725000	0.00210489	0.00262934
8750000	0.00210153	0.00265037
8775000	0.00208986	0.00263772
8800000	0.002081	0.00263197
8825000	0.00207128	0.00263934
8850000	0.00205017	0.00265676
8875000	0.00204956	0.00266198
8900000	0.00203812	0.00262272
8925000	0.00202862	0.00263427
8950000	0.00201367	0.00263351
8975000	0.00200227	0.00259574
9000000	0.00199311	0.00259298
9025000	0.00198822	0.00253203
9050000	0.00197753	0.00255525
9075000	0.00196482	0.00258084
9100000	0.00195797	0.00255445
9125000	0.00194498	0.00254849
9150000	0.00193439	0.00254108
9175000	0.0019267	0.00255496
9200000	0.00191575	0.00255943
9225000	0.00190582	0.00254339
9250000	0.00190046	0.00254269
9275000	0.00188707	0.00252989
9300000	0.00188508	0.002519
9325000	0.00187792	0.00249675
9350000	0.00187817	0.00247123
9375000	0.00186936	0.00249091
9400000	0.00186473	0.00251421
9425000	0.00185069	0.00246123
9450000	0.00184429	0.00249039
9475000	0.00183516	0.00249069
9500000	0.00182948	0.00245818
9525000	0.00181489	0.00246466
9550000	0.00180428	0.0024369
9575000	0.0017988	0.00243373
9600000	0.00179328	0.00241555
9625000	0.00178841	0.00242344
9650000	0.00178363	0.00242841
9675000	0.00177825	0.00245199
9700000	0.00177276	0.00240649
9725000	0.00176405	0.00238622
9750000	0.0017534	0.00237729
9775000	0.00174986	0.00238755
9800000	0.00173626	0.00235484
9825000	0.00173477	0.00237018
9850000	0.00172607	0.00234917
9875000	0.00171803	0.00233637
9900000	0.00171812	0.00236771
9925000	0.00170751	0.00233575
9950000	0.00169224	0.00231994
9975000	0.00168991	0.00231078
10000000	0.00167984	0.00231727
10025000	0.00167534	0.00229696
10050000	0.0016774	0.00231886
10075000	0.00167791	0.00228821
10100000	0.00167493	0.00228483
10125000	0.00167036	0.00226781
10150000	0.00166065	0.0022726
10175000	0.00165875	0.0022782
10200000	0.00164685	0.00231113
10225000	0.00165372	0.00227479
10250000	0.00164932	0.00225351
10275000	0.00165987	0.00229103
10300000	0.00165974	0.00228055
10325000	0.00166386	0.00224449
10350000	0.00166586	0.00221709
10375000	0.00165744	0.00223631
10400000	0.00166255	0.00223439
10425000	0.00165552	0.00222417
10450000	0.00166301	0.0022264
10475000	0.00166123	0.00220866
10500000	0.00165838	0.00220604
10525000	0.00165735	0.00221441
10550000	0.00165101	0.00220278
10575000	0.00164897	0.00222088
10600000	0.00163909	0.00219422
10625000	0.00162723	0.00222001
10650000	0.00161354	0.00219033
10675000	0.00160268	0.00219472
10700000	0.0015855	0.00217782
10725000	0.00158047	0.00216519
10750000	0.00157479	0.00217635
10775000	0.00155581	0.00216747
10800000	0.00155021	0.00213932
10825000	0.00153198	0.00215522
10850000	0.00152795	0.00215177
10875000	0.00151648	0.00215129
10900000	0.00151057	0.0021479
10925000	0.00150369	0.00211835
10950000	0.00149093	0.00211725
10975000	0.00147915	0.0021053
11000000	0.00147155	0.00212243
11025000	0.00146098	0.0021062
11050000	0.00145328	0.00214288
11075000	0.00144311	0.00214821
11100000	0.00143423	0.00212801
11125000	0.00141979	0.0021064
11150000	0.00140613	0.00209274
11175000	0.00139418	0.00209798
11200000	0.0013871	0.00212804
11225000	0.00137322	0.00209404
11250000	0.00136176	0.00207606
11275000	0.00135265	0.00210103
11300000	0.00134229	0.00207781
11325000	0.00133489	0.00208164
11350000	0.00132472	0.00206669
11375000	0.00132133	0.00206874
11400000	0.00130823	0.00206729
11425000	0.00130714	0.00205897
11450000	0.00129341	0.00208295
11475000	0.00128133	0.00204106
11500000	0.00127164	0.00204481
11525000	0.00126867	0.00207032
11550000	0.00126125	0.00205512
11575000	0.0012541	0.00203634
11600000	0.0012478	0.00202969
11625000	0.00124029	0.00203462
11650000	0.00123889	0.00200565
11675000	0.00123575	0.0020357
11700000	0.00123265	0.00199435
11725000	0.00122892	0.00200424
11750000	0.00122672	0.00202581
11775000	0.00122222	0.00200842
11800000	0.00121898	0.00198622
11825000	0.00122062	0.00200263
11850000	0.00121604	0.00199393
11875000	0.00121717	0.00201089
11900000	0.00121465	0.00197815
11925000	0.00121624	0.0019768
11950000	0.00121395	0.00200953
11975000	0.00121336	0.00199116
12000000	0.00121058	0.00196876
12025000	0.00121095	0.00196703
12050000	0.0012093	0.00196429
12075000	0.00120665	0.00195831
12100000	0.00120713	0.00196912
12125000	0.00121495	0.00194325
12150000	0.00122068	0.00197028
12175000	0.0012221	0.00194984
12200000	0.00122733	0.00197667
12225000	0.0012358	0.0019543
12250000	0.00124261	0.00195071
12275000	0.00125028	0.0019861
12300000	0.001255	0.00197263
12325000	0.00126052	0.00198817
12350000	0.00127403	0.00199058
12375000	0.00127647	0.00199231
12400000	0.00128745	0.00196055
12425000	0.00129438	0.00196655
12450000	0.0013028	0.00196302
12475000	0.00131807	0.00197241
12500000	0.00132719	0.00198719
12525000	0.0013334	0.00196535
12550000	0.0013457	0.00194737
12575000	0.00135408	0.00195965
12600000	0.00136776	0.00197912
12625000	0.00137716	0.00196495
12650000	0.00139118	0.00196314
12675000	0.0013879	0.00197005
12700000	0.00139769	0.00194241
12725000	0.0013933	0.00194681
12750000	0.00139522	0.00193756
12775000	0.00139996	0.0019879
12800000	0.00140089	0.00195076
12825000	0.00140111	0.00195574
12850000	0.00140346	0.00196376
12875000	0.0014049	0.00200139
12900000	0.00140353	0.0019218
12925000	0.00141108	0.00195093
12950000	0.00141287	0.0019763
12975000	0.00141546	0.00195617
13000000	0.00141713	0.00193287
13025000	0.00141584	0.00192436
13050000	0.00141388	0.001929
13075000	0.00141373	0.00194573
13100000	0.00141255	0.00192146
13125000	0.00140401	0.00191767
13150000	0.00140123	0.00189717
13175000	0.00139824	0.00190186
13200000	0.00139242	0.00192179
13225000	0.00138955	0.00189611
13250000	0.0013808	0.0018742
13275000	0.00137532	0.00188204
13300000	0.00136425	0.00187306
13325000	0.00136134	0.00187319
13350000	0.00135057	0.00185823
13375000	0.00134557	0.00186527
13400000	0.00134371	0.00186083
13425000	0.0013358	0.00186927
13450000	0.00133316	0.00185619
13475000	0.00133681	0.00184257
13500000	0.00132797	0.00185627
13525000	0.00133593	0.00184504
13550000	0.00133448	0.00183775
13575000	0.00133326	0.00187421
13600000	0.0013256	0.00186093
13625000	0.00132895	0.00184309
13650000	0.00133235	0.00186856
13675000	0.00133121	0.00187284
13700000	0.00133229	0.00189362
13725000	0.00132737	0.00185544
13750000	0.00133061	0.00185311
13775000	0.00132813	0.00184049
13800000	0.00132575	0.00182324
13825000	0.00133003	0.00182079
13850000	0.00132999	0.00183194
13875000	0.00133421	0.00179846
13900000	0.00133412	0.0018195
13925000	0.00133077	0.00180049
13950000	0.00133093	0.00181427
13975000	0.00133314	0.00179913
14000000	0.00133514	0.00183089
14025000	0.0013338	0.00179975
14050000	0.00133444	0.00183173
14075000	0.00133751	0.00181485
14100000	0.00133996	0.00183897
14125000	0.00134186	0.0018322
14150000	0.00134628	0.00180153
14175000	0.00135015	0.00182577
14200000	0.00134281	0.00179437
14225000	0.00135032	0.00184856
14250000	0.00135176	0.00183514
14275000	0.00135834	0.00181257
14300000	0.00136096	0.00181218
14325000	0.0013629	0.00179074
14350000	0.00136711	0.00179133
14375000	0.00137858	0.00179883
14400000	0.00137712	0.00177089
14425000	0.00138584	0.00180753
14450000	0.00138686	0.00181127
14475000	0.00138366	0.00180661
14500000	0.00138606	0.0018261
14525000	0.00138434	0.00181746
14550000	0.00138792	0.00178821
14575000	0.00138931	0.00182309
14600000	0.0013956	0.00183518
14625000	0.00139049	0.00182995
14650000	0.00139129	0.00182255
14675000	0.00138763	0.00181401
14700000	0.00138729	0.00180676
14725000	0.00138228	0.00180173
14750000	0.00137872	0.00178154
14775000	0.00137605	0.00180531
14800000	0.00136849	0.00177755
14825000	0.00136596	0.00179604
14850000	0.00136948	0.00176343
14875000	0.00136443	0.00176399
14900000	0.00135821	0.00177096
14925000	0.0013547	0.00178155
14950000	0.00136124	0.00176021
14975000	0.0013694	0.00178221
15000000	0.00136494	0.00175148
15025000	0.00137747	0.00177859
15050000	0.00137637	0.00175048
15075000	0.00139042	0.00175254
15100000	0.00138722	0.00173749
15125000	0.00139557	0.00172902
15150000	0.00140966	0.00175113
15175000	0.001418	0.00172915
15200000	0.00142484	0.00173153
15225000	0.00142872	0.00174985
15250000	0.00142786	0.00174849
15275000	0.00143191	0.00173066
15300000	0.00143627	0.00174737
15325000	0.00143257	0.00172748
15350000	0.00143662	0.00172427
15375000	0.00143126	0.00174546
15400000	0.00143508	0.00173552
15425000	0.00144454	0.00171692
15450000	0.00144189	0.00172042
15475000	0.00144501	0.00172903
15500000	0.00144856	0.00171708
15525000	0.00145296	0.00174921
15550000	0.00145183	0.0017268
15575000	0.00145291	0.00174352
15600000	0.00145404	0.00170636
15625000	0.00145229	0.00171383
15650000	0.0014542	0.00172531
15675000	0.00145442	0.00171911
15700000	0.00144337	0.00166469
15725000	0.00144031	0.00170395
15750000	0.00143005	0.00173076
15775000	0.00143086	0.00169647
15800000	0.00142627	0.00170585
15825000	0.00142876	0.00172389
15850000	0.00142495	0.00172326
15875000	0.0014229	0.00170708
15900000	0.00142202	0.00170024
15925000	0.0014295	0.00169454
15950000	0.00142031	0.00167745
15975000	0.00142	0.00172729
16000000	0.00142388	0.00172925
16025000	0.00142096	0.00169873
16050000	0.00141875	0.00169931
16075000	0.00141201	0.00169395
16100000	0.00140574	0.0016985
16125000	0.00140195	0.00169206
16150000	0.00138669	0.0017139
16175000	0.00137847	0.00172439
16200000	0.00136905	0.00169749
16225000	0.00137278	0.00171702
16250000	0.00136011	0.00171933
16275000	0.00136141	0.00169914
16300000	0.00135673	0.00171086
16325000	0.00135263	0.00171114
16350000	0.00135537	0.00170552
16375000	0.00135368	0.00171249
16400000	0.00134394	0.00170386
16425000	0.00134775	0.00168371
16450000	0.00133786	0.00169963
16475000	0.0013432	0.00170329
16500000	0.00133394	0.00165814
16525000	0.00133493	0.00167981
16550000	0.00132469	0.00167087
16575000	0.00132015	0.00167788
16600000	0.00131244	0.00164563
16625000	0.00130506	0.00164792
16650000	0.00129444	0.00165277
16675000	0.00127946	0.0016702
16700000	0.00127361	0.00165935
16725000	0.00126252	0.00164991
16750000	0.00124862	0.00165749
16775000	0.00123621	0.00162812
16800000	0.0012273	0.00163121
16825000	0.00121953	0.00163223
16850000	0.00121745	0.00166247
16875000	0.00120691	0.00162859
16900000	0.00120472	0.00164576
16925000	0.00119323	0.00164088
16950000	0.00118716	0.00161081
16975000	0.00117238	0.00163335
17000000	0.00116963	0.00164067
17025000	0.00115921	0.00159645
17050000	0.00114717	0.00161239
17075000	0.00113495	0.00163077
17100000	0.00113061	0.00164051
17125000	0.00112274	0.0016518
17150000	0.00111841	0.00163176
17175000	0.00110954	0.00161759
17200000	0.00110996	0.00159851
17225000	0.00109885	0.00159768
17250000	0.00109451	0.00161079
17275000	0.00109123	0.001628
17300000	0.00108247	0.00163371
17325000	0.00107753	0.0015962
17350000	0.00107486	0.00159651
17375000	0.00106836	0.00159831
17400000	0.00106734	0.00157955
17425000	0.00105691	0.00157933
17450000	0.00105153	0.00158339
17475000	0.00104405	0.00156736
17500000	0.00103946	0.00157117
17525000	0.00103182	0.001568
17550000	0.00103039	0.00155389
17575000	0.00102241	0.00157762
17600000	0.00101566	0.00157913
17625000	0.00101509	0.00157119
17650000	0.00100488	0.00157917
17675000	0.000999732	0.00159933
17700000	0.000991472	0.00155941
17725000	0.00098878	0.00158169
17750000	0.000980275	0.00157632
17775000	0.000976682	0.00156469
17800000	0.000964905	0.0015639
17825000	0.000962757	0.00153326
17850000	0.000952451	0.00153598
17875000	0.000943132	0.00154436
17900000	0.000937898	0.00154712
17925000	0.00093211	0.00154324
17950000	0.000923564	0.00153991
17975000	0.000919595	0.00152629
18000000	0.000913098	0.00152997
18025000	0.000903993	0.00154487
18050000	0.000897839	0.00151423
18075000	0.000893766	0.00152534
18100000	0.000888575	0.00152568
18125000	0.00088253	0.00153881
18150000	0.000875977	0.00151084
18175000	0.000868174	0.00151519
18200000	0.00086555	0.00152773
18225000	0.000860874	0.0015118
18250000	0.000857147	0.00150749
18275000	0.000850042	0.00150915
18300000	0.000846216	0.00148452
18325000	0.00084336	0.00149414
18350000	0.00083807	0.00148691
18375000	0.000832881	0.00149616
18400000	0.000828552	0.00148459
18425000	0.000824088	0.00148396
18450000	0.000822073	0.00150025
18475000	0.000816543	0.00147689
18500000	0.000810056	0.00145793
18525000	0.000810284	0.00146824
18550000	0.000808241	0.00145617
18575000	0.000804917	0.0014519
18600000	0.00080302	0.0014506
18625000	0.000799812	0.00143383
18650000	0.000802674	0.0014395
18675000	0.000798222	0.00144634
18700000	0.000798499	0.00144863
18725000	0.000797143	0.00145501
18750000	0.000796783	0.00142853
18775000	0.000792335	0.00140356
18800000	0.000789722	0.001412
18825000	0.000788954	0.00141163
18850000	0.000782496	0.0014247
18875000	0.000780386	0.00141202
18900000	0.000777833	0.00140654
18925000	0.000772445	0.00139544
18950000	0.000770679	0.00141422
18975000	0.000767632	0.00137982
19000000	0.000766827	0.00138175
19025000	0.000763667	0.00140415
19050000	0.000760072	0.00134069
19075000	0.000756755	0.0013755
19100000	0.000753335	0.00136602
19125000	0.000752395	0.0013479
19150000	0.000749011	0.00136777
19175000	0.000746885	0.00135514
19200000	0.000745506	0.00136367
19225000	0.000742475	0.0013498
19250000	0.00073933	0.00136594
19275000	0.000737074	0.00134498
19300000	0.000733684	0.00134211
19325000	0.000731408	0.00133083
19350000	0.000730919	0.00134257
19375000	0.000727944	0.0013445
19400000	0.000729154	0.00133613
19425000	0.000727849	0.00134176
19450000	0.000726023	0.00135131
19475000	0.000725636	0.00131257
19500000	0.0007247	0.00134229
19525000	0.000723395	0.00132677
19550000	0.000722338	0.00133532
19575000	0.000722744	0.00132702
19600000	0.000722483	0.0013343
19625000	0.000724419	0.00134648
19650000	0.000723712	0.00134301
19675000	0.000724707	0.00132806
19700000	0.000724029	0.00132732
19725000	0.000722539	0.00134884
19750000	0.000724315	0.00135145
19775000	0.000723152	0.00135209
19800000	0.000723784	0.00133346
19825000	0.000722718	0.00132336
19850000	0.000720107	0.00133199
19875000	0.000716472	0.00131535
19900000	0.000710742	0.00133799
19925000	0.000710576	0.0013079
19950000	0.000706309	0.00131389
19975000	0.000702674	0.00130328
20000000	0.000699451	0.00131347
20025000	0.000694682	0.00133442
20050000	0.000690751	0.00132151
20075000	0.000688864	0.00131854
20100000	0.000686867	0.00129301
20125000	0.000686032	0.00128775
20150000	0.000683719	0.00129586
20175000	0.000680219	0.00130267
20200000	0.00068199	0.00128884
20225000	0.000677807	0.00129474
20250000	0.000677562	0.0012899
20275000	0.000676805	0.00129438
20300000	0.000675012	0.00128337
20325000	0.000675179	0.00130464
20350000	0.000674343	0.00130804
20375000	0.000674916	0.00127386
20400000	0.000672612	0.0012933
20425000	0.000672107	0.00127996
20450000	0.00067174	0.00128164
20475000	0.000671448	0.00131253
20500000	0.000670229	0.00127373
20525000	0.000670944	0.00130271
20550000	0.000670396	0.0012966
20575000	0.000670663	0.00128215
20600000	0.000667509	0.00128935
20625000	0.000670731	0.00128615
20650000	0.000671439	0.00132091
20675000	0.000669749	0.00130325
20700000	0.000670349	0.0012844
20725000	0.000669911	0.00128666
20750000	0.000666698	0.00129814
20775000	0.00066223	0.00128789
20800000	0.000659057	0.00127412
20825000	0.000656759	0.00127506
20850000	0.000654279	0.00127889
20875000	0.000651245	0.00125537
20900000	0.000647561	0.00126427
20925000	0.000642152	0.00126744
20950000	0.000637922	0.00127088
20975000	0.000635066	0.00126285
21000000	0.000630751	0.00125233
21025000	0.00062478	0.00125723
21050000	0.000621105	0.0012471
21075000	0.000618389	0.00123975
21100000	0.000613883	0.00124571
21125000	0.000609055	0.00123686
21150000	0.000607129	0.00124202
21175000	0.00060517	0.0012659
21200000	0.000603616	0.00123715
21225000	0.000601507	0.0012376
21250000	0.000599577	0.00123433
21275000	0.000600695	0.0012321
21300000	0.000596746	0.00121257
21325000	0.00059442	0.00123149
21350000	0.000594022	0.00124209
21375000	0.000593479	0.00122381
21400000	0.000592828	0.00125171
21425000	0.000592647	0.00124796
21450000	0.000590011	0.00122381
21475000	0.000587062	0.00124254
21500000	0.000587356	0.00124347
21525000	0.000586288	0.00125231
21550000	0.000586844	0.0012339
21575000	0.000585658	0.00123574
21600000	0.000586769	0.00123379
21625000	0.000585134	0.00123289
21650000	0.000584628	0.00123272
21675000	0.000583533	0.00123461
21700000	0.000583612	0.00123481
21725000	0.00058276	0.00121096
21750000	0.000581392	0.00123232
21775000	0.000580839	0.0012247
21800000	0.000578541	0.00125682
21825000	0.000578051	0.00122727
21850000	0.000577723	0.00123049
21875000	0.000575392	0.00122413
21900000	0.000574623	0.0012404
21925000	0.0005709	0.00123339
21950000	0.000571703	0.00122646
21975000	0.000569885	0.00119855
22000000	0.000568551	0.00123503
22025000	0.000567362	0.00122762
22050000	0.000565181	0.00123928
22075000	0.000567282	0.0012481
22100000	0.000564302	0.00120579
22125000	0.000562299	0.0012137
22150000	0.000560069	0.00122343
22175000	0.000559609	0.00121642
22200000	0.000556851	0.00123801
22225000	0.000556394	0.00121932
22250000	0.000554518	0.00120798
22275000	0.000553169	0.00120416
22300000	0.000548452	0.00121603
22325000	0.000546586	0.00121403
22350000	0.000545537	0.00123093
22375000	0.000544998	0.00120366
22400000	0.000542097	0.00119733
22425000	0.000539488	0.00119365
22450000	0.000538794	0.00119274
22475000	0.000537697	0.00120659
22500000	0.000537096	0.00118734
22525000	0.000534542	0.00117082
22550000	0.000535048	0.00119426
22575000	0.000533302	0.00118324
22600000	0.000535412	0.00119498
22625000	0.000533463	0.00117934
22650000	0.000531035	0.00118081
22675000	0.000527221	0.00119949
22700000	0.000524474	0.00118783
22725000	0.000526417	0.00116212
22750000	0.000524482	0.0011697
22775000	0.000523444	0.00115325
22800000	0.000524166	0.00117946
22825000	0.000525208	0.00117447
22850000	0.000523857	0.00115711
22875000	0.000522763	0.00115916
22900000	0.000523641	0.00116405
22925000	0.000525948	0.00116609
22950000	0.000528612	0.00116931
22975000	0.000528536	0.00117352
23000000	0.000532808	0.00116732
23025000	0.00053541	0.00114956
23050000	0.000539176	0.00115127
23075000	0.000541905	0.00115813
23100000	0.000545642	0.00117566
23125000	0.000547165	0.00115082
23150000	0.000547504	0.00118921
23175000	0.000549045	0.00116661
23200000	0.000549525	0.00117691
23225000	0.000552446	0.00119106
23250000	0.000552563	0.00117722
23275000	0.000555269	0.00116472
23300000	0.000556118	0.00120442
23325000	0.000559277	0.00118113
23350000	0.00056168	0.00117688
23375000	0.000562217	0.00118106
23400000	0.000564606	0.00119377
23425000	0.000564452	0.00118201
23450000	0.000569252	0.00118516
23475000	0.000571718	0.00118433
23500000	0.000574988	0.00118119
23525000	0.000576844	0.00117941
23550000	0.000579472	0.00117201
23575000	0.000582385	0.00116382
23600000	0.000583967	0.001178
23625000	0.00058724	0.00120378
23650000	0.000589409	0.00117155
23675000	0.000596967	0.00116771
23700000	0.000599578	0.00117469
23725000	0.000603502	0.00118261
23750000	0.000606407	0.00115619
23775000	0.00060995	0.00119641
23800000	0.000612737	0.0011682
23825000	0.000614536	0.00117922
23850000	0.000621294	0.00119477
23875000	0.000626238	0.00119429
23900000	0.000629489	0.00119708
23925000	0.00063257	0.00119286
23950000	0.000636539	0.00118761
23975000	0.00063793	0.00119165
24000000	0.000643158	0.00118263
24025000	0.000642437	0.00119314
24050000	0.000645417	0.00120804
24075000	0.00064799	0.00118503
24100000	0.000653717	0.00121547
24125000	0.000659275	0.00118675
24150000	0.000661363	0.00118956
24175000	0.000666982	0.00121417
24200000	0.000667812	0.00122456
24225000	0.000670944	0.00119817
24250000	0.000672047	0.00120889
24275000	0.000672501	0.00121616
24300000	0.000675871	0.00120051
24325000	0.000676985	0.00118951
24350000	0.000678526	0.00120122
24375000	0.000681673	0.00120287
24400000	0.000684111	0.0012002
24425000	0.000684447	0.00121623
24450000	0.000684867	0.00121095
24475000	0.000689203	0.00121304
24500000	0.00068959	0.00122622
24525000	0.000692176	0.001227
24550000	0.000695644	0.0012294
24575000	0.000697378	0.00121374
24600000	0.00069803	0.001211
24625000	0.000698814	0.00120222
24650000	0.000701513	0.00120554
24675000	0.000701624	0.00119238
24700000	0.000702743	0.00119576
24725000	0.000705705	0.00120355
24750000	0.000708806	0.00119964
24775000	0.000711306	0.00120582
24800000	0.000714494	0.00118241
24825000	0.000712488	0.00119809
24850000	0.000715665	0.00118647
24875000	0.000717293	0.00118264
24900000	0.000717564	0.00118366
24925000	0.000719052	0.00118824
24950000	0.000722141	0.00118955
24975000	0.00072436	0.00120954
25000000	0.000720225	0.00119564
25025000	0.000724166	0.00119078
25050000	0.000725111	0.00121721
25075000	0.000728147	0.00120275
25100000	0.000726997	0.00119928
25125000	0.000726798	0.00120185
25150000	0.000728933	0.00118915
25175000	0.000727196	0.00118817
25200000	0.000726755	0.00120139
25225000	0.000725319	0.00120935
25250000	0.000723223	0.00119871
25275000	0.000718357	0.00120342
25300000	0.000719293	0.00120631
25325000	0.000718065	0.00120651
25350000	0.000715054	0.0012364
25375000	0.000713057	0.00121052
25400000	0.000710965	0.00121153
25425000	0.000710183	0.00120788
25450000	0.000709444	0.00122486
25475000	0.000708837	0.0011992
25500000	0.000703591	0.00120098
25525000	0.000700609	0.00119756
25550000	0.000695249	0.00118895
25575000	0.000695435	0.00121822
25600000	0.000691908	0.00118618
25625000	0.000691047	0.00118141
25650000	0.000688825	0.00119814
25675000	0.000686572	0.00118992
25700000	0.000680602	0.00120154
25725000	0.000679015	0.00119939
25750000	0.000675746	0.00118165
25775000	0.00067173	0.00118313
25800000	0.000669337	0.0011949
25825000	0.000668096	0.00117782
25850000	0.000665523	0.0011732
25875000	0.000661475	0.00118092
25900000	0.000659238	0.0011799
25925000	0.000657808	0.00115608
25950000	0.000652215	0.00115329
25975000	0.000651637	0.00115386
26000000	0.000647201	0.00115787
26025000	0.000646637	0.00115254
26050000	0.000639463	0.00116625
26075000	0.000635541	0.00115378
26100000	0.000630072	0.00115354
26125000	0.000627528	0.00116223
26150000	0.000621754	0.00115299
26175000	0.00061719	0.00116822
26200000	0.000612693	0.00114712
26225000	0.000610066	0.00112855
26250000	0.000605355	0.00114961
26275000	0.000601498	0.00113996
26300000	0.000597925	0.00112413
26325000	0.000595987	0.00113357
26350000	0.000591588	0.00113279
26375000	0.00059108	0.00112335
26400000	0.000588021	0.00112529
26425000	0.000583012	0.00115223
26450000	0.0005799	0.00113005
26475000	0.00057535	0.00110912
26500000	0.000570816	0.00112767
26525000	0.000570075	0.00109086
26550000	0.000566153	0.00114316
26575000	0.000562889	0.00112268
26600000	0.000562829	0.00110808
26625000	0.000560354	0.00111645
26650000	0.000558511	0.00111396
26675000	0.000555089	0.00111088
26700000	0.000553691	0.00110298
26725000	0.000551931	0.00111848
26750000	0.000547838	0.00110144
26775000	0.000546055	0.00110833
26800000	0.000544834	0.00109047
26825000	0.000542915	0.00109328
26850000	0.000543935	0.00110877
26875000	0.000540931	0.00109714
26900000	0.00054051	0.00109296
26925000	0.000538153	0.00110025
26950000	0.000539248	0.00111534
26975000	0.00053917	0.00109782
27000000	0.000537949	0.00108831
27025000	0.000535738	0.00110534
27050000	0.000534602	0.00108143
27075000	0.000536138	0.0011098
27100000	0.000539161	0.00109766
27125000	0.000537541	0.00111095
27150000	0.000537301	0.00110318
27175000	0.000535015	0.00107821
27200000	0.000533265	0.00108505
27225000	0.000531104	0.00107143
27250000	0.000532351	0.00108864
27275000	0.000531123	0.00109246
27300000	0.00053025	0.00106951
27325000	0.000530493	0.00108908
27350000	0.000529527	0.00108493
27375000	0.000528979	0.00108321
27400000	0.000531282	0.00109345
27425000	0.000531698	0.00108009
27450000	0.000532428	0.00108792
27475000	0.000533369	0.00108745
27500000	0.000531032	0.00109089
27525000	0.00052829	0.00105967
27550000	0.000529778	0.0010741
27575000	0.000529337	0.00109636
27600000	0.000528992	0.0010794
27625000	0.000526397	0.00107632
27650000	0.000525651	0.00106971
27675000	0.000525082	0.00107654
27700000	0.000526834	0.00108515
27725000	0.000524304	0.00108081
27750000	0.000523133	0.00105939
27775000	0.000520552	0.00105947
27800000	0.000519204	0.00107444
27825000	0.000515595	0.001037
27850000	0.000514594	0.0010593
27875000	0.000513266	0.00103354
27900000	0.000509478	0.00105139
27925000	0.000506111	0.00104298
27950000	0.0005045	0.00104017
27975000	0.000499651	0.00103127
28000000	0.000498492	0.00101788
28025000	0.000498	0.00104223
28050000	0.000496091	0.00101264
28075000	0.000494151	0.00104115
28100000	0.00049328	0.00101637
28125000	0.000492718	0.00101926
28150000	0.000493962	0.0010078
28175000	0.000494173	0.00102207
28200000	0.000493718	0.00101725
28225000	0.000494572	0.00099838
28250000	0.000495268	0.00102195
28275000	0.000492767	0.00103295
28300000	0.000492292	0.00101126
28325000	0.000490141	0.00099501
28350000	0.000489011	0.000989598
28375000	0.000490231	0.000995128
28400000	0.000488487	0.000995932
28425000	0.000489627	0.000990994
28450000	0.000489222	0.000988569
28475000	0.000488969	0.000988035
28500000	0.000487125	0.00100041
28525000	0.000486128	0.00100522
28550000	0.000484306	0.000996141
28575000	0.000485462	0.00101255
28600000	0.000481227	0.000985812
28625000	0.000482957	0.00100987
28650000	0.000479871	0.000997081
28675000	0.000478743	0.000988606
28700000	0.000476809	0.000990316
28725000	0.000475768	0.000989347
28750000	0.000476131	0.00100418
28775000	0.000475076	0.000989969
28800000	0.000475385	0.00101246
28825000	0.0004739	0.000994674
28850000	0.000474236	0.000978451
28875000	0.000474406	0.000967566
28900000	0.000474616	0.00098088
28925000	0.000473107	0.000983153
28950000	0.000475215	0.000989057
28975000	0.000473231	0.000983309
29000000	0.000473015	0.000982797
29025000	0.000471484	0.000980624
29050000	0.000470871	0.000967829
29075000	0.000468794	0.000975006
29100000	0.000469876	0.000969085
29125000	0.000471023	0.000980719
29150000	0.000474325	0.000993998
29175000	0.000475288	0.000977109
29200000	0.000475954	0.00098649
29225000	0.000480775	0.000977367
29250000	0.000481777	0.000995299
29275000	0.000486213	0.000962924
29300000	0.000487287	0.000983835
29325000	0.000489606	0.001003
29350000	0.000494886	0.000999053
29375000	0.000497379	0.00099456
29400000	0.00049851	0.000994928
29425000	0.000504209	0.000988082
29450000	0.00050342	0.000986405
29475000	0.000512774	0.000982958
29500000	0.000513656	0.000971789
29525000	0.000517472	0.00097732
29550000	0.000518028	0.000975088
29575000	0.000521113	0.000964476
29600000	0.000522591	0.000975542
29625000	0.000525734	0.000987622
29650000	0.000527675	0.000973799
29675000	0.000526889	0.000995726
29700000	0.000528296	0.000960213
29725000	0.00052916	0.000974536
29750000	0.000531695	0.000979957
29775000	0.000535463	0.000964188
29800000	0.000536779	0.00095277
29825000	0.000538406	0.000973887
29850000	0.00053918	0.000933644
29875000	0.000542571	0.000960487
29900000	0.000540878	0.000942249
29925000	0.000543008	0.000964896
29950000	0.000544914	0.000968688
29975000	0.000544648	0.000974005
30000000	0.000543002	0.000955578
30025000	0.000541915	0.000967435
30050000	0.0005405	0.000963447
30075000	0.000533941	0.000932927
30100000	0.000535055	0.000958917
30125000	0.00053156	0.000961927
30150000	0.000531148	0.000965569
30175000	0.000532788	0.000969032
30200000	0.000528671	0.000952547
30225000	0.000529521	0.000966399
30250000	0.00052952	0.000952882
30275000	0.000528712	0.000951389
30300000	0.000527958	0.0009572
30325000	0.000527865	0.000973293
30350000	0.0005275	0.000957829
30375000	0.000532391	0.000939859
30400000	0.000534307	0.00095111
30425000	0.000530978	0.000960235
30450000	0.000532517	0.00094264
30475000	0.000530273	0.000954368
30500000	0.00053013	0.000954919
30525000	0.000529533	0.000948376
30550000	0.000527222	0.000977161
30575000	0.00052649	0.000959693
30600000	0.000526478	0.000953929
30625000	0.000523826	0.000984484
30650000	0.000521727	0.000959857
30675000	0.000518831	0.000943064
30700000	0.000518318	0.000922076
30725000	0.000515246	0.000959654
30750000	0.000516219	0.000948956
30775000	0.000519485	0.000953803
30800000	0.000520294	0.000949379
30825000	0.000522132	0.000966213
30850000	0.000523907	0.000944904
30875000	0.0005231	0.000960749
30900000	0.000522223	0.000961552
30925000	0.00052463	0.000962112
30950000	0.000525149	0.000951375
30975000	0.00052697	0.00094788
31000000	0.000526766	0.000934941
31025000	0.000525966	0.000950043
31050000	0.000524608	0.000958566
31075000	0.000523479	0.000940084
31100000	0.000520929	0.000938227
31125000	0.000521648	0.000942451
31150000	0.000520046	0.00093547
31175000	0.000519583	0.000943853
31200000	0.00052113	0.000939085
31225000	0.000519401	0.000935703
31250000	0.000518309	0.000928032
31275000	0.000513343	0.000933467
31300000	0.000513933	0.000951986
31325000	0.000509865	0.000928104
31350000	0.000508087	0.000952577
31375000	0.000508917	0.00092166
31400000	0.000507489	0.000937689
31425000	0.000507545	0.000934599
31450000	0.000509154	0.000925406
31475000	0.000509305	0.000941467
31500000	0.000508307	0.00092489
31525000	0.000503732	0.000911773
31550000	0.000502311	0.00091191
31575000	0.000498851	0.000933619
31600000	0.000496383	0.000948738
31625000	0.000494863	0.000917092
31650000	0.000493559	0.000905165
31675000	0.000491331	0.000909397
31700000	0.000487321	0.000900664
31725000	0.000484207	0.000922908
31750000	0.000481374	0.00092345
31775000	0.000483657	0.00091708
31800000	0.000480129	0.000919677
31825000	0.000478375	0.000927588
31850000	0.000478008	0.000929755
31875000	0.00047713	0.000925856
31900000	0.000477918	0.000948753
31925000	0.000476467	0.000923516
31950000	0.000477149	0.000933732
31975000	0.000477146	0.000904598
32000000	0.000477715	0.000914165
32025000	0.000478491	0.000941114
32050000	0.000481573	0.000922661
32075000	0.000482876	0.000899793
32100000	0.000484618	0.000927203
32125000	0.0004865	0.000923487
32150000	0.000487858	0.000927527
32175000	0.000491974	0.000928288
32200000	0.000491566	0.000958669
32225000	0.000493791	0.000935814
32250000	0.000497625	0.000921585
32275000	0.000502005	0.000929972
32300000	0.000505486	0.000945244
32325000	0.00050897	0.00094886
32350000	0.00051103	0.000937139
32375000	0.000513098	0.000937633
32400000	0.000518405	0.00093522
32425000	0.000521599	0.000951802
32450000	0.000524035	0.000923188
32475000	0.000527504	0.000936442
32500000	0.000530574	0.000945481
32525000	0.000533269	0.00095727
32550000	0.000534004	0.000950295
32575000	0.000534791	0.000961623
32600000	0.000535331	0.000941586
32625000	0.000535328	0.000946803
32650000	0.000537035	0.000938182
32675000	0.000537982	0.000945084
32700000	0.000540502	0.000948399
32725000	0.000543217	0.000949344
32750000	0.000544948	0.000935913
32775000	0.000544767	0.000929314
32800000	0.000542817	0.00093096
32825000	0.000542378	0.000948181
32850000	0.000543734	0.000928984
32875000	0.000540987	0.000939918
32900000	0.000542555	0.000942741
32925000	0.000543448	0.000928591
32950000	0.000543566	0.000933163
32975000	0.000542496	0.000922729
33000000	0.000543439	0.000938809
33025000	0.000543798	0.000938716
33050000	0.000544112	0.000948335
33075000	0.000544016	0.000945114
33100000	0.000547098	0.000916906
33125000	0.000547836	0.000952312
33150000	0.000547221	0.000922733
33175000	0.000548206	0.000937648
33200000	0.000546277	0.000935478
33225000	0.000551348	0.000931739
33250000	0.000550651	0.000932375
33275000	0.000550061	0.000939955
33300000	0.000546793	0.000948164
33325000	0.000547375	0.00092655
33350000	0.000545362	0.000924284
33375000	0.000547817	0.000916667
33400000	0.000545477	0.000920082
33425000	0.000543463	0.000907974
33450000	0.000541792	0.000907218
33475000	0.000537843	0.000895686
33500000	0.00053482	0.000935111
33525000	0.000534291	0.000902887
33550000	0.000529999	0.000913948
33575000	0.00052789	0.000915671
33600000	0.0005283	0.000912307
33625000	0.000525092	0.000906874
33650000	0.0005249	0.000925535
33675000	0.000522279	0.000926831
33700000	0.000519703	0.000929544
33725000	0.000519977	0.000912879
33750000	0.000520032	0.000899031
33775000	0.00051964	0.000933135
33800000	0.000519555	0.000909164
33825000	0.000518509	0.000904665
33850000	0.000520984	0.000910818
33875000	0.000520838	0.000909751
33900000	0.000519919	0.000924789
33925000	0.000519888	0.000910027
33950000	0.000518321	0.000907363
33975000	0.000515891	0.00092072
34000000	0.000516721	0.00090947
34025000	0.000516225	0.00092149
34050000	0.000517455	0.000929241
34075000	0.00051529	0.000919072
34100000	0.00051417	0.000917011
34125000	0.000513825	0.000925513
34150000	0.000514306	0.000918396
34175000	0.000513867	0.000909837
34200000	0.000510454	0.000908142
34225000	0.000511458	0.000925303
34250000	0.000514723	0.000916193
34275000	0.000514945	0.000927165
34300000	0.000517635	0.000919204
34325000	0.000517741	0.0009099
34350000	0.000517375	0.000903736
34375000	0.000517383	0.000912034
34400000	0.000517146	0.000915734
34425000	0.000514561	0.000947625
34450000	0.00051289	0.000932512
34475000	0.00051062	0.000908883
34500000	0.000508606	0.00092762
34525000	0.000507314	0.000904474
34550000	0.000504279	0.000903774
34575000	0.000503817	0.000912029
34600000	0.000502477	0.000894585
34625000	0.000502662	0.000917776
34650000	0.000502374	0.00090276
34675000	0.000503008	0.000904568
34700000	0.000504801	0.000897415
34725000	0.000505886	0.000898173
34750000	0.000508738	0.000912773
34775000	0.000509125	0.000913544
34800000	0.000509009	0.00091375
34825000	0.000512531	0.000893832
34850000	0.000512543	0.000890808
34875000	0.000515395	0.000923543
34900000	0.000516671	0.000909839
34925000	0.000520756	0.000886942
34950000	0.000519642	0.000926197
34975000	0.0005211	0.00091236
35000000	0.000520205	0.000903745
35025000	0.000522744	0.000888098
35050000	0.000523552	0.000909179
35075000	0.000524873	0.000905223
35100000	0.000525665	0.000889351
35125000	0.000526366	0.000882556
35150000	0.000524299	0.000907325
35175000	0.000525529	0.000906049
35200000	0.000524529	0.000900779
35225000	0.000527609	0.00087812
35250000	0.000527875	0.000874047
35275000	0.000529057	0.000893548
35300000	0.000527807	0.000899934
35325000	0.000527415	0.000864608
35350000	0.000528665	0.000850019
35375000	0.000527512	0.000875474
35400000	0.000529281	0.000860393
35425000	0.000528275	0.000869467
35450000	0.00052999	0.000842593
35475000	0.000528953	0.000865848
35500000	0.000529543	0.000863172
35525000	0.000528566	0.000847163
35550000	0.000529783	0.000836753
35575000	0.000528693	0.000842514
35600000	0.000529464	0.000836744
35625000	0.000530516	0.00083968
35650000	0.000530025	0.000829377
35675000	0.000529653	0.000844304
35700000	0.000532894	0.000843113
35725000	0.000531674	0.000839453
35750000	0.000533181	0.000832096
35775000	0.000530932	0.000847257
35800000	0.00052767	0.000848132
35825000	0.000525181	0.000846572
35850000	0.000522904	0.000832701
35875000	0.000519751	0.00081883
35900000	0.000518229	0.000843327
35925000	0.000517754	0.000834108
35950000	0.00051569	0.000825317
35975000	0.000515801	0.000839369
36000000	0.000509525	0.000800304
36025000	0.000506706	0.000835684
36050000	0.000507494	0.000827374
36075000	0.00050192	0.000820169
36100000	0.000497681	0.000807424
36125000	0.000495263	0.000809588
36150000	0.000491888	0.000821337
36175000	0.000489237	0.00080951
36200000	0.00048697	0.000810975
36225000	0.000484274	0.000822239
36250000	0.000484018	0.00079606
36275000	0.000481317	0.0007964
36300000	0.000478793	0.00079771
36325000	0.000477454	0.000792812
36350000	0.000475598	0.000779585
36375000	0.000472554	0.000787223
36400000	0.000470756	0.000771213
36425000	0.000466727	0.000792296
36450000	0.000466344	0.000776373
36475000	0.000464807	0.000791338
36500000	0.000462489	0.000780721
36525000	0.00045982	0.000781704
36550000	0.000455631	0.000765381
36575000	0.000452242	0.000780129
36600000	0.000449777	0.000768857
36625000	0.000447882	0.000792737
36650000	0.000445816	0.00076592
36675000	0.000443595	0.000771352
36700000	0.000440217	0.000755689
36725000	0.000436804	0.000761728
36750000	0.000435758	0.000766932
36775000	0.000432555	0.000768229
36800000	0.000431173	0.000768651
36825000	0.000428997	0.000757727
36850000	0.00042713	0.000770286
36875000	0.000424164	0.000761057
36900000	0.000421988	0.000788196
36925000	0.000420499	0.000754753
36950000	0.000419301	0.000762703
36975000	0.000419312	0.000762897
37000000	0.000416764	0.00076609
37025000	0.000416471	0.000766765
37050000	0.000415453	0.000785109
37075000	0.000414087	0.000766225
37100000	0.000412576	0.000760082
37125000	0.000415292	0.000777969
37150000	0.00041176	0.000771845
37175000	0.000410076	0.000758619
37200000	0.000407217	0.000761868
37225000	0.000406449	0.000748973
37250000	0.000403557	0.000739718
37275000	0.00040332	0.000751691
37300000	0.000402941	0.000760169
37325000	0.000401756	0.000757045
37350000	0.000402819	0.000750275
37375000	0.000400707	0.000743184
37400000	0.000403219	0.000730138
37425000	0.000402152	0.0007352
37450000	0.000401217	0.000743596
37475000	0.000400852	0.000743197
37500000	0.00040165	0.000750115
37525000	0.000401996	0.000742846
37550000	0.000400681	0.000751284
37575000	0.000397865	0.000730959
37600000	0.000397062	0.000713128
37625000	0.000395894	0.000743994
37650000	0.000395188	0.00074444
37675000	0.000394523	0.000741668
37700000	0.000392991	0.000738335
37725000	0.000390117	0.00074583
37750000	0.000389092	0.00074583
37775000	0.000386012	0.000738793
37800000	0.000383416	0.000746707
37825000	0.000382495	0.000750375
37850000	0.000380454	0.000718932
37875000	0.000380386	0.000730098
37900000	0.000378895	0.000712172
37925000	0.00037848	0.000717335
37950000	0.000377581	0.000715254
37975000	0.000375215	0.000714523
38000000	0.00037362	0.00071974
38025000	0.000372755	0.000733407
38050000	0.000373537	0.000718527
38075000	0.000372749	0.000745078
38100000	0.000372765	0.000745335
38125000	0.000371473	0.00073056
38150000	0.000371244	0.000746867
38175000	0.000372244	0.000729961
38200000	0.000372545	0.00072369
38225000	0.000372464	0.000731574
38250000	0.000373462	0.000740369
38275000	0.000372303	0.000740636
38300000	0.000373131	0.000736332
38325000	0.000371577	0.000739361
38350000	0.000370882	0.000752719
38375000	0.000369671	0.000733302
38400000	0.000370041	0.000732631
38425000	0.00036866	0.0007466
38450000	0.000368494	0.000735607
38475000	0.000367664	0.000748885
38500000	0.000367944	0.00073585
38525000	0.000370396	0.000726233
38550000	0.000369211	0.000723223
38575000	0.00037006	0.000736278
38600000	0.000367071	0.000725941
38625000	0.000368816	0.000720308
38650000	0.000366617	0.000719898
38675000	0.000367315	0.000716235
38700000	0.00036733	0.000706286
38725000	0.000365869	0.000724706
38750000	0.000367578	0.00072346
38775000	0.000368481	0.000709395
38800000	0.000369903	0.000721374
38825000	0.000368485	0.00071847
38850000	0.000370311	0.000701118
38875000	0.000373286	0.000709832
38900000	0.000375269	0.000718466
38925000	0.000376153	0.000710634
38950000	0.000375934	0.000709215
38975000	0.00037827	0.000725839
39000000	0.000378617	0.000697796
39025000	0.000379189	0.000719074
39050000	0.000379431	0.000718125
39075000	0.000382233	0.000731393
39100000	0.0003838	0.000769341
39125000	0.000382725	0.000719116
39150000	0.000385978	0.000710783
39175000	0.000386877	0.000733233
39200000	0.000388289	0.000737839
39225000	0.000389817	0.00072647
39250000	0.000390017	0.000742685
39275000	0.000391731	0.000730077
39300000	0.000391677	0.000738043
39325000	0.000394376	0.000731304
39350000	0.000396918	0.000730795
39375000	0.000398899	0.000719896
39400000	0.000398862	0.000726435
39425000	0.000399874	0.000733237
39450000	0.000401609	0.000749983
39475000	0.000402994	0.00073435
39500000	0.000404027	0.000747824
39525000	0.00040663	0.000729925
39550000	0.000406389	0.000731243
39575000	0.000408265	0.000733562
39600000	0.000409785	0.00074804
39625000	0.00041585	0.000755143
39650000	0.000416243	0.000773827
39675000	0.000420385	0.0007226
39700000	0.000425229	0.000740596
39725000	0.000427229	0.000751959
39750000	0.000432474	0.000737326
39775000	0.000432495	0.000776101
39800000	0.000433734	0.000741216
39825000	0.000433601	0.000751277
39850000	0.000437651	0.000760355
39875000	0.000435453	0.000784071
39900000	0.000440034	0.000768082
39925000	0.000441337	0.000785697
39950000	0.000442773	0.000742087
39975000	0.000440734	0.000755424
40000000	0.00044053	0.000754925
40025000	0.000443383	0.000772221
40050000	0.000443156	0.000752564
40075000	0.000443945	0.000756324
40100000	0.000442671	0.000750551
40125000	0.00044383	0.000777499
40150000	0.000443073	0.000751006
40175000	0.000444507	0.000762809
40200000	0.000446874	0.000768954
40225000	0.000446391	0.000749237
40250000	0.000449601	0.000752155
40275000	0.000451971	0.000779438
40300000	0.000455148	0.000756047
40325000	0.000454107	0.000771955
40350000	0.000455815	0.000769755
40375000	0.00045769	0.000798525
40400000	0.000457229	0.000797189
40425000	0.000457341	0.000819534
40450000	0.000457416	0.0007861
40475000	0.000460772	0.00081252
40500000	0.000462894	0.000773574
40525000	0.000464317	0.000817381
40550000	0.000466355	0.000774199
40575000	0.000466829	0.000768619
40600000	0.00046795	0.000772044
40625000	0.000470807	0.000757158
40650000	0.000470475	0.000760808
40675000	0.000471875	0.000760834
40700000	0.000473403	0.000744161
40725000	0.000474989	0.000741169
40750000	0.000477157	0.000763277
40775000	0.000480387	0.000755893
40800000	0.000482604	0.000777411
40825000	0.000486229	0.000785634
40850000	0.000485137	0.000749651
40875000	0.000488721	0.000740789
40900000	0.000489625	0.000758074
40925000	0.000491475	0.000757238
40950000	0.000492313	0.000769597
40975000	0.000494774	0.000734923
41000000	0.000496926	0.000772941
41025000	0.000499454	0.000779043
41050000	0.000502944	0.000759486
41075000	0.000505923	0.000773663
41100000	0.000506877	0.000758059
41125000	0.000506816	0.000755939
41150000	0.000508261	0.000771824
41175000	0.00050765	0.000762583
41200000	0.000509316	0.000753532
41225000	0.00050985	0.000777782
41250000	0.000509849	0.000748506
41275000	0.000510497	0.000769236
41300000	0.000512893	0.000760988
41325000	0.000514105	0.000739362
41350000	0.000516694	0.000748351
41375000	0.000519699	0.000759671
41400000	0.000519232	0.000763974
41425000	0.0005202	0.000773387
41450000	0.000518594	0.000774752
41475000	0.000520741	0.00074038
41500000	0.000521199	0.000775442
41525000	0.000523672	0.000767657
41550000	0.000522593	0.000760621
41575000	0.000526528	0.000766634
41600000	0.000527723	0.000779971
41625000	0.000528517	0.000775977
41650000	0.000531139	0.000799456
41675000	0.00053404	0.000787055
41700000	0.000533305	0.000784276
41725000	0.000535157	0.000787266
41750000	0.000536837	0.000785782
41775000	0.000539335	0.000779507
41800000	0.000544379	0.000802769
41825000	0.000546272	0.000801648
41850000	0.000548946	0.000811398
41875000	0.000552084	0.000827786
41900000	0.000558869	0.000806358
41925000	0.000561964	0.000810237
41950000	0.00056424	0.000833104
41975000	0.000566384	0.000812378
42000000	0.000567288	0.000830922
42025000	0.000571708	0.000831281
42050000	0.000573921	0.000827464
42075000	0.000576533	0.000828205
42100000	0.000576277	0.000811761
42125000	0.000578756	0.000822512
42150000	0.000580707	0.000822166
42175000	0.000581384	0.000853279
42200000	0.000583394	0.000821506
42225000	0.000583486	0.000842776
42250000	0.000584846	0.000847735
42275000	0.0005854	0.000821258
42300000	0.000585854	0.000840924
42325000	0.000583211	0.000847674
42350000	0.000582859	0.00084875
42375000	0.000583381	0.000862597
42400000	0.00058074	0.000851273
42425000	0.000581438	0.000847003
42450000	0.00058138	0.000856535
42475000	0.000579174	0.000853527
42500000	0.00057808	0.000821188
42525000	0.000573874	0.000818599
42550000	0.000575346	0.000830012
42575000	0.000574631	0.000831435
42600000	0.000572392	0.000835289
42625000	0.000572686	0.000844902
42650000	0.00057137	0.000848113
42675000	0.000569768	0.000849186
42700000	0.000572991	0.000830689
42725000	0.000571105	0.000850908
42750000	0.00057106	0.000833491
42775000	0.000573538	0.000842438
42800000	0.00057647	0.000851306
42825000	0.000576686	0.000874445
42850000	0.000575285	0.000858628
42875000	0.00057851	0.000863571
42900000	0.000579575	0.000849734
42925000	0.000581273	0.000852914
42950000	0.00057978	0.000884433
42975000	0.000582952	0.000862353
43000000	0.00058262	0.000864438
43025000	0.000581164	0.00087801
43050000	0.000581632	0.000873061
43075000	0.000582384	0.00085443
43100000	0.000581099	0.000859768
43125000	0.000581253	0.000865304
43150000	0.000579493	0.00086616
43175000	0.000581548	0.000852398
43200000	0.000579562	0.000838456
43225000	0.000576607	0.000856449
43250000	0.000575119	0.000833829
43275000	0.000580015	0.000850395
43300000	0.000578992	0.000826188
43325000	0.000578104	0.000851179
43350000	0.000575256	0.000857925
43375000	0.000574909	0.000819667
43400000	0.000573033	0.000849852
43425000	0.000571853	0.000850416
43450000	0.000568943	0.000838184
43475000	0.000564396	0.000818976
43500000	0.000562994	0.000825363
43525000	0.000557727	0.000810866
43550000	0.000552313	0.000814936
43575000	0.000549954	0.000839056
43600000	0.000548605	0.000829359
43625000	0.000544457	0.000812308
43650000	0.000539883	0.000825631
43675000	0.000535918	0.000794247
43700000	0.000534342	0.000803647
43725000	0.000527383	0.000793935
43750000	0.000525448	0.000827793
43775000	0.000521994	0.000802523
43800000	0.000518892	0.000806806
43825000	0.000519934	0.000817784
43850000	0.000515653	0.000789068
43875000	0.000515161	0.000791977
43900000	0.000513838	0.000790946
43925000	0.000510354	0.000786417
43950000	0.000508121	0.000801449
43975000	0.000503584	0.000801431
44000000	0.000500297	0.000806859
44025000	0.000496387	0.000790438
44050000	0.000493546	0.00081673
44075000	0.000485317	0.00077921
44100000	0.00048083	0.000798071
44125000	0.000478864	0.000775549
44150000	0.000473617	0.000763223
44175000	0.000470976	0.000769132
44200000	0.000467258	0.00077699
44225000	0.000465858	0.000766326
44250000	0.000460894	0.000768209
44275000	0.000457857	0.000770375
44300000	0.000455483	0.000788753
44325000	0.000452298	0.000775517
44350000	0.000447581	0.00074536
44375000	0.000446515	0.000778241
44400000	0.000441023	0.000766781
44425000	0.000441241	0.000745213
44450000	0.000438329	0.000769399
44475000	0.000435888	0.000742978
44500000	0.000435256	0.000765133
44525000	0.000433917	0.000735616
44550000	0.000430792	0.000742155
44575000	0.000426224	0.000753445
44600000	0.000423194	0.000742844
44625000	0.00041868	0.000729823
44650000	0.000419013	0.000743664
44675000	0.000415885	0.00074401
44700000	0.000412583	0.00073577
44725000	0.000410514	0.000730482
44750000	0.000406242	0.000739248
44775000	0.000402	0.000745427
44800000	0.000400616	0.000744036
44825000	0.000395916	0.000739338
44850000	0.000393303	0.000731898
44875000	0.000389657	0.000739925
44900000	0.000385083	0.000721031
44925000	0.000384413	0.000731215
44950000	0.00038029	0.000726503
44975000	0.000378081	0.000721106
45000000	0.000376463	0.000709752
45025000	0.000373725	0.000735907
45050000	0.000373322	0.000740477
45075000	0.000372382	0.000730188
45100000	0.000370228	0.000731633
45125000	0.000370171	0.000729169
45150000	0.000368797	0.00072988
45175000	0.000368393	0.000724508
45200000	0.000368326	0.000725192
45225000	0.000365817	0.000724282
45250000	0.000363826	0.000735666
45275000	0.000363316	0.000734137
45300000	0.000361724	0.000736611
45325000	0.000358923	0.000729618
45350000	0.000356641	0.000722317
45375000	0.000354525	0.00071821
45400000	0.000355502	0.000721974
45425000	0.000353751	0.000705612
45450000	0.000352448	0.00072452
45475000	0.000350599	0.000731149
45500000	0.0003513	0.000723212
45525000	0.000350332	0.000718567
45550000	0.000348842	0.000727591
45575000	0.000345979	0.00072622
45600000	0.000344292	0.000705349
45625000	0.000344104	0.000722139
45650000	0.000341122	0.00069587
45675000	0.000343506	0.000710017
45700000	0.000344001	0.000708345
45725000	0.000340319	0.000703373
45750000	0.000340255	0.000692635
45775000	0.000339938	0.000689926
45800000	0.000336276	0.000694802
45825000	0.000335594	0.000690387
45850000	0.000333032	0.000699402
45875000	0.000333788	0.000694396
45900000	0.00033141	0.00067062
45925000	0.000330129	0.000685406
45950000	0.000329944	0.00069561
45975000	0.000327512	0.000683251
46000000	0.000327327	0.000672174
46025000	0.000326987	0.00066589
46050000	0.000328436	0.000676034
46075000	0.000330295	0.000661998
46100000	0.000329243	0.000684663
46125000	0.000327693	0.000661336
46150000	0.000328705	0.000656936
46175000	0.000326593	0.000658513
46200000	0.000328608	0.00065666
46225000	0.0003288	0.000663991
46250000	0.000331593	0.000667373
46275000	0.000332179	0.000660468
46300000	0.000332361	0.000656884
46325000	0.000333929	0.000655542
46350000	0.000336933	0.000657556
46375000	0.000336317	0.000673445
46400000	0.000337486	0.000671798
46425000	0.000338836	0.000671241
46450000	0.000339757	0.000652799
46475000	0.000339661	0.000668645
46500000	0.000341803	0.00066217
46525000	0.000342679	0.000668057
46550000	0.000344863	0.000655313
46575000	0.000345435	0.00065233
46600000	0.000345613	0.000663856
46625000	0.000348449	0.000657655
46650000	0.000349211	0.000672142
46675000	0.000351235	0.000675205
46700000	0.000352225	0.000665738
46725000	0.000353276	0.000670749
46750000	0.000354511	0.000661427
46775000	0.000356416	0.000676954
46800000	0.000356258	0.000660028
46825000	0.00035752	0.000680721
46850000	0.000361436	0.000672065
46875000	0.00036299	0.000683996
46900000	0.000367019	0.000686799
46925000	0.000369412	0.000683156
46950000	0.000368963	0.000664794
46975000	0.000372909	0.000686695
47000000	0.00037304	0.000682425
47025000	0.000375927	0.000666754
47050000	0.000378089	0.000685005
47075000	0.00038138	0.000682522
47100000	0.000384461	0.000678289
47125000	0.000388154	0.000671133
47150000	0.000390067	0.000673906
47175000	0.000392048	0.000682178
47200000	0.000390827	0.000673528
47225000	0.000393927	0.000688137
47250000	0.000393909	0.00067779
47275000	0.000396026	0.00066488
47300000	0.00039796	0.000670392
47325000	0.000401126	0.000663925
47350000	0.000400832	0.000676267
47375000	0.000405583	0.000665309
47400000	0.000406888	0.000660411
47425000	0.00041186	0.000675547
47450000	0.000415256	0.000669207
47475000	0.00041803	0.000650578
47500000	0.000422537	0.000667527
47525000	0.000425495	0.000688609
47550000	0.000428027	0.000675038
47575000	0.000431728	0.000658136
47600000	0.000434307	0.000649773
47625000	0.000437452	0.000659737
47650000	0.000440142	0.000684724
47675000	0.000439631	0.000696321
47700000	0.00044076	0.000674934
47725000	0.000443793	0.00065572
47750000	0.000442499	0.000689577
47775000	0.000445189	0.000690522
47800000	0.000445412	0.000671246
47825000	0.000445493	0.000668537
47850000	0.000446218	0.000682546
47875000	0.000445743	0.000658273
47900000	0.00044914	0.000668288
47925000	0.000452062	0.000668057
47950000	0.000454471	0.000659464
47975000	0.000455649	0.000667534
48000000	0.000459836	0.000676846
48025000	0.000461444	0.000664675
48050000	0.000463315	0.000658578
48075000	0.000465824	0.000643458
48100000	0.000468469	0.000669309
48125000	0.000469275	0.0006712
48150000	0.000476004	0.000688959
48175000	0.000478292	0.000685166
48200000	0.000480925	0.00066319
48225000	0.000483808	0.000648093
48250000	0.000486327	0.000673478
48275000	0.000488358	0.000672832
48300000	0.000494092	0.000660723
48325000	0.000498812	0.00066385
48350000	0.000500528	0.000663446
48375000	0.000506057	0.000665058
48400000	0.00050717	0.000670547
48425000	0.000512103	0.000660962
48450000	0.000514483	0.000670022
48475000	0.000519814	0.000667577
48500000	0.000520408	0.0006468
48525000	0.000526227	0.00066055
48550000	0.00053066	0.000656701
48575000	0.000534859	0.000665763
48600000	0.000539992	0.000656266
48625000	0.000546444	0.000661194
48650000	0.000550068	0.000666531
48675000	0.000553964	0.000645276
48700000	0.000555529	0.000659385
48725000	0.000556833	0.000658622
48750000	0.000557259	0.000666577
48775000	0.000557941	0.000663931
48800000	0.000555459	0.000668964
48825000	0.000554773	0.000686054
48850000	0.000553308	0.000678019
48875000	0.00055571	0.000678081
48900000	0.000559194	0.00065683
48925000	0.000561371	0.000660417
48950000	0.000561348	0.000652835
48975000	0.000564502	0.000674551
49000000	0.00056432	0.000664687
49025000	0.000564072	0.000660018
49050000	0.000564139	0.000653009
49075000	0.000564743	0.000672919
49100000	0.000566687	0.000659079
49125000	0.000565258	0.000679257
49150000	0.000566368	0.000670894
49175000	0.000568516	0.000672645
49200000	0.0005696	0.000681848
49225000	0.000572934	0.000685114
49250000	0.000573508	0.000678305
49275000	0.000576078	0.000678333
49300000	0.000575199	0.000658146
49325000	0.000580832	0.000672539
49350000	0.000581128	0.00068247
49375000	0.000582333	0.000657903
49400000	0.000582536	0.000662826
49425000	0.000585245	0.000685393
49450000	0.000583244	0.000669156
49475000	0.000587054	0.000674983
49500000	0.000586326	0.000654109
49525000	0.000590622	0.000651759
49550000	0.000592477	0.000685786
49575000	0.000592712	0.000686572
49600000	0.000593356	0.000672261
49625000	0.000595295	0.000664138
49650000	0.000594828	0.00065421
49675000	0.000596679	0.000680797
49700000	0.000600983	0.000659648
49725000	0.000600796	0.000659425
49750000	0.000600961	0.000688995
49775000	0.000598962	0.000681825
49800000	0.000599342	0.000662843
49825000	0.000597755	0.000683034
49850000	0.000597994	0.000693025
49875000	0.000597674	0.000691474
49900000	0.000597879	0.000674946
49925000	0.000597909	0.00069401
49950000	0.000597446	0.000700788
49975000	0.000595142	0.000700721
[truncated: 3,403 more rows]

## Sheet: Fig.2d
chr	start (bp)	end (bp)	condensability	A/B score (eigenvector)
chr1	0	100000	2.31084	-0.0246695
chr1	100000	200000	2.6362	-0.0252743
chr1	200000	300000	2.59844	-0.0255815
chr1	300000	400000	2.83009	-0.0260785
chr1	400000	500000	2.92026	-0.0266692
chr1	500000	600000	2.91048	-0.0239672
chr1	600000	700000	2.82068	-0.0157295
chr1	700000	800000	2.67751	-0.0030485
chr1	800000	900000	2.26299	0.0107495
chr1	900000	1000000	1.52333	0.023067
chr1	1000000	1100000	1.35323	0.0303695
chr1	1100000	1200000	1.74565	0.0321902
chr1	1200000	1300000	1.67943	0.0319233
chr1	1300000	1400000	1.563	0.0315705
chr1	1400000	1500000	1.63305	0.0309935
chr1	1500000	1600000	1.79875	0.029612
chr1	1600000	1700000	1.75405	0.0289487
chr1	1700000	1800000	2.07391	0.0293625
chr1	1800000	1900000	1.90228	0.029097
chr1	1900000	2000000	1.68931	0.0295065
chr1	2000000	2100000	1.87328	0.0306793
chr1	2100000	2200000	1.78244	0.0303425
chr1	2200000	2300000	1.34743	0.0297073
chr1	2300000	2400000	1.74561	0.0294433
chr1	2400000	2500000	1.75162	0.026173
chr1	2500000	2600000	1.6656	0.016929
chr1	2600000	2700000	2.65103	0.0087145
chr1	2700000	2800000	3.63207	0.0028185
chr1	2800000	2900000	3.15429	0.000687
chr1	2900000	3000000	3.39579	0.0063795
chr1	3000000	3100000	2.74256	0.0151997
chr1	3100000	3200000	1.74792	0.0208457
chr1	3200000	3300000	1.98796	0.0253213
chr1	3300000	3400000	1.75491	0.0270805
chr1	3400000	3500000	1.78639	0.0282382
chr1	3500000	3600000	1.91919	0.029812
chr1	3600000	3700000	1.69937	0.030524
chr1	3700000	3800000	1.72165	0.0297912
chr1	3800000	3900000	2.34494	0.0276123
chr1	3900000	4000000	2.16853	0.0244075
chr1	4000000	4100000	1.9918	0.0198475
chr1	4100000	4200000	2.13118	0.0162795
chr1	4200000	4300000	2.51289	0.013912
chr1	4300000	4400000	2.26545	0.0120655
chr1	4400000	4500000	2.35596	0.012593
chr1	4500000	4600000	2.49796	0.015219
chr1	4600000	4700000	2.20757	0.0150025
chr1	4700000	4800000	1.93881	0.0144487
chr1	4800000	4900000	2.36458	0.0129975
chr1	4900000	5000000	2.46623	0.0102505
chr1	5000000	5100000	2.1819	0.008922
chr1	5100000	5200000	2.22857	0.009524
chr1	5200000	5300000	2.53924	0.010332
chr1	5300000	5400000	2.50245	0.011752
chr1	5400000	5500000	2.19404	0.013367
chr1	5500000	5600000	2.23265	0.0164145
chr1	5600000	5700000	2.2542	0.019696
chr1	5700000	5800000	1.83623	0.0228595
chr1	5800000	5900000	1.8985	0.0267155
chr1	5900000	6000000	2.06176	0.0295465
chr1	6000000	6100000	2.03627	0.0316813
chr1	6100000	6200000	1.89264	0.033445
chr1	6200000	6300000	1.68766	0.0340203
chr1	6300000	6400000	1.88306	0.0340535
chr1	6400000	6500000	1.58337	0.0334578
chr1	6500000	6600000	2.09493	0.0318363
chr1	6600000	6700000	1.97262	0.0296985
chr1	6700000	6800000	2.06627	0.0273217
chr1	6800000	6900000	2.26642	0.025357
chr1	6900000	7000000	1.94108	0.024229
chr1	7000000	7100000	2.32112	0.0231918
chr1	7100000	7200000	2.25389	0.0233125
chr1	7200000	7300000	2.22894	0.0241475
chr1	7300000	7400000	2.16745	0.0253137
chr1	7400000	7500000	2.02968	0.0273898
chr1	7500000	7600000	1.96043	0.028602
chr1	7600000	7700000	1.9062	0.0277223
chr1	7700000	7800000	2.21674	0.0260618
chr1	7800000	7900000	2.55568	0.0234968
chr1	7900000	8000000	2.04383	0.0215403
chr1	8000000	8100000	2.06547	0.0212785
chr1	8100000	8200000	2.10434	0.0219848
chr1	8200000	8300000	2.00551	0.022623
chr1	8300000	8400000	2.07335	0.0225338
chr1	8400000	8500000	1.84126	0.0212675
chr1	8500000	8600000	1.98471	0.0196288
chr1	8600000	8700000	1.97587	0.019527
chr1	8700000	8800000	2.00665	0.021334
chr1	8800000	8900000	2.00701	0.0239138
chr1	8900000	9000000	2.20186	0.027021
chr1	9000000	9100000	2.00233	0.0293775
chr1	9100000	9200000	1.98593	0.0306815
chr1	9200000	9300000	1.85019	0.0315445
chr1	9300000	9400000	1.98034	0.0317705
chr1	9400000	9500000	1.88944	0.031952
chr1	9500000	9600000	2.01473	0.031562
chr1	9600000	9700000	1.98358	0.0311298
chr1	9700000	9800000	1.97213	0.0307165
chr1	9800000	9900000	1.79476	0.029559
chr1	9900000	10000000	1.98037	0.0278955
chr1	10000000	10100000	2.05315	0.0262275
chr1	10100000	10200000	2.49889	0.0249063
chr1	10200000	10300000	2.38594	0.0249315
chr1	10300000	10400000	2.27658	0.0252905
chr1	10400000	10500000	2.11644	0.0272755
chr1	10500000	10600000	1.86048	0.0300352
chr1	10600000	10700000	1.75635	0.0318755
chr1	10700000	10800000	1.67394	0.033129
chr1	10800000	10900000	1.85722	0.0331238
chr1	10900000	11000000	1.77222	0.0311135
chr1	11000000	11100000	2.11861	0.0291523
chr1	11100000	11200000	2.60299	0.0285465
chr1	11200000	11300000	2.44702	0.028692
chr1	11300000	11400000	1.99873	0.029807
chr1	11400000	11500000	2.20993	0.031274
chr1	11500000	11600000	2.14655	0.0322805
chr1	11600000	11700000	1.82189	0.032347
chr1	11700000	11800000	1.70842	0.0324497
chr1	11800000	11900000	2.27234	0.0323338
chr1	11900000	12000000	1.95569	0.0320853
chr1	12000000	12100000	1.95979	0.030837
chr1	12100000	12200000	2.087	0.027993
chr1	12200000	12300000	2.19019	0.024983
chr1	12300000	12400000	2.52667	0.0233308
chr1	12400000	12500000	2.3631	0.0222688
chr1	12500000	12600000	1.96221	0.021273
chr1	12600000	12700000	1.90788	0.016868
chr1	12700000	12800000	2.30088	0.006881
chr1	12800000	12900000	3.46294	-0.0051855
chr1	12900000	13000000	3.19963	-0.01569
chr1	13000000	13100000	3.63275	-0.0217197
chr1	13100000	13200000	3.60524	-0.0220185
chr1	13200000	13300000	3.45845	-0.0165712
chr1	13300000	13400000	3.68574	-0.00742725
chr1	13400000	13500000	3.03701	0.0010525
chr1	13500000	13600000	2.14671	0.00800925
chr1	13600000	13700000	2.39333	0.0128305
chr1	13700000	13800000	2.45493	0.0124265
chr1	13800000	13900000	2.54936	0.010431
chr1	13900000	14000000	2.42716	0.00977975
chr1	14000000	14100000	2.40522	0.008842
chr1	14100000	14200000	2.0641	0.0082235
chr1	14200000	14300000	2.2692	0.008714
chr1	14300000	14400000	2.19066	0.009702
chr1	14400000	14500000	2.38579	0.011888
chr1	14500000	14600000	2.18935	0.0149635
chr1	14600000	14700000	2.16202	0.0177465
chr1	14700000	14800000	2.04143	0.020615
chr1	14800000	14900000	2.13165	0.022547
chr1	14900000	15000000	1.98762	0.02374
chr1	15000000	15100000	2.03034	0.0251645
chr1	15100000	15200000	1.86062	0.0265255
chr1	15200000	15300000	2.07103	0.0275575
chr1	15300000	15400000	2.00883	0.0286218
chr1	15400000	15500000	2.01246	0.029277
chr1	15500000	15600000	2.23396	0.0301945
chr1	15600000	15700000	2.1273	0.0300955
chr1	15700000	15800000	2.0117	0.0296755
chr1	15800000	15900000	1.69272	0.0299142
chr1	15900000	16000000	1.9706	0.0299703
chr1	16000000	16100000	1.5369	0.029502
chr1	16100000	16200000	1.61169	0.0288865
chr1	16200000	16300000	1.92202	0.0268443
chr1	16300000	16400000	2.13963	0.0222955
chr1	16400000	16500000	2.19902	0.0182075
chr1	16500000	16600000	1.9729	0.014619
chr1	16600000	16700000	1.90029	0.0106705
chr1	16700000	16800000	1.92938	0.0103735
chr1	16800000	16900000	1.5421	0.0134022
chr1	16900000	17000000	1.67993	0.016646
chr1	17000000	17100000	1.98394	0.0215465
chr1	17100000	17200000	2.0601	0.0257733
chr1	17200000	17300000	2.05953	0.027422
chr1	17300000	17400000	2.06408	0.028821
chr1	17400000	17500000	1.73629	0.029927
chr1	17500000	17600000	1.50306	0.0305095
chr1	17600000	17700000	2.21139	0.0304083
chr1	17700000	17800000	2.19229	0.029097
chr1	17800000	17900000	2.29734	0.0275745
chr1	17900000	18000000	2.1456	0.0272
chr1	18000000	18100000	2.21061	0.0274927
chr1	18100000	18200000	1.81904	0.0283168
chr1	18200000	18300000	1.66736	0.0292365
chr1	18300000	18400000	1.96076	0.028858
chr1	18400000	18500000	1.7631	0.0285405
chr1	18500000	18600000	2.06969	0.028839
chr1	18600000	18700000	1.7319	0.0293118
chr1	18700000	18800000	2.29694	0.030229
chr1	18800000	18900000	2.30366	0.030958
chr1	18900000	19000000	1.7345	0.02855
chr1	19000000	19100000	2.02926	0.0265293
chr1	19100000	19200000	2.91713	0.0264573
chr1	19200000	19300000	2.22437	0.026801
chr1	19300000	19400000	2.02879	0.027613
chr1	19400000	19500000	1.7863	0.0298965
chr1	19500000	19600000	2.30633	0.0303612
chr1	19600000	19700000	1.93951	0.0292855
chr1	19700000	19800000	2.28455	0.027795
chr1	19800000	19900000	2.32148	0.0258137
chr1	19900000	20000000	2.24067	0.0238487
chr1	20000000	20100000	2.55488	0.0230417
chr1	20100000	20200000	2.05567	0.0239185
chr1	20200000	20300000	2.1267	0.026224
chr1	20300000	20400000	2.19175	0.0278695
chr1	20400000	20500000	2.08847	0.0283188
chr1	20500000	20600000	2.05129	0.0283385
chr1	20600000	20700000	1.99955	0.0259473
chr1	20700000	20800000	2.1463	0.0225125
chr1	20800000	20900000	2.76247	0.0193868
chr1	20900000	21000000	2.3365	0.0171138
chr1	21000000	21100000	2.44107	0.0179102
chr1	21100000	21200000	2.31802	0.02147
chr1	21200000	21300000	2.20581	0.0223365
chr1	21300000	21400000	1.85293	0.0240625
chr1	21400000	21500000	2.3348	0.026326
chr1	21500000	21600000	1.79051	0.0260862
chr1	21600000	21700000	1.97769	0.0274647
chr1	21700000	21800000	2.16271	0.0302213
chr1	21800000	21900000	2.35439	0.02897
chr1	21900000	22000000	1.63468	0.0287185
chr1	22000000	22100000	1.80928	0.0297793
chr1	22100000	22200000	2.13434	0.0296562
chr1	22200000	22300000	1.91764	0.029068
chr1	22300000	22400000	2.08965	0.0293305
chr1	22400000	22500000	2.14605	0.0292087
chr1	22500000	22600000	2.18761	0.0294457
chr1	22600000	22700000	2.094	0.0307082
chr1	22700000	22800000	2.05431	0.0308545
chr1	22800000	22900000	2.09337	0.0285465
chr1	22900000	23000000	2.27419	0.0263413
chr1	23000000	23100000	2.34812	0.024488
chr1	23100000	23200000	2.11437	0.0230845
chr1	23200000	23300000	2.16242	0.0243163
chr1	23300000	23400000	2.32764	0.0266807
chr1	23400000	23500000	2.25243	0.0281153
chr1	23500000	23600000	1.65299	0.0293935
chr1	23600000	23700000	2.12036	0.029957
chr1	23700000	23800000	2.10958	0.028049
chr1	23800000	23900000	2.08667	0.0269868
chr1	23900000	24000000	1.79807	0.0269305
chr1	24000000	24100000	2.03415	0.0267475
chr1	24100000	24200000	1.96447	0.027387
chr1	24200000	24300000	1.97842	0.0282398
chr1	24300000	24400000	1.9308	0.0276535
chr1	24400000	24500000	2.08436	0.026244
chr1	24500000	24600000	2.06089	0.025335
chr1	24600000	24700000	2.39223	0.024528
chr1	24700000	24800000	1.88855	0.0250175
chr1	24800000	24900000	2.33225	0.0267362
chr1	24900000	25000000	1.75741	0.0281975
chr1	25000000	25100000	2.00722	0.0282643
chr1	25100000	25200000	2.1868	0.0259565
chr1	25200000	25300000	1.95047	0.0224927
chr1	25300000	25400000	2.15086	0.0221385
chr1	25400000	25500000	2.23627	0.0233637
chr1	25500000	25600000	1.71712	0.0261215
chr1	25600000	25700000	2.06263	0.0299748
chr1	25700000	25800000	1.70593	0.0312808
chr1	25800000	25900000	1.81674	0.031173
chr1	25900000	26000000	1.98906	0.0313315
chr1	26000000	26100000	1.92842	0.0310918
chr1	26100000	26200000	1.88858	0.031253
chr1	26200000	26300000	1.94636	0.031307
chr1	26300000	26400000	1.74642	0.0311242
chr1	26400000	26500000	1.88013	0.0304512
chr1	26500000	26600000	2.0116	0.029388
chr1	26600000	26700000	1.92943	0.028901
chr1	26700000	26800000	2.12263	0.0290195
chr1	26800000	26900000	2.16713	0.0293358
chr1	26900000	27000000	1.84791	0.0300778
chr1	27000000	27100000	1.48506	0.0294303
chr1	27100000	27200000	2.25949	0.028979
chr1	27200000	27300000	2.41941	0.028332
chr1	27300000	27400000	1.52982	0.02848
chr1	27400000	27500000	1.77529	0.0294708
chr1	27500000	27600000	1.40111	0.02957
chr1	27600000	27700000	1.6813	0.0282913
chr1	27700000	27800000	2.32071	0.0275848
chr1	27800000	27900000	2.16698	0.0250063
chr1	27900000	28000000	2.12517	0.0239133
chr1	28000000	28100000	2.31546	0.0243452
chr1	28100000	28200000	2.04392	0.0239723
chr1	28200000	28300000	1.95718	0.0234777
chr1	28300000	28400000	2.06383	0.0240805
chr1	28400000	28500000	2.22611	0.0236442
chr1	28500000	28600000	1.8468	0.023655
chr1	28600000	28700000	2.09831	0.0249855
chr1	28700000	28800000	2.14012	0.0249035
chr1	28800000	28900000	1.75522	0.0231102
chr1	28900000	29000000	2.00407	0.0228015
chr1	29000000	29100000	2.54305	0.0232515
chr1	29100000	29200000	1.86332	0.0235517
chr1	29200000	29300000	1.77734	0.0249895
chr1	29300000	29400000	2.25609	0.0253417
chr1	29400000	29500000	2.05392	0.0233005
chr1	29500000	29600000	2.12661	0.0207675
chr1	29600000	29700000	2.3184	0.019598
chr1	29700000	29800000	2.25811	0.019522
chr1	29800000	29900000	2.19604	0.0199905
chr1	29900000	30000000	1.75184	0.0202475
chr1	30000000	30100000	2.01723	0.0201155
chr1	30100000	30200000	2.23289	0.0194505
chr1	30200000	30300000	2.34416	0.0180373
chr1	30300000	30400000	2.21858	0.017027
chr1	30400000	30500000	2.31722	0.017729
chr1	30500000	30600000	2.33556	0.0196375
chr1	30600000	30700000	2.19772	0.0226215
chr1	30700000	30800000	1.89823	0.0254993
chr1	30800000	30900000	1.79047	0.026755
chr1	30900000	31000000	2.25916	0.0268705
chr1	31000000	31100000	2.08001	0.026324
chr1	31100000	31200000	1.91628	0.0263533
chr1	31200000	31300000	2.21262	0.0275705
chr1	31300000	31400000	2.16912	0.0289532
chr1	31400000	31500000	2.08147	0.029679
chr1	31500000	31600000	1.84106	0.0308245
chr1	31600000	31700000	1.70909	0.031097
chr1	31700000	31800000	1.59365	0.0306098
chr1	31800000	31900000	2.19024	0.030017
chr1	31900000	32000000	2.00154	0.0293213
chr1	32000000	32100000	2.20889	0.0290645
chr1	32100000	32200000	2.03801	0.0299797
chr1	32200000	32300000	1.67716	0.029862
chr1	32300000	32400000	2.05915	0.0288592
chr1	32400000	32500000	1.90851	0.0272487
chr1	32500000	32600000	2.3035	0.0257715
chr1	32600000	32700000	2.12307	0.0258085
chr1	32700000	32800000	1.77251	0.0269043
chr1	32800000	32900000	2.19618	0.0278315
chr1	32900000	33000000	2.07108	0.0287857
chr1	33000000	33100000	2.17349	0.0287808
chr1	33100000	33200000	2.10963	0.0282675
chr1	33200000	33300000	2.17562	0.0271695
chr1	33300000	33400000	2.03988	0.0253097
chr1	33400000	33500000	2.37613	0.023093
chr1	33500000	33600000	2.59554	0.0207267
chr1	33600000	33700000	2.48055	0.0185715
chr1	33700000	33800000	2.62612	0.0181793
chr1	33800000	33900000	2.29521	0.017758
chr1	33900000	34000000	2.33787	0.0181697
chr1	34000000	34100000	2.26658	0.0184235
chr1	34100000	34200000	1.8961	0.017566
chr1	34200000	34300000	2.41121	0.016467
chr1	34300000	34400000	2.52962	0.014804
chr1	34400000	34500000	2.41938	0.0137645
chr1	34500000	34600000	2.42195	0.0158705
chr1	34600000	34700000	2.21553	0.0186672
chr1	34700000	34800000	2.14693	0.0213962
chr1	34800000	34900000	2.06247	0.022924
chr1	34900000	35000000	2.32249	0.021852
chr1	35000000	35100000	2.21917	0.0201608
chr1	35100000	35200000	2.35393	0.0183375
chr1	35200000	35300000	2.11562	0.01743
chr1	35300000	35400000	2.13046	0.0190655
chr1	35400000	35500000	2.43033	0.0209425
chr1	35500000	35600000	1.95113	0.022659
chr1	35600000	35700000	2.33355	0.024916
chr1	35700000	35800000	2.36506	0.0254595
chr1	35800000	35900000	2.24739	0.025103
chr1	35900000	36000000	2.50668	0.0262355
chr1	36000000	36100000	2.43314	0.0270885
chr1	36100000	36200000	1.8219	0.028656
chr1	36200000	36300000	1.96125	0.0306708
chr1	36300000	36400000	1.67996	0.0310155
chr1	36400000	36500000	1.94619	0.0301133
chr1	36500000	36600000	2.0965	0.029255
chr1	36600000	36700000	2.26981	0.0279385
chr1	36700000	36800000	2.07268	0.027179
chr1	36800000	36900000	2.27977	0.0270153
chr1	36900000	37000000	2.2238	0.026348
chr1	37000000	37100000	2.08323	0.025446
chr1	37100000	37200000	2.32686	0.0247465
chr1	37200000	37300000	2.04313	0.0248888
chr1	37300000	37400000	2.06925	0.025585
chr1	37400000	37500000	1.94415	0.0272252
chr1	37500000	37600000	2.31654	0.028678
chr1	37600000	37700000	2.14574	0.0290555
chr1	37700000	37800000	2.27057	0.0287067
chr1	37800000	37900000	2.45741	0.028811
chr1	37900000	38000000	1.97322	0.0281485
chr1	38000000	38100000	1.71656	0.0275765
chr1	38100000	38200000	1.89184	0.0265995
chr1	38200000	38300000	1.93314	0.024728
chr1	38300000	38400000	2.21211	0.0230412
chr1	38400000	38500000	1.84633	0.021709
chr1	38500000	38600000	2.21721	0.021367
chr1	38600000	38700000	2.40068	0.0219018
chr1	38700000	38800000	2.15443	0.0224925
chr1	38800000	38900000	2.16455	0.023049
chr1	38900000	39000000	1.92453	0.0233695
chr1	39000000	39100000	1.98384	0.023169
chr1	39100000	39200000	1.42864	0.0222315
chr1	39200000	39300000	1.99027	0.0209953
chr1	39300000	39400000	2.53346	0.0207992
chr1	39400000	39500000	2.43419	0.022282
chr1	39500000	39600000	2.30809	0.0243045
chr1	39600000	39700000	1.98941	0.0265603
chr1	39700000	39800000	2.28893	0.0283438
chr1	39800000	39900000	2.05534	0.0284405
chr1	39900000	40000000	1.93914	0.0267863
chr1	40000000	40100000	2.06248	0.0254842
chr1	40100000	40200000	2.29501	0.02441
chr1	40200000	40300000	2.42667	0.0233435
chr1	40300000	40400000	2.02143	0.022896
chr1	40400000	40500000	2.42922	0.0242188
chr1	40500000	40600000	2.49161	0.025859
chr1	40600000	40700000	2.08516	0.0274235
chr1	40700000	40800000	2.05603	0.0291938
chr1	40800000	40900000	1.80129	0.0296637
chr1	40900000	41000000	2.05903	0.0269267
chr1	41000000	41100000	2.49171	0.024266
chr1	41100000	41200000	2.6436	0.0237615
chr1	41200000	41300000	2.32905	0.0247645
chr1	41300000	41400000	1.74173	0.026645
chr1	41400000	41500000	1.86166	0.0287272
chr1	41500000	41600000	2.12712	0.0282848
chr1	41600000	41700000	2.00311	0.0262485
chr1	41700000	41800000	2.28582	0.0234015
chr1	41800000	41900000	2.0649	0.0200975
chr1	41900000	42000000	2.4594	0.0183815
chr1	42000000	42100000	2.23753	0.0168805
chr1	42100000	42200000	2.27925	0.016534
chr1	42200000	42300000	2.2625	0.018303
chr1	42300000	42400000	2.21732	0.0183205
chr1	42400000	42500000	2.25337	0.018037
chr1	42500000	42600000	2.59421	0.0203378
chr1	42600000	42700000	2.25837	0.0218785
chr1	42700000	42800000	2.13233	0.02474
chr1	42800000	42900000	2.35288	0.0285925
chr1	42900000	43000000	1.67637	0.0295385
chr1	43000000	43100000	1.78415	0.0294675
chr1	43100000	43200000	2.33473	0.03005
chr1	43200000	43300000	1.99768	0.0299107
chr1	43300000	43400000	1.8303	0.030646
chr1	43400000	43500000	2.21733	0.031604
chr1	43500000	43600000	1.87437	0.031404
chr1	43600000	43700000	2.25985	0.0311485
chr1	43700000	43800000	2.13335	0.0315482
chr1	43800000	43900000	2.07698	0.0317825
chr1	43900000	44000000	1.62007	0.0316365
chr1	44000000	44100000	2.07484	0.0318975
chr1	44100000	44200000	2.31902	0.0317
chr1	44200000	44300000	2.24923	0.0307812
chr1	44300000	44400000	2.1653	0.030747
chr1	44400000	44500000	2.02175	0.0315945
chr1	44500000	44600000	1.5708	0.0318935
chr1	44600000	44700000	1.94831	0.0322387
chr1	44700000	44800000	1.82349	0.03128
chr1	44800000	44900000	2.02513	0.0290315
chr1	44900000	45000000	2.39075	0.025236
chr1	45000000	45100000	2.31097	0.0220545
chr1	45100000	45200000	2.45811	0.0215865
chr1	45200000	45300000	2.48313	0.0225005
chr1	45300000	45400000	1.93626	0.0246428
chr1	45400000	45500000	2.18376	0.027166
chr1	45500000	45600000	1.7713	0.0272648
chr1	45600000	45700000	2.27464	0.025929
chr1	45700000	45800000	2.37679	0.0249195
chr1	45800000	45900000	2.19769	0.023832
chr1	45900000	46000000	2.05165	0.024444
chr1	46000000	46100000	2.4051	0.0263542
chr1	46100000	46200000	2.05575	0.0285795
chr1	46200000	46300000	2.24361	0.030636
chr1	46300000	46400000	2.04001	0.032085
chr1	46400000	46500000	1.7766	0.03176
chr1	46500000	46600000	2.03353	0.0292805
chr1	46600000	46700000	2.30431	0.0240187
chr1	46700000	46800000	2.43524	0.0181025
chr1	46800000	46900000	2.39421	0.0120315
chr1	46900000	47000000	2.33132	0.00903
chr1	47000000	47100000	2.49002	0.0106462
chr1	47100000	47200000	2.00097	0.013387
chr1	47200000	47300000	2.2667	0.015978
chr1	47300000	47400000	2.08377	0.0183635
chr1	47400000	47500000	1.94376	0.017455
chr1	47500000	47600000	1.96632	0.015548
chr1	47600000	47700000	2.44842	0.0142658
chr1	47700000	47800000	2.14539	0.012197
chr1	47800000	47900000	2.21958	0.00962
chr1	47900000	48000000	2.00255	0.00490625
chr1	48000000	48100000	2.15561	-0.000559
chr1	48100000	48200000	2.60527	-0.0066115
chr1	48200000	48300000	2.21373	-0.0117588
chr1	48300000	48400000	2.72315	-0.0135825
chr1	48400000	48500000	2.34251	-0.0124215
chr1	48500000	48600000	2.20117	-0.0111755
chr1	48600000	48700000	2.28554	-0.010023
chr1	48700000	48800000	2.0682	-0.0108175
chr1	48800000	48900000	2.35244	-0.0134595
chr1	48900000	49000000	2.52672	-0.0167705
chr1	49000000	49100000	2.54131	-0.0193905
chr1	49100000	49200000	2.7544	-0.0208745
chr1	49200000	49300000	2.38446	-0.0217265
chr1	49300000	49400000	2.49663	-0.0218575
chr1	49400000	49500000	2.76221	-0.021977
chr1	49500000	49600000	3.05557	-0.022271
chr1	49600000	49700000	2.70417	-0.022517
chr1	49700000	49800000	2.96131	-0.0224875
chr1	49800000	49900000	2.66805	-0.0216812
chr1	49900000	50000000	2.87742	-0.0194458
chr1	50000000	50100000	2.55579	-0.01626
chr1	50100000	50200000	2.02822	-0.0130203
chr1	50200000	50300000	2.54519	-0.009755
chr1	50300000	50400000	2.49337	-0.008232
chr1	50400000	50500000	2.25829	-0.0078335
chr1	50500000	50600000	2.54592	-0.0078995
chr1	50600000	50700000	2.13497	-0.00851125
chr1	50700000	50800000	2.27678	-0.008565
chr1	50800000	50900000	2.41445	-0.00797275
chr1	50900000	51000000	2.13645	-0.00775175
chr1	51000000	51100000	2.43061	-0.0049725
chr1	51100000	51200000	2.48771	-0.00026
chr1	51200000	51300000	2.18758	0.0027855
chr1	51300000	51400000	2.21321	0.0064565
chr1	51400000	51500000	2.24023	0.0097245
chr1	51500000	51600000	2.09291	0.0102743
chr1	51600000	51700000	2.18481	0.0117977
chr1	51700000	51800000	2.26047	0.015615
chr1	51800000	51900000	2.20264	0.018266
chr1	51900000	52000000	2.08346	0.020143
chr1	52000000	52100000	2.26475	0.0209842
chr1	52100000	52200000	2.41444	0.0213153
chr1	52200000	52300000	2.35551	0.0206787
chr1	52300000	52400000	2.4668	0.0206498
chr1	52400000	52500000	2.3279	0.0222483
chr1	52500000	52600000	2.22339	0.023104
chr1	52600000	52700000	1.94207	0.022816
chr1	52700000	52800000	2.18537	0.0232282
chr1	52800000	52900000	2.21224	0.0234558
chr1	52900000	53000000	2.2191	0.0242985
chr1	53000000	53100000	2.11048	0.0265237
chr1	53100000	53200000	1.8847	0.0291275
chr1	53200000	53300000	2.34064	0.0306475
chr1	53300000	53400000	1.90796	0.0314285
chr1	53400000	53500000	1.61349	0.031525
chr1	53500000	53600000	1.95955	0.0306475
chr1	53600000	53700000	2.0838	0.029009
chr1	53700000	53800000	2.33853	0.0268833
chr1	53800000	53900000	2.29557	0.024805
chr1	53900000	54000000	2.19324	0.0240908
chr1	54000000	54100000	2.2066	0.0246472
chr1	54100000	54200000	1.95545	0.026229
chr1	54200000	54300000	2.02169	0.0275997
chr1	54300000	54400000	1.48246	0.0279847
chr1	54400000	54500000	1.70865	0.0273728
chr1	54500000	54600000	1.8226	0.026577
chr1	54600000	54700000	2.22147	0.0256805
chr1	54700000	54800000	2.13559	0.0238615
chr1	54800000	54900000	2.332	0.021412
chr1	54900000	55000000	1.9337	0.0162035
chr1	55000000	55100000	2.1864	0.0093475
chr1	55100000	55200000	2.71307	0.003086
chr1	55200000	55300000	2.17005	-0.00335075
chr1	55300000	55400000	2.31067	-0.0081865
chr1	55400000	55500000	2.57643	-0.0107078
chr1	55500000	55600000	2.43209	-0.0134298
chr1	55600000	55700000	2.5	-0.0150935
chr1	55700000	55800000	2.49774	-0.0160148
chr1	55800000	55900000	2.3421	-0.016699
chr1	55900000	56000000	2.59101	-0.0164375
chr1	56000000	56100000	2.44009	-0.015799
chr1	56100000	56200000	2.25449	-0.0142835
chr1	56200000	56300000	2.38277	-0.011803
chr1	56300000	56400000	2.23175	-0.009055
chr1	56400000	56500000	1.98075	-0.00801225
chr1	56500000	56600000	1.6326	-0.0085585
chr1	56600000	56700000	2.34137	-0.0098955
chr1	56700000	56800000	2.41591	-0.011118
chr1	56800000	56900000	2.31729	-0.011607
chr1	56900000	57000000	2.24919	-0.0108565
chr1	57000000	57100000	2.35826	-0.0102155
chr1	57100000	57200000	2.30175	-0.00995625
chr1	57200000	57300000	2.3369	-0.0104502
chr1	57300000	57400000	2.20848	-0.0105573
chr1	57400000	57500000	2.40638	-0.010395
chr1	57500000	57600000	2.233	-0.0106075
chr1	57600000	57700000	2.15197	-0.010873
chr1	57700000	57800000	2.25794	-0.010188
chr1	57800000	57900000	2.41688	-0.0095455
chr1	57900000	58000000	2.24918	-0.0093035
chr1	58000000	58100000	2.11122	-0.0086125
chr1	58100000	58200000	2.23448	-0.007894
chr1	58200000	58300000	2.32017	-0.0077815
chr1	58300000	58400000	2.17597	-0.007776
chr1	58400000	58500000	2.20305	-0.006893
chr1	58500000	58600000	2.26665	-0.00663475
chr1	58600000	58700000	2.31062	-0.0062285
chr1	58700000	58800000	2.06731	-0.00575675
chr1	58800000	58900000	1.94792	-0.0055065
chr1	58900000	59000000	2.20993	-0.00587775
chr1	59000000	59100000	1.83708	-0.007031
chr1	59100000	59200000	2.06697	-0.0088925
chr1	59200000	59300000	2.26635	-0.010438
chr1	59300000	59400000	2.27082	-0.012385
chr1	59400000	59500000	2.25921	-0.013668
chr1	59500000	59600000	2.40373	-0.013822
chr1	59600000	59700000	2.0551	-0.014222
chr1	59700000	59800000	2.31191	-0.014707
chr1	59800000	59900000	2.58662	-0.015454
chr1	59900000	60000000	2.40572	-0.0168053
chr1	60000000	60100000	2.3122	-0.0185845
chr1	60100000	60200000	2.38098	-0.0201725
chr1	60200000	60300000	2.48932	-0.0214077
chr1	60300000	60400000	2.4066	-0.0220985
chr1	60400000	60500000	2.46553	-0.0220853
chr1	60500000	60600000	2.61326	-0.0217493
chr1	60600000	60700000	2.28982	-0.0206267
chr1	60700000	60800000	2.44688	-0.0184495
chr1	60800000	60900000	2.18644	-0.0159075
chr1	60900000	61000000	2.1138	-0.013691
chr1	61000000	61100000	1.94907	-0.0119072
chr1	61100000	61200000	2.11826	-0.0115663
chr1	61200000	61300000	2.19697	-0.0116487
chr1	61300000	61400000	2.23382	-0.0116668
chr1	61400000	61500000	2.2869	-0.0107395
chr1	61500000	61600000	2.47501	-0.008298
chr1	61600000	61700000	2.36815	-0.00581775
chr1	61700000	61800000	2.20708	-0.003156
chr1	61800000	61900000	2.6671	7.825e-05
chr1	61900000	62000000	2.06282	0.00363775
chr1	62000000	62100000	2.19123	0.008279
chr1	62100000	62200000	1.90589	0.0130933
chr1	62200000	62300000	2.00655	0.0150378
chr1	62300000	62400000	2.1589	0.0137895
chr1	62400000	62500000	2.39364	0.0104917
chr1	62500000	62600000	2.38261	0.0073075
chr1	62600000	62700000	2.33317	0.00512
chr1	62700000	62800000	2.17396	0.005436
chr1	62800000	62900000	2.48762	0.0066445
chr1	62900000	63000000	2.22196	0.00713425
chr1	63000000	63100000	2.31596	0.007695
chr1	63100000	63200000	2.39756	0.00951625
chr1	63200000	63300000	2.31921	0.009603
chr1	63300000	63400000	1.76782	0.008735
chr1	63400000	63500000	2.56748	0.008393
chr1	63500000	63600000	2.25051	0.0085545
chr1	63600000	63700000	2.21602	0.008876
chr1	63700000	63800000	1.6533	0.010177
chr1	63800000	63900000	1.98924	0.0102495
chr1	63900000	64000000	2.13354	0.00897
chr1	64000000	64100000	2.20986	0.005874
chr1	64100000	64200000	2.38985	0.003717
chr1	64200000	64300000	2.44966	0.00327825
chr1	64300000	64400000	2.17289	0.00329975
chr1	64400000	64500000	2.21844	0.003749
chr1	64500000	64600000	2.11198	0.0042865
chr1	64600000	64700000	2.55518	0.0034875
chr1	64700000	64800000	2.36623	0.00288775
chr1	64800000	64900000	2.27959	0.0020365
chr1	64900000	65000000	1.86082	0.001166
chr1	65000000	65100000	2.11765	-0.0005445
chr1	65100000	65200000	1.97727	-0.003706
chr1	65200000	65300000	2.20663	-0.007649
chr1	65300000	65400000	2.23793	-0.0116885
chr1	65400000	65500000	2.06728	-0.0152578
chr1	65500000	65600000	2.43988	-0.0176755
chr1	65600000	65700000	2.54011	-0.0196095
chr1	65700000	65800000	2.55192	-0.0209045
chr1	65800000	65900000	2.50635	-0.0217465
chr1	65900000	66000000	2.51419	-0.0224625
chr1	66000000	66100000	2.61864	-0.0225627
chr1	66100000	66200000	2.52655	-0.021797
chr1	66200000	66300000	2.43247	-0.021189
chr1	66300000	66400000	1.95754	-0.0206153
chr1	66400000	66500000	2.29017	-0.0202198
chr1	66500000	66600000	2.17559	-0.0205327
chr1	66600000	66700000	2.33693	-0.0208247
chr1	66700000	66800000	2.42279	-0.0200423
chr1	66800000	66900000	2.53722	-0.0191235
chr1	66900000	67000000	2.37943	-0.0176695
chr1	67000000	67100000	2.26527	-0.016095
chr1	67100000	67200000	2.43529	-0.013413
chr1	67200000	67300000	2.54791	-0.0102195
chr1	67300000	67400000	2.38092	-0.0079625
chr1	67400000	67500000	2.15935	-0.006683
chr1	67500000	67600000	2.53246	-0.0063275
chr1	67600000	67700000	2.18548	-0.0083935
chr1	67700000	67800000	2.00646	-0.0110845
chr1	67800000	67900000	2.04421	-0.013522
chr1	67900000	68000000	2.35477	-0.015898
chr1	68000000	68100000	2.40663	-0.0175335
chr1	68100000	68200000	2.21067	-0.0182602
chr1	68200000	68300000	2.21104	-0.018736
chr1	68300000	68400000	2.43752	-0.019647
chr1	68400000	68500000	2.41206	-0.021323
chr1	68500000	68600000	2.43866	-0.0229835
chr1	68600000	68700000	2.47003	-0.023886
chr1	68700000	68800000	2.45405	-0.0240183
chr1	68800000	68900000	2.41512	-0.023665
chr1	68900000	69000000	2.16659	-0.0234055
chr1	69000000	69100000	2.25518	-0.0233875
chr1	69100000	69200000	2.33489	-0.0234625
chr1	69200000	69300000	2.43378	-0.0237785
chr1	69300000	69400000	2.4893	-0.0239655
chr1	69400000	69500000	2.44321	-0.0240105
chr1	69500000	69600000	2.20662	-0.0239935
chr1	69600000	69700000	2.47574	-0.0240747
chr1	69700000	69800000	2.62834	-0.0242635
chr1	69800000	69900000	2.4374	-0.0241773
chr1	69900000	70000000	2.54316	-0.023663
chr1	70000000	70100000	2.3518	-0.0219053
chr1	70100000	70200000	2.44536	-0.018204
chr1	70200000	70300000	2.29528	-0.0148105
chr1	70300000	70400000	2.0231	-0.0137045
chr1	70400000	70500000	2.23743	-0.0146178
chr1	70500000	70600000	2.29759	-0.01741
chr1	70600000	70700000	2.34299	-0.020694
chr1	70700000	70800000	2.36795	-0.022531
chr1	70800000	70900000	2.30962	-0.0227115
chr1	70900000	71000000	2.5321	-0.0227875
chr1	71000000	71100000	2.44827	-0.0231455
chr1	71100000	71200000	2.38107	-0.0236277
chr1	71200000	71300000	2.36881	-0.024064
chr1	71300000	71400000	2.56537	-0.0245518
chr1	71400000	71500000	2.40471	-0.024687
chr1	71500000	71600000	2.44678	-0.0246138
chr1	71600000	71700000	2.51904	-0.0244495
chr1	71700000	71800000	2.32476	-0.0243335
chr1	71800000	71900000	2.23272	-0.0240165
chr1	71900000	72000000	2.32308	-0.0239383
chr1	72000000	72100000	2.16112	-0.0240052
chr1	72100000	72200000	2.50169	-0.024361
chr1	72200000	72300000	2.51097	-0.024747
chr1	72300000	72400000	2.63813	-0.0249098
chr1	72400000	72500000	2.41937	-0.024855
chr1	72500000	72600000	2.34435	-0.0246465
chr1	72600000	72700000	2.41866	-0.0242403
chr1	72700000	72800000	2.55037	-0.0239035
chr1	72800000	72900000	2.35543	-0.023432
chr1	72900000	73000000	2.14193	-0.0225125
chr1	73000000	73100000	2.2972	-0.0221993
chr1	73100000	73200000	2.432	-0.022537
chr1	73200000	73300000	2.74945	-0.022842
chr1	73300000	73400000	2.56517	-0.0235192
chr1	73400000	73500000	2.54363	-0.024196
chr1	73500000	73600000	2.35236	-0.023918
chr1	73600000	73700000	2.44848	-0.023837
chr1	73700000	73800000	2.43691	-0.0239418
chr1	73800000	73900000	2.42054	-0.024093
chr1	73900000	74000000	2.52138	-0.024351
chr1	74000000	74100000	2.60163	-0.0240218
chr1	74100000	74200000	2.46782	-0.023214
chr1	74200000	74300000	2.53204	-0.022652
chr1	74300000	74400000	2.48933	-0.0220228
chr1	74400000	74500000	2.37993	-0.0219205
chr1	74500000	74600000	2.21065	-0.022411
chr1	74600000	74700000	2.38624	-0.0228602
chr1	74700000	74800000	2.31839	-0.023139
chr1	74800000	74900000	2.35712	-0.0231627
chr1	74900000	75000000	2.29967	-0.0225265
chr1	75000000	75100000	2.3353	-0.0221658
chr1	75100000	75200000	2.09382	-0.0218323
chr1	75200000	75300000	2.59844	-0.0217115
chr1	75300000	75400000	2.21342	-0.021937
chr1	75400000	75500000	2.4809	-0.0218915
chr1	75500000	75600000	2.35703	-0.0205145
chr1	75600000	75700000	2.21324	-0.0192385
chr1	75700000	75800000	2.13395	-0.0182852
chr1	75800000	75900000	2.5955	-0.0169795
chr1	75900000	76000000	2.51316	-0.0161255
chr1	76000000	76100000	2.11298	-0.0157535
chr1	76100000	76200000	2.08753	-0.0152578
chr1	76200000	76300000	2.15275	-0.0157317
chr1	76300000	76400000	2.28099	-0.016795
chr1	76400000	76500000	2.32372	-0.017812
chr1	76500000	76600000	2.23664	-0.0187835
chr1	76600000	76700000	2.34841	-0.0190342
chr1	76700000	76800000	2.38872	-0.0189575
chr1	76800000	76900000	2.27748	-0.018216
chr1	76900000	77000000	2.31637	-0.0177493
chr1	77000000	77100000	2.133	-0.0171175
chr1	77100000	77200000	2.50448	-0.0163553
chr1	77200000	77300000	2.16793	-0.0158335
chr1	77300000	77400000	2.09801	-0.014462
chr1	77400000	77500000	2.2367	-0.011467
chr1	77500000	77600000	2.26509	-0.0089655
chr1	77600000	77700000	2.18051	-0.00665
chr1	77700000	77800000	2.26583	-0.00509325
chr1	77800000	77900000	2.19122	-0.0057355
chr1	77900000	78000000	2.34338	-0.0087385
chr1	78000000	78100000	2.25587	-0.012434
chr1	78100000	78200000	2.40743	-0.0164993
chr1	78200000	78300000	2.40696	-0.0200847
chr1	78300000	78400000	2.51071	-0.022132
chr1	78400000	78500000	2.28936	-0.0228842
chr1	78500000	78600000	2.66399	-0.0231837
chr1	78600000	78700000	2.46413	-0.0232952
chr1	78700000	78800000	2.46061	-0.0236665
chr1	78800000	78900000	2.43594	-0.023868
chr1	78900000	79000000	2.50296	-0.024042
chr1	79000000	79100000	2.37862	-0.0241953
chr1	79100000	79200000	2.34446	-0.024014
chr1	79200000	79300000	2.34243	-0.0236105
chr1	79300000	79400000	2.3188	-0.0232365
chr1	79400000	79500000	2.29494	-0.023029
chr1	79500000	79600000	2.35081	-0.0231295
chr1	79600000	79700000	2.33128	-0.0234055
chr1	79700000	79800000	2.31915	-0.0237915
chr1	79800000	79900000	2.38746	-0.0242368
chr1	79900000	80000000	2.4365	-0.0241295
chr1	80000000	80100000	2.55144	-0.0237842
chr1	80100000	80200000	2.36801	-0.023581
chr1	80200000	80300000	2.49382	-0.0234335
chr1	80300000	80400000	2.4856	-0.0233675
chr1	80400000	80500000	2.42033	-0.0235865
chr1	80500000	80600000	2.31998	-0.023632
chr1	80600000	80700000	2.2469	-0.0234693
chr1	80700000	80800000	2.47054	-0.0233015
chr1	80800000	80900000	2.33768	-0.022914
chr1	80900000	81000000	2.51114	-0.022008
chr1	81000000	81100000	2.53718	-0.02062
chr1	81100000	81200000	2.4664	-0.0189105
chr1	81200000	81300000	1.90844	-0.0170645
chr1	81300000	81400000	2.0692	-0.015657
chr1	81400000	81500000	2.15536	-0.0143065
chr1	81500000	81600000	2.01583	-0.0132078
chr1	81600000	81700000	1.97169	-0.012636
chr1	81700000	81800000	2.17426	-0.0125805
chr1	81800000	81900000	1.97463	-0.013447
chr1	81900000	82000000	2.17513	-0.0155117
chr1	82000000	82100000	2.40044	-0.0177477
chr1	82100000	82200000	2.51322	-0.0196813
chr1	82200000	82300000	2.4438	-0.0210345
chr1	82300000	82400000	2.44759	-0.021796
chr1	82400000	82500000	2.26564	-0.0221055
chr1	82500000	82600000	2.5592	-0.0222297
chr1	82600000	82700000	2.62172	-0.0221212
chr1	82700000	82800000	2.49796	-0.021849
chr1	82800000	82900000	2.18934	-0.021557
chr1	82900000	83000000	2.25357	-0.0217567
chr1	83000000	83100000	2.2663	-0.022647
chr1	83100000	83200000	2.21533	-0.0238445
chr1	83200000	83300000	2.17884	-0.024782
chr1	83300000	83400000	2.46892	-0.0246265
chr1	83400000	83500000	2.29417	-0.0233262
chr1	83500000	83600000	2.23461	-0.0215855
chr1	83600000	83700000	2.12126	-0.0201405
chr1	83700000	83800000	2.25382	-0.0192765
chr1	83800000	83900000	2.37296	-0.0191375
chr1	83900000	84000000	2.35914	-0.019431
chr1	84000000	84100000	2.41846	-0.0193768
chr1	84100000	84200000	2.45635	-0.0185107
chr1	84200000	84300000	2.38828	-0.0178382
chr1	84300000	84400000	2.24394	-0.016475
chr1	84400000	84500000	2.47858	-0.014294
chr1	84500000	84600000	2.25171	-0.012183
chr1	84600000	84700000	2.11717	-0.0099395
chr1	84700000	84800000	2.22661	-0.00803875
chr1	84800000	84900000	2.12619	-0.007058
chr1	84900000	85000000	2.21554	-0.0067625
chr1	85000000	85100000	2.33711	-0.00648225
chr1	85100000	85200000	2.35537	-0.006555
chr1	85200000	85300000	2.04415	-0.0070335
chr1	85300000	85400000	1.90825	-0.006292
chr1	85400000	85500000	2.07283	-0.006614
chr1	85500000	85600000	1.91746	-0.0093665
chr1	85600000	85700000	2.06417	-0.0123375
chr1	85700000	85800000	2.41785	-0.0161335
chr1	85800000	85900000	2.45518	-0.019705
chr1	85900000	86000000	2.41971	-0.020793
chr1	86000000	86100000	2.51053	-0.0207417
chr1	86100000	86200000	2.25974	-0.0206095
chr1	86200000	86300000	2.45379	-0.0203217
chr1	86300000	86400000	2.40047	-0.020222
chr1	86400000	86500000	2.19897	-0.020029
chr1	86500000	86600000	2.39213	-0.0188793
chr1	86600000	86700000	2.48103	-0.0166175
chr1	86700000	86800000	2.24685	-0.0143285
chr1	86800000	86900000	2.1288	-0.0126187
chr1	86900000	87000000	1.91612	-0.0113955
chr1	87000000	87100000	2.20131	-0.0119057
chr1	87100000	87200000	2.19325	-0.0134363
chr1	87200000	87300000	2.19846	-0.0146663
chr1	87300000	87400000	2.05823	-0.0157118
chr1	87400000	87500000	2.14176	-0.017239
chr1	87500000	87600000	2.35928	-0.018279
chr1	87600000	87700000	2.36558	-0.0195225
chr1	87700000	87800000	2.37402	-0.0200095
chr1	87800000	87900000	2.3731	-0.0198557
chr1	87900000	88000000	2.26844	-0.0197055
chr1	88000000	88100000	2.3362	-0.019672
chr1	88100000	88200000	2.26853	-0.0198252
chr1	88200000	88300000	2.38858	-0.020191
chr1	88300000	88400000	2.50064	-0.020124
chr1	88400000	88500000	2.31904	-0.0190225
chr1	88500000	88600000	2.42214	-0.0169965
chr1	88600000	88700000	2.29478	-0.014471
chr1	88700000	88800000	2.0543	-0.0125317
chr1	88800000	88900000	2.33475	-0.0123018
chr1	88900000	89000000	2.42477	-0.0136332
chr1	89000000	89100000	2.39527	-0.0154923
chr1	89100000	89200000	2.4003	-0.0170977
chr1	89200000	89300000	2.38287	-0.0174813
chr1	89300000	89400000	2.44615	-0.0158255
chr1	89400000	89500000	2.33593	-0.013332
chr1	89500000	89600000	2.11145	-0.0105225
chr1	89600000	89700000	2.30164	-0.006322
chr1	89700000	89800000	2.29342	-0.00197375
chr1	89800000	89900000	1.8697	-0.00090125
chr1	89900000	90000000	1.75772	-0.0018875
chr1	90000000	90100000	2.56921	-0.0044235
chr1	90100000	90200000	2.62924	-0.00847875
chr1	90200000	90300000	2.34156	-0.011497
chr1	90300000	90400000	2.6051	-0.011815
chr1	90400000	90500000	2.53779	-0.0114637
chr1	90500000	90600000	2.61306	-0.00952975
chr1	90600000	90700000	2.44899	-0.006223
chr1	90700000	90800000	2.07185	-0.0031875
chr1	90800000	90900000	2.26014	-0.00029375
chr1	90900000	91000000	2.03871	0.0017185
chr1	91000000	91100000	2.08991	0.00052375
chr1	91100000	91200000	2.06706	-0.00117825
chr1	91200000	91300000	2.61611	-0.0027075
chr1	91300000	91400000	2.71809	-0.003612
chr1	91400000	91500000	2.33063	-0.0025005
chr1	91500000	91600000	2.15523	-8.125e-05
chr1	91600000	91700000	2.11592	0.001789
chr1	91700000	91800000	2.22085	0.0025215
chr1	91800000	91900000	2.09911	0.001785
chr1	91900000	92000000	2.40441	0.00033225
chr1	92000000	92100000	2.30677	-0.001266
chr1	92100000	92200000	2.47865	-0.00226625
chr1	92200000	92300000	2.53858	-0.0013265
chr1	92300000	92400000	2.48416	-0.00049525
chr1	92400000	92500000	2.30148	0.0003005
chr1	92500000	92600000	2.49072	0.0024845
chr1	92600000	92700000	2.68376	0.004634
chr1	92700000	92800000	2.23521	0.00693925
chr1	92800000	92900000	2.28114	0.0108075
chr1	92900000	93000000	2.15792	0.013717
chr1	93000000	93100000	2.085	0.0147043
chr1	93100000	93200000	2.24433	0.014916
chr1	93200000	93300000	2.60965	0.0146825
chr1	93300000	93400000	2.22733	0.0144585
chr1	93400000	93500000	2.1069	0.0153362
chr1	93500000	93600000	2.18217	0.0170685
chr1	93600000	93700000	1.79706	0.0175373
chr1	93700000	93800000	2.17288	0.0172275
chr1	93800000	93900000	2.05852	0.016358
chr1	93900000	94000000	2.41575	0.0135338
chr1	94000000	94100000	1.98406	0.0102153
chr1	94100000	94200000	2.36208	0.0080155
chr1	94200000	94300000	2.37266	0.0053795
chr1	94300000	94400000	2.41728	0.003535
chr1	94400000	94500000	2.38196	0.00418975
chr1	94500000	94600000	2.27305	0.004839
chr1	94600000	94700000	1.83519	0.00521775
chr1	94700000	94800000	2.08609	0.0062405
chr1	94800000	94900000	2.12808	0.005445
chr1	94900000	95000000	1.97306	0.0024115
chr1	95000000	95100000	2.26971	-0.001974
chr1	95100000	95200000	2.36977	-0.007094
chr1	95200000	95300000	2.44895	-0.0121192
chr1	95300000	95400000	2.38921	-0.0158895
chr1	95400000	95500000	2.26064	-0.017798
chr1	95500000	95600000	2.34195	-0.0189008
chr1	95600000	95700000	2.44217	-0.0199915
chr1	95700000	95800000	2.42879	-0.020491
chr1	95800000	95900000	2.35337	-0.0206495
chr1	95900000	96000000	2.36106	-0.0205875
chr1	96000000	96100000	2.20831	-0.0203848
chr1	96100000	96200000	2.49702	-0.020081
chr1	96200000	96300000	2.51492	-0.0197035
chr1	96300000	96400000	2.5272	-0.0186835
chr1	96400000	96500000	2.71635	-0.0176157
chr1	96500000	96600000	2.19608	-0.0164187
chr1	96600000	96700000	2.54304	-0.0156115
chr1	96700000	96800000	2.1775	-0.0158245
chr1	96800000	96900000	2.46404	-0.016979
chr1	96900000	97000000	2.47727	-0.018348
chr1	97000000	97100000	2.37753	-0.02008
chr1	97100000	97200000	2.38364	-0.0213333
chr1	97200000	97300000	2.44569	-0.0220355
chr1	97300000	97400000	2.34082	-0.022216
chr1	97400000	97500000	2.47849	-0.022381
chr1	97500000	97600000	2.45412	-0.0223728
chr1	97600000	97700000	2.51407	-0.0221998
chr1	97700000	97800000	2.51186	-0.0220028
chr1	97800000	97900000	2.50959	-0.0214735
chr1	97900000	98000000	2.42747	-0.020952
chr1	98000000	98100000	2.40252	-0.020827
chr1	98100000	98200000	2.65367	-0.0206868
chr1	98200000	98300000	2.43432	-0.020767
chr1	98300000	98400000	2.2893	-0.0209385
chr1	98400000	98500000	2.38011	-0.0209395
chr1	98500000	98600000	2.65406	-0.020806
chr1	98600000	98700000	2.38824	-0.020848
chr1	98700000	98800000	2.44947	-0.0205742
chr1	98800000	98900000	2.44256	-0.0201555
chr1	98900000	99000000	2.34033	-0.0196972
chr1	99000000	99100000	2.42837	-0.019687
chr1	99100000	99200000	2.4707	-0.0198788
chr1	99200000	99300000	2.48873	-0.0201565
chr1	99300000	99400000	2.39731	-0.0202503
chr1	99400000	99500000	2.31927	-0.0199925
chr1	99500000	99600000	2.27379	-0.0186175
chr1	99600000	99700000	2.15351	-0.0166868
chr1	99700000	99800000	2.30606	-0.0142507
chr1	99800000	99900000	2.49231	-0.0114352
chr1	99900000	100000000	2.22194	-0.009085
chr1	100000000	100100000	2.24031	-0.00701575
chr1	100100000	100200000	2.47737	-0.00466775
chr1	100200000	100300000	2.24319	-0.003889
chr1	100300000	100400000	1.93885	-0.00518325
chr1	100400000	100500000	2.23484	-0.0077925
chr1	100500000	100600000	2.42756	-0.0114545
chr1	100600000	100700000	2.51454	-0.0147635
chr1	100700000	100800000	2.36543	-0.01565
chr1	100800000	100900000	2.42101	-0.0152445
chr1	100900000	101000000	2.52434	-0.0147283
chr1	101000000	101100000	2.17731	-0.0139708
chr1	101100000	101200000	2.45828	-0.0137625
chr1	101200000	101300000	2.18731	-0.0146198
chr1	101300000	101400000	2.30535	-0.015673
chr1	101400000	101500000	2.44642	-0.017117
chr1	101500000	101600000	2.45126	-0.0189205
chr1	101600000	101700000	2.47975	-0.0200747
chr1	101700000	101800000	2.36348	-0.0204928
chr1	101800000	101900000	2.33332	-0.020673
chr1	101900000	102000000	2.44499	-0.0207185
chr1	102000000	102100000	2.46255	-0.020845
chr1	102100000	102200000	2.44329	-0.0212425
chr1	102200000	102300000	2.74509	-0.0217695
chr1	102300000	102400000	2.66956	-0.0222225
chr1	102400000	102500000	2.61485	-0.0223925
chr1	102500000	102600000	2.54849	-0.0223967
chr1	102600000	102700000	2.49238	-0.0222325
chr1	102700000	102800000	2.37809	-0.021912
chr1	102800000	102900000	2.51163	-0.0219023
chr1	102900000	103000000	2.49378	-0.0218022
chr1	103000000	103100000	2.64178	-0.0215965
chr1	103100000	103200000	2.34455	-0.021665
chr1	103200000	103300000	2.35682	-0.021533
chr1	103300000	103400000	2.62796	-0.021307
chr1	103400000	103500000	2.34401	-0.0220895
chr1	103500000	103600000	2.52022	-0.0230465
chr1	103600000	103700000	2.85589	-0.0236072
chr1	103700000	103800000	2.85562	-0.024042
chr1	103800000	103900000	2.67048	-0.022774
chr1	103900000	104000000	2.48686	-0.021079
chr1	104000000	104100000	2.46612	-0.020446
chr1	104100000	104200000	2.39511	-0.020303
chr1	104200000	104300000	2.52701	-0.021045
chr1	104300000	104400000	2.7576	-0.0223335
chr1	104400000	104500000	2.99625	-0.0225905
chr1	104500000	104600000	2.87481	-0.0225825
chr1	104600000	104700000	2.82785	-0.0224325
chr1	104700000	104800000	2.6151	-0.0221993
chr1	104800000	104900000	2.62695	-0.022047
chr1	104900000	105000000	2.73035	-0.0219725
chr1	105000000	105100000	2.53914	-0.022071
chr1	105100000	105200000	2.54024	-0.022273
chr1	105200000	105300000	2.71539	-0.0222075
chr1	105300000	105400000	2.54935	-0.0222135
chr1	105400000	105500000	2.55086	-0.02235
chr1	105500000	105600000	2.57272	-0.021832
chr1	105600000	105700000	2.57181	-0.0215545
chr1	105700000	105800000	2.65191	-0.021772
chr1	105800000	105900000	2.62095	-0.0216847
chr1	105900000	106000000	2.73718	-0.0219123
chr1	106000000	106100000	2.51792	-0.022381
chr1	106100000	106200000	2.71872	-0.022309
chr1	106200000	106300000	2.6348	-0.022039
chr1	106300000	106400000	2.63034	-0.0218067
chr1	106400000	106500000	2.53849	-0.021545
chr1	106500000	106600000	2.48217	-0.0211418
chr1	106600000	106700000	2.51633	-0.0209725
chr1	106700000	106800000	2.27886	-0.0207555
chr1	106800000	106900000	2.55998	-0.0200378
chr1	106900000	107000000	2.52147	-0.0171185
chr1	107000000	107100000	2.41089	-0.014762
chr1	107100000	107200000	2.09917	-0.0135087
chr1	107200000	107300000	2.27184	-0.0125828
chr1	107300000	107400000	2.3555	-0.0133697
chr1	107400000	107500000	2.27405	-0.015619
chr1	107500000	107600000	2.38464	-0.0159803
chr1	107600000	107700000	2.44946	-0.015293
chr1	107700000	107800000	2.32918	-0.0139218
chr1	107800000	107900000	2.15719	-0.0120263
chr1	107900000	108000000	2.10946	-0.0104005
chr1	108000000	108100000	2.36969	-0.011603
chr1	108100000	108200000	2.48108	-0.0141923
chr1	108200000	108300000	2.47048	-0.0173072
chr1	108300000	108400000	2.64566	-0.0177125
chr1	108400000	108500000	2.57886	-0.0135078
chr1	108500000	108600000	2.21099	-0.006336
chr1	108600000	108700000	2.12323	0.00179225
chr1	108700000	108800000	2.47497	0.00932975
chr1	108800000	108900000	2.07996	0.0141025
chr1	108900000	109000000	2.3429	0.0180958
chr1	109000000	109100000	2.00726	0.0216765
chr1	109100000	109200000	2.04685	0.024415
chr1	109200000	109300000	1.60622	0.026468
chr1	109300000	109400000	2.17305	0.0274635
chr1	109400000	109500000	2.11561	0.0278128
chr1	109500000	109600000	1.94389	0.0278308
chr1	109600000	109700000	1.82679	0.0281332
chr1	109700000	109800000	1.99916	0.028191
chr1	109800000	109900000	2.11093	0.0284675
chr1	109900000	110000000	1.99796	0.0288543
chr1	110000000	110100000	2.17953	0.029191
chr1	110100000	110200000	2.16329	0.0288983
chr1	110200000	110300000	2.04349	0.0283653
chr1	110300000	110400000	1.98792	0.0273572
chr1	110400000	110500000	1.96684	0.0253253
chr1	110500000	110600000	2.25973	0.0231468
chr1	110600000	110700000	2.29562	0.019927
chr1	110700000	110800000	2.41818	0.0158045
chr1	110800000	110900000	2.70141	0.0118695
chr1	110900000	111000000	2.30812	0.010371
chr1	111000000	111100000	2.80802	0.0112585
chr1	111100000	111200000	2.44993	0.0133723
chr1	111200000	111300000	2.19469	0.0163023
chr1	111300000	111400000	2.17957	0.0191368
chr1	111400000	111500000	2.33867	0.0194445
chr1	111500000	111600000	2.1063	0.020284
chr1	111600000	111700000	2.16588	0.0217445
chr1	111700000	111800000	2.17019	0.0226055
chr1	111800000	111900000	2.3193	0.0231805
chr1	111900000	112000000	2.19344	0.022517
chr1	112000000	112100000	2.38002	0.0203475
chr1	112100000	112200000	2.39329	0.0192797
chr1	112200000	112300000	2.35175	0.01905
chr1	112300000	112400000	2.31461	0.020084
chr1	112400000	112500000	2.27473	0.0222047
chr1	112500000	112600000	2.50608	0.0240155
chr1	112600000	112700000	2.22877	0.024664
chr1	112700000	112800000	1.84179	0.0249543
chr1	112800000	112900000	1.5653	0.024592
chr1	112900000	113000000	1.86317	0.023518
chr1	113000000	113100000	1.74016	0.0221795
chr1	113100000	113200000	2.32038	0.020353
chr1	113200000	113300000	2.32228	0.0175763
chr1	113300000	113400000	2.41587	0.0142995
chr1	113400000	113500000	2.33082	0.011459
chr1	113500000	113600000	2.53537	0.010344
chr1	113600000	113700000	2.74094	0.0114195
chr1	113700000	113800000	2.38806	0.0140155
chr1	113800000	113900000	2.39925	0.017687
chr1	113900000	114000000	2.09028	0.0208585
chr1	114000000	114100000	1.81678	0.022079
chr1	114100000	114200000	2.10308	0.02145
chr1	114200000	114300000	2.16222	0.0195692
chr1	114300000	114400000	2.40572	0.0173902
chr1	114400000	114500000	2.3731	0.015017
chr1	114500000	114600000	2.14243	0.013489
chr1	114600000	114700000	2.41647	0.0119185
chr1	114700000	114800000	2.29328	0.0087065
chr1	114800000	114900000	2.49704	0.00673275
chr1	114900000	115000000	2.43847	0.006348
chr1	115000000	115100000	2.33998	0.006234
chr1	115100000	115200000	2.16174	0.007655
chr1	115200000	115300000	2.39872	0.00934675
chr1	115300000	115400000	2.25579	0.00907975
chr1	115400000	115500000	2.32775	0.0095755
chr1	115500000	115600000	2.34629	0.0104992
chr1	115600000	115700000	2.13202	0.010909
chr1	115700000	115800000	2.17114	0.0113293
chr1	115800000	115900000	2.23852	0.0108638
chr1	115900000	116000000	2.01503	0.0100475
chr1	116000000	116100000	2.5384	0.010168
chr1	116100000	116200000	2.27942	0.010808
chr1	116200000	116300000	2.29895	0.012493
chr1	116300000	116400000	2.24975	0.0148617
chr1	116400000	116500000	2.12073	0.016226
chr1	116500000	116600000	2.346	0.0170905
chr1	116600000	116700000	1.9773	0.017578
chr1	116700000	116800000	2.29048	0.017728
chr1	116800000	116900000	2.10337	0.0172493
chr1	116900000	117000000	2.21926	0.0165297
chr1	117000000	117100000	2.40734	0.01524
chr1	117100000	117200000	2.11484	0.0128427
chr1	117200000	117300000	2.18635	0.009234
chr1	117300000	117400000	2.24749	0.007129
chr1	117400000	117500000	2.64439	0.00711525
chr1	117500000	117600000	2.38555	0.0066895
chr1	117600000	117700000	2.18844	0.0064975
chr1	117700000	117800000	2.30204	0.00650075
chr1	117800000	117900000	2.55212	0.0038075
chr1	117900000	118000000	2.49242	0.0010725
chr1	118000000	118100000	2.29949	-6.975e-05
chr1	118100000	118200000	2.40427	-0.00201075
chr1	118200000	118300000	2.29424	-0.0040885
chr1	118300000	118400000	2.44064	-0.005871
chr1	118400000	118500000	2.39203	-0.007783
chr1	118500000	118600000	2.64992	-0.0090715
chr1	118600000	118700000	2.52512	-0.00915075
chr1	118700000	118800000	2.60042	-0.00701925
chr1	118800000	118900000	2.40247	-0.0039595
chr1	118900000	119000000	2.08343	-0.0011085
chr1	119000000	119100000	2.42368	0.001853
chr1	119100000	119200000	2.3513	0.004615
chr1	119200000	119300000	2.39742	0.006233
chr1	119300000	119400000	1.99728	0.0081465
chr1	119400000	119500000	2.39315	0.0113095
chr1	119500000	119600000	2.30245	0.0146917
chr1	119600000	119700000	1.84015	0.0161885
chr1	119700000	119800000	2.10156	0.0167895
chr1	119800000	119900000	2.42414	0.0115885
chr1	119900000	120000000	2.40534	0.003461
chr1	120000000	120100000	2.05912	-0.005711
chr1	120100000	120200000	2.39636	-0.0139345
chr1	120200000	120300000	2.06435	-0.016491
chr1	120300000	120400000	1.88142	-0.0142035
chr1	120400000	120500000	2.52515	-0.014878
chr1	120500000	120600000	2.28914	-0.0152015
chr1	120600000	120700000	2.07175	-0.017107
chr1	120700000	120800000	2.21641	-0.0180115
chr1	120800000	120900000	2.42467	-0.0166845
chr1	120900000	121000000	1.88473	-0.0142337
chr1	121000000	121100000	1.9039	-0.0123485
chr1	121100000	121200000	2.22085	-0.0131132
chr1	121200000	121300000	2.0282	-0.0137785
chr1	121300000	121400000	2.25872	-0.0114375
chr1	121400000	121500000	2.36381	-0.011852
chr1	121500000	121600000	2.271	-0.0142177
chr1	121600000	121700000	3.05074	-0.0174482
chr1	121700000	121800000	3.22401	-0.0231832
chr1	121800000	121900000	3.19411	-0.026658
chr1	121900000	122000000	3.19317	-0.026766
chr1	122000000	122100000	3.10827	-0.0268028
chr1	122100000	122200000	3.17676	-0.0268257
chr1	122200000	122300000	3.70425	-0.0268112
chr1	122300000	122400000	3.8982	-0.0265665
chr1	122400000	122500000	3.77959	-0.0262672
chr1	122500000	122600000	2.90297	-0.02598
chr1	122600000	122700000	2.87706	-0.025675
chr1	122700000	122800000	2.68958	-0.025437
chr1	122800000	122900000	2.71065	-0.0254587
chr1	122900000	123000000	2.66219	-0.0253857
chr1	123000000	123100000	2.80369	-0.0254527
chr1	123100000	123200000	2.77622	-0.0256315
chr1	123200000	123300000	2.75774	-0.025786
chr1	123300000	123400000	2.73624	-0.0258577
chr1	123400000	123500000	2.72016	-0.0259162
chr1	123500000	123600000	2.85488	-0.0258905
chr1	123600000	123700000	2.63662	-0.02584
chr1	123700000	123800000	2.72316	-0.0257765
chr1	123800000	123900000	2.79314	-0.0257395
chr1	123900000	124000000	2.81978	-0.0257585
chr1	124000000	124100000	2.83829	-0.02578
chr1	124100000	124200000	2.63962	-0.025823
chr1	124200000	124300000	2.63988	-0.025803
chr1	124300000	124400000	2.73095	-0.0257665
chr1	124400000	124500000	2.818	-0.0257395
chr1	124500000	124600000	2.71812	-0.025762
chr1	124600000	124700000	2.70731	-0.025922
chr1	124700000	124800000	2.90459	-0.0256548
chr1	124800000	124900000	3.83202	-0.0245772
chr1	124900000	125000000	3.91427	-0.0213665
chr1	125000000	125100000	3.74222	-0.0185965
chr1	125100000	125200000	3.85649	-0.016012
chr1	143100000	143200000	4.09786	-0.0177488
chr1	143200000	143300000	3.81509	-0.0199535
chr1	143300000	143400000	2.37877	-0.0181175
chr1	143400000	143500000	2.56281	-0.0141565
chr1	143500000	143600000	2.58351	-0.012222
chr1	143600000	143700000	2.29879	-0.0100488
chr1	143700000	143800000	1.91306	-0.010849
chr1	143800000	143900000	2.13766	-0.0158875
chr1	143900000	144000000	2.17225	-0.0206015
chr1	144000000	144100000	2.23848	-0.0229342
chr1	144100000	144200000	2.35673	-0.024239
chr1	144200000	144300000	2.43526	-0.023501
chr1	144300000	144400000	2.48804	-0.0214277
chr1	144400000	144500000	2.102	-0.0212945
chr1	144500000	144600000	1.98673	-0.0213102
chr1	144600000	144700000	2.59576	-0.02204
chr1	144700000	144800000	2.37454	-0.0230577
chr1	144800000	144900000	2.25048	-0.0232525
chr1	144900000	145000000	2.19948	-0.02195
chr1	145000000	145100000	1.99756	-0.020532
chr1	145100000	145200000	2.05208	-0.0208557
chr1	145200000	145300000	2.03659	-0.0202662
chr1	145300000	145400000	2.52937	-0.0158935
chr1	145400000	145500000	1.88245	-0.010687
chr1	145500000	145600000	2.32783	-0.0022135
chr1	145600000	145700000	2.42586	0.0082395
chr1	145700000	145800000	2.42908	0.0157837
chr1	145800000	145900000	1.95376	0.019852
chr1	145900000	146000000	1.59303	0.0152193
chr1	146000000	146100000	2.0566	0.0036215
chr1	146100000	146200000	2.51935	-0.00625025
chr1	146200000	146300000	2.24312	-0.0144335
chr1	146300000	146400000	1.90724	-0.017755
chr1	146400000	146500000	1.99368	-0.01441
chr1	146500000	146600000	2.0282	-0.0122305
chr1	146600000	146700000	1.96	-0.0125538
chr1	146700000	146800000	2.0682	-0.0118893
chr1	146800000	146900000	2.54261	-0.007868
chr1	146900000	147000000	2.52766	-0.00131825
chr1	147000000	147100000	2.31659	0.0061165
chr1	147100000	147200000	2.28702	0.01272
chr1	147200000	147300000	2.26735	0.0164537
chr1	147300000	147400000	2.31869	0.017528
chr1	147400000	147500000	2.41673	0.0181497
chr1	147500000	147600000	1.74929	0.0193745
chr1	147600000	147700000	2.41013	0.0210637
chr1	147700000	147800000	2.24803	0.018869
chr1	147800000	147900000	2.14251	0.013177
chr1	147900000	148000000	2.46924	0.0078145
chr1	148000000	148100000	1.97071	0.0036025
chr1	148100000	148200000	2.29234	0.00399325
chr1	148200000	148300000	1.89692	0.005655
chr1	148300000	148400000	1.67676	0.002789
chr1	148400000	148500000	2.06418	-0.003198
chr1	148500000	148600000	2.30742	-0.0118428
chr1	148600000	148700000	2.18884	-0.020812
chr1	148700000	148800000	2.24154	-0.0214142
chr1	148800000	148900000	2.25867	-0.016718
chr1	148900000	149000000	2.04743	-0.013646
chr1	149000000	149100000	2.56403	-0.0127218
chr1	149100000	149200000	1.96411	-0.0144565
chr1	149200000	149300000	2.00156	-0.019463
chr1	149300000	149400000	2.15004	-0.023144
chr1	149400000	149500000	2.26276	-0.0209203
chr1	149500000	149600000	2.62711	-0.0172032
chr1	149600000	149700000	1.81877	-0.012123
chr1	149700000	149800000	1.92297	-0.0024675
chr1	149800000	149900000	1.36408	0.0065065
chr1	149900000	150000000	2.0449	0.0133105
chr1	150000000	150100000	2.20776	0.02067
chr1	150100000	150200000	1.99755	0.0234455
chr1	150200000	150300000	1.6942	0.02334
chr1	150300000	150400000	2.12355	0.0243225
chr1	150400000	150500000	2.2559	0.0243755
chr1	150500000	150600000	1.70286	0.0238693
chr1	150600000	150700000	1.95011	0.0237415
chr1	150700000	150800000	2.32968	0.023592
chr1	150800000	150900000	2.33595	0.0236615
chr1	150900000	151000000	2.02654	0.0246635
chr1	151000000	151100000	1.9687	0.025712
chr1	151100000	151200000	1.8632	0.0262667
chr1	151200000	151300000	2.12832	0.0259365
chr1	151300000	151400000	1.99355	0.025623
chr1	151400000	151500000	2.18911	0.0247005
chr1	151500000	151600000	1.87784	0.024157
chr1	151600000	151700000	2.18417	0.0242163
chr1	151700000	151800000	1.95237	0.023587
chr1	151800000	151900000	1.86218	0.022292
chr1	151900000	152000000	2.01949	0.0197982
chr1	152000000	152100000	2.28069	0.012659
chr1	152100000	152200000	2.85652	0.0046755
chr1	152200000	152300000	3.5998	-0.001671
chr1	152300000	152400000	3.56038	-0.00674825
chr1	152400000	152500000	3.57224	-0.009001
chr1	152500000	152600000	3.53502	-0.00805225
chr1	152600000	152700000	3.30927	-0.00660475
chr1	152700000	152800000	3.41854	-0.00311675
chr1	152800000	152900000	3.01567	0.0015195
chr1	152900000	153000000	2.43382	0.0059375
chr1	153000000	153100000	2.5017	0.0101122
chr1	153100000	153200000	2.35523	0.0135687
chr1	153200000	153300000	2.26797	0.015831
chr1	153300000	153400000	2.4494	0.0190633
chr1	153400000	153500000	2.2094	0.0223103
chr1	153500000	153600000	1.80748	0.024423
chr1	153600000	153700000	1.66003	0.0254732
chr1	153700000	153800000	1.85806	0.0260505
chr1	153800000	153900000	2.2599	0.0254438
chr1	153900000	154000000	1.64053	0.0244777
chr1	154000000	154100000	2.55578	0.0237737
chr1	154100000	154200000	2.14303	0.023768
chr1	154200000	154300000	2.2456	0.0242995
chr1	154300000	154400000	2.18439	0.0253267
chr1	154400000	154500000	1.9621	0.0256975
chr1	154500000	154600000	2.33592	0.0260745
chr1	154600000	154700000	2.01119	0.0264407
chr1	154700000	154800000	2.04119	0.0266495
chr1	154800000	154900000	1.99484	0.027353
chr1	154900000	155000000	1.54048	0.028238
chr1	155000000	155100000	1.41358	0.02827
chr1	155100000	155200000	1.57573	0.0277697
chr1	155200000	155300000	1.50222	0.026798
chr1	155300000	155400000	2.27827	0.0254975
chr1	155400000	155500000	2.29678	0.0243748
chr1	155500000	155600000	2.07727	0.02341
chr1	155600000	155700000	2.12729	0.0232505
chr1	155700000	155800000	2.45384	0.0238345
chr1	155800000	155900000	2.25213	0.0248175
chr1	155900000	156000000	1.949	0.0262252
chr1	156000000	156100000	1.77107	0.0273355
chr1	156100000	156200000	1.44648	0.0278905
chr1	156200000	156300000	2.14591	0.028391
chr1	156300000	156400000	2.04629	0.028659
chr1	156400000	156500000	1.64012	0.029015
chr1	156500000	156600000	2.12152	0.0294645
chr1	156600000	156700000	1.54556	0.029784
chr1	156700000	156800000	1.69518	0.029706
chr1	156800000	156900000	1.83052	0.0285812
chr1	156900000	157000000	2.25302	0.0270927
chr1	157000000	157100000	2.11155	0.0240617
chr1	157100000	157200000	1.76374	0.019106
chr1	157200000	157300000	2.3068	0.014733
chr1	157300000	157400000	2.18452	0.010672
chr1	157400000	157500000	2.15992	0.006215
chr1	157500000	157600000	2.2613	0.0031905
chr1	157600000	157700000	2.52917	0.00084125
chr1	157700000	157800000	2.4429	-0.000247
chr1	157800000	157900000	2.52646	0.0020555
chr1	157900000	158000000	2.22577	0.00443175
chr1	158000000	158100000	1.65864	0.00358525
chr1	158100000	158200000	1.96395	0.00020425
chr1	158200000	158300000	2.4427	-0.005348
chr1	158300000	158400000	2.60384	-0.011203
chr1	158400000	158500000	2.36528	-0.0139382
chr1	158500000	158600000	2.19939	-0.014317
chr1	158600000	158700000	2.47441	-0.014576
chr1	158700000	158800000	2.53076	-0.014817
chr1	158800000	158900000	2.45586	-0.0141878
chr1	158900000	159000000	2.57974	-0.011748
chr1	159000000	159100000	2.30272	-0.009311
chr1	159100000	159200000	2.3113	-0.0084145
chr1	159200000	159300000	2.47882	-0.0088845
chr1	159300000	159400000	2.63393	-0.010925
chr1	159400000	159500000	2.56764	-0.0133025
chr1	159500000	159600000	2.58717	-0.012855
chr1	159600000	159700000	2.49142	-0.007912
chr1	159700000	159800000	2.3317	-0.0004085
chr1	159800000	159900000	2.0996	0.0079785
chr1	159900000	160000000	1.995	0.0161345
chr1	160000000	160100000	1.82182	0.0214692
chr1	160100000	160200000	1.92241	0.0233115
chr1	160200000	160300000	2.09552	0.0238745
chr1	160300000	160400000	2.10067	0.022244
chr1	160400000	160500000	2.1679	0.0200638
chr1	160500000	160600000	2.48662	0.0189188
chr1	160600000	160700000	2.02468	0.0182143
chr1	160700000	160800000	2.20617	0.0187338
chr1	160800000	160900000	2.32611	0.0212445
chr1	160900000	161000000	1.91419	0.0237417
chr1	161000000	161100000	1.77263	0.0256785
chr1	161100000	161200000	1.75302	0.026774
chr1	161200000	161300000	1.89583	0.02584
chr1	161300000	161400000	1.91286	0.021833
chr1	161400000	161500000	1.81873	0.016947
chr1	161500000	161600000	2.08951	0.013294
chr1	161600000	161700000	2.1209	0.0092275
chr1	161700000	161800000	2.22513	0.00734925
chr1	161800000	161900000	2.60895	0.00814225
chr1	161900000	162000000	2.24916	0.00857875
chr1	162000000	162100000	2.06803	0.00908125
chr1	162100000	162200000	1.97795	0.010322
chr1	162200000	162300000	2.06807	0.008646
chr1	162300000	162400000	2.25252	0.00597575
chr1	162400000	162500000	2.16511	0.0033335
chr1	162500000	162600000	2.34777	0.00050725
chr1	162600000	162700000	2.17638	-0.00254375
chr1	162700000	162800000	2.33276	-0.00518325
chr1	162800000	162900000	2.32568	-0.0081085
chr1	162900000	163000000	2.37533	-0.0106415
chr1	163000000	163100000	2.47288	-0.0121323
chr1	163100000	163200000	2.25653	-0.0126442
chr1	163200000	163300000	2.20937	-0.012809
chr1	163300000	163400000	2.42331	-0.0131025
chr1	163400000	163500000	2.42063	-0.0138358
chr1	163500000	163600000	2.08442	-0.0149757
chr1	163600000	163700000	2.31211	-0.016037
chr1	163700000	163800000	2.42979	-0.0172297
chr1	163800000	163900000	2.31152	-0.018123
chr1	163900000	164000000	2.46041	-0.0186643
chr1	164000000	164100000	2.49907	-0.0189542
chr1	164100000	164200000	2.59871	-0.018478
chr1	164200000	164300000	2.60249	-0.016861
chr1	164300000	164400000	2.61499	-0.014074
chr1	164400000	164500000	2.19448	-0.010209
chr1	164500000	164600000	1.88669	-0.0067535
chr1	164600000	164700000	1.81993	-0.0048205
chr1	164700000	164800000	1.94033	-0.004954
chr1	164800000	164900000	2.36738	-0.006915
chr1	164900000	165000000	2.31448	-0.00821875
chr1	165000000	165100000	2.41748	-0.0074915
chr1	165100000	165200000	2.42796	-0.00512225
chr1	165200000	165300000	2.19935	-0.0020805
chr1	165300000	165400000	2.13876	0.00018125
chr1	165400000	165500000	2.15736	0.001146
chr1	165500000	165600000	2.27349	0.000876
chr1	165600000	165700000	2.20834	0.001055
chr1	165700000	165800000	2.33739	0.00066475
chr1	165800000	165900000	2.13748	-0.000685
chr1	165900000	166000000	2.44575	-0.0023685
chr1	166000000	166100000	2.32832	-0.00526075
chr1	166100000	166200000	2.18404	-0.008353
chr1	166200000	166300000	2.43298	-0.0105973
chr1	166300000	166400000	2.43513	-0.0131468
chr1	166400000	166500000	2.52665	-0.014652
chr1	166500000	166600000	2.54583	-0.015123
chr1	166600000	166700000	2.54229	-0.013988
chr1	166700000	166800000	2.62853	-0.0104762
chr1	166800000	166900000	2.20485	-0.006725
chr1	166900000	167000000	2.06925	-0.001871
chr1	167000000	167100000	2.39697	0.00225975
chr1	167100000	167200000	1.85398	0.0039655
chr1	167200000	167300000	1.98008	0.0060405
chr1	167300000	167400000	2.16144	0.0076285
chr1	167400000	167500000	1.97944	0.0085095
chr1	167500000	167600000	2.15927	0.009945
chr1	167600000	167700000	2.11497	0.0101035
chr1	167700000	167800000	1.98497	0.00833175
chr1	167800000	167900000	2.11296	0.0059725
chr1	167900000	168000000	2.2745	0.003638
chr1	168000000	168100000	2.61659	0.00141525
chr1	168100000	168200000	2.12963	-0.00111975
chr1	168200000	168300000	2.28096	-0.003883
chr1	168300000	168400000	2.26139	-0.007878
chr1	168400000	168500000	2.25389	-0.012273
chr1	168500000	168600000	2.24182	-0.0153937
chr1	168600000	168700000	2.23949	-0.017719
chr1	168700000	168800000	2.33319	-0.018906
chr1	168800000	168900000	2.49473	-0.0190283
chr1	168900000	169000000	2.33376	-0.018767
chr1	169000000	169100000	2.50348	-0.0186705
chr1	169100000	169200000	2.24247	-0.018597
chr1	169200000	169300000	2.11484	-0.0182965
chr1	169300000	169400000	2.13023	-0.018059
chr1	169400000	169500000	2.23918	-0.017877
chr1	169500000	169600000	2.23347	-0.016977
chr1	169600000	169700000	2.44723	-0.0165085
chr1	169700000	169800000	2.0626	-0.017142
chr1	169800000	169900000	2.68265	-0.018322
chr1	169900000	170000000	2.42108	-0.0197028
chr1	170000000	170100000	2.6211	-0.0212153
chr1	170100000	170200000	2.57753	-0.0220357
chr1	170200000	170300000	2.40961	-0.0220275
chr1	170300000	170400000	2.25849	-0.0215392
chr1	170400000	170500000	2.37895	-0.020787
chr1	170500000	170600000	2.1921	-0.0202915
chr1	170600000	170700000	2.42029	-0.0199707
chr1	170700000	170800000	2.37278	-0.019788
chr1	170800000	170900000	2.46932	-0.0198618
chr1	170900000	171000000	2.45799	-0.0195185
chr1	171000000	171100000	2.46614	-0.018104
chr1	171100000	171200000	2.1091	-0.0161285
chr1	171200000	171300000	1.84746	-0.012901
chr1	171300000	171400000	2.10296	-0.0095435
chr1	171400000	171500000	1.97045	-0.0065965
chr1	171500000	171600000	2.73368	-0.00479475
chr1	171600000	171700000	2.22842	-0.00483375
chr1	171700000	171800000	2.13535	-0.00603375
chr1	171800000	171900000	2.11	-0.008503
chr1	171900000	172000000	1.89602	-0.011923
chr1	172000000	172100000	2.47428	-0.0145945
chr1	172100000	172200000	2.45886	-0.016796
chr1	172200000	172300000	2.47266	-0.017634
chr1	172300000	172400000	2.18782	-0.0169355
chr1	172400000	172500000	2.1758	-0.0162615
chr1	172500000	172600000	2.07446	-0.0159615
chr1	172600000	172700000	2.42874	-0.0166645
chr1	172700000	172800000	2.43811	-0.018115
chr1	172800000	172900000	2.48429	-0.0195285
chr1	172900000	173000000	2.38992	-0.0204793
chr1	173000000	173100000	2.51008	-0.0204675
chr1	173100000	173200000	2.43422	-0.0196785
chr1	173200000	173300000	2.3547	-0.0175525
chr1	173300000	173400000	2.40691	-0.0152315
chr1	173400000	173500000	1.89964	-0.0135578
chr1	173500000	173600000	2.2855	-0.012093
chr1	173600000	173700000	2.03514	-0.00990825
chr1	173700000	173800000	2.47387	-0.007824
chr1	173800000	173900000	2.13091	-0.00603325
chr1	173900000	174000000	2.49363	-0.005211
chr1	174000000	174100000	2.20845	-0.006706
chr1	174100000	174200000	2.29256	-0.010517
chr1	174200000	174300000	2.32468	-0.0138613
chr1	174300000	174400000	2.55691	-0.0163182
chr1	174400000	174500000	2.55816	-0.0178188
chr1	174500000	174600000	2.50602	-0.016733
chr1	174600000	174700000	2.45532	-0.0132628
chr1	174700000	174800000	2.29246	-0.008527
chr1	174800000	174900000	1.93418	-0.003942
chr1	174900000	175000000	2.32399	-0.0010045
chr1	175000000	175100000	2.13169	-0.00152775
chr1	175100000	175200000	1.9825	-0.0041415
chr1	175200000	175300000	2.43954	-0.00709475
chr1	175300000	175400000	2.39128	-0.0090775
chr1	175400000	175500000	2.42345	-0.0095365
chr1	175500000	175600000	2.43934	-0.0086935
chr1	175600000	175700000	2.55595	-0.0075495
chr1	175700000	175800000	2.46129	-0.0076675
chr1	175800000	175900000	2.07971	-0.0094495
chr1	175900000	176000000	2.56842	-0.0117955
chr1	176000000	176100000	2.66108	-0.0147443
chr1	176100000	176200000	2.32365	-0.017589
chr1	176200000	176300000	2.1503	-0.0187597
chr1	176300000	176400000	2.4887	-0.0193462
chr1	176400000	176500000	2.40441	-0.019915
chr1	176500000	176600000	2.34245	-0.0198028
chr1	176600000	176700000	2.29021	-0.0192765
chr1	176700000	176800000	2.38356	-0.018414
chr1	176800000	176900000	2.28622	-0.0174597
chr1	176900000	177000000	2.24971	-0.016633
chr1	177000000	177100000	2.26302	-0.016166
chr1	177100000	177200000	2.14118	-0.016177
chr1	177200000	177300000	2.5637	-0.016847
chr1	177300000	177400000	2.27765	-0.017694
chr1	177400000	177500000	2.4268	-0.018648
chr1	177500000	177600000	2.48098	-0.0191645
chr1	177600000	177700000	2.38203	-0.0191585
chr1	177700000	177800000	2.3357	-0.0179713
chr1	177800000	177900000	2.42451	-0.015105
chr1	177900000	178000000	2.23216	-0.012082
chr1	178000000	178100000	2.11671	-0.009251
chr1	178100000	178200000	2.14671	-0.00726325
chr1	178200000	178300000	1.72089	-0.006329
chr1	178300000	178400000	2.15761	-0.0049995
chr1	178400000	178500000	2.29089	-0.0033695
chr1	178500000	178600000	1.95931	-0.0027345
chr1	178600000	178700000	2.10593	-0.0031605
chr1	178700000	178800000	2.28181	-0.003815
chr1	178800000	178900000	2.53875	-0.0035945
chr1	178900000	179000000	2.31005	-0.002393
chr1	179000000	179100000	1.92465	-0.000196
chr1	179100000	179200000	2.12606	0.00073325
chr1	179200000	179300000	2.18243	-0.00152825
chr1	179300000	179400000	2.41588	-0.00369375
chr1	179400000	179500000	2.72477	-0.00573
chr1	179500000	179600000	2.26474	-0.0055235
chr1	179600000	179700000	2.60523	-0.00211725
chr1	179700000	179800000	2.46989	0.00132125
chr1	179800000	179900000	2.21533	0.0031515
chr1	179900000	180000000	2.34576	0.006377
chr1	180000000	180100000	2.72815	0.009013
chr1	180100000	180200000	2.25566	0.0086115
chr1	180200000	180300000	1.91376	0.007623
chr1	180300000	180400000	2.46105	0.0072855
chr1	180400000	180500000	2.20612	0.00447775
chr1	180500000	180600000	2.04562	0.0021305
chr1	180600000	180700000	2.22194	0.00197525
chr1	180700000	180800000	2.4867	0.003481
chr1	180800000	180900000	2.28832	0.00534725
chr1	180900000	181000000	1.9479	0.008133
chr1	181000000	181100000	1.9516	0.009983
chr1	181100000	181200000	1.94618	0.0098965
chr1	181200000	181300000	2.42594	0.00742175
chr1	181300000	181400000	2.26506	0.005199
chr1	181400000	181500000	2.32428	0.0033405
chr1	181500000	181600000	2.26257	0.00297325
chr1	181600000	181700000	2.34819	0.000848
chr1	181700000	181800000	2.18082	-0.00117025
chr1	181800000	181900000	2.62152	-0.00161325
chr1	181900000	182000000	2.21813	-0.0012385
chr1	182000000	182100000	2.16785	-0.0001925
chr1	182100000	182200000	2.04548	0.00261125
chr1	182200000	182300000	2.3916	0.00380275
chr1	182300000	182400000	2.04785	0.0033055
chr1	182400000	182500000	2.44037	0.004426
chr1	182500000	182600000	2.40059	0.00553625
chr1	182600000	182700000	1.68162	0.0064285
chr1	182700000	182800000	2.15064	0.007942
chr1	182800000	182900000	2.27883	0.008816
chr1	182900000	183000000	2.15671	0.008542
chr1	183000000	183100000	2.05452	0.0089735
chr1	183100000	183200000	2.24898	0.00956675
chr1	183200000	183300000	2.11761	0.00990825
chr1	183300000	183400000	1.93154	0.009474
chr1	183400000	183500000	1.83932	0.007291
chr1	183500000	183600000	2.32482	0.0038805
chr1	183600000	183700000	2.18939	0.00066325
chr1	183700000	183800000	2.42668	-0.0020745
chr1	183800000	183900000	2.17917	-0.003852
chr1	183900000	184000000	2.42021	-0.0046395
chr1	184000000	184100000	2.21963	-0.006039
chr1	184100000	184200000	2.39243	-0.007295
chr1	184200000	184300000	2.26694	-0.00769275
chr1	184300000	184400000	2.17792	-0.0077105
chr1	184400000	184500000	1.81401	-0.007162
chr1	184500000	184600000	2.20323	-0.00757275
chr1	184600000	184700000	2.30688	-0.009302
chr1	184700000	184800000	2.46634	-0.0113183
chr1	184800000	184900000	2.39592	-0.0128027
chr1	184900000	185000000	2.08299	-0.014177
chr1	185000000	185100000	2.10708	-0.0151783
chr1	185100000	185200000	2.51278	-0.0165203
chr1	185200000	185300000	2.3649	-0.018229
chr1	185300000	185400000	2.19786	-0.0199373
chr1	185400000	185500000	2.3874	-0.020922
chr1	185500000	185600000	2.33406	-0.0216257
chr1	185600000	185700000	2.17935	-0.022312
chr1	185700000	185800000	2.33715	-0.0228063
chr1	185800000	185900000	2.29929	-0.0233357
chr1	185900000	186000000	1.99053	-0.0237815
chr1	186000000	186100000	2.46446	-0.0237945
chr1	186100000	186200000	2.48147	-0.0231905
chr1	186200000	186300000	2.42174	-0.0228895
chr1	186300000	186400000	2.68834	-0.0229755
chr1	186400000	186500000	2.4729	-0.023205
chr1	186500000	186600000	2.33682	-0.0239453
chr1	186600000	186700000	2.31202	-0.024858
chr1	186700000	186800000	2.40623	-0.0250515
chr1	186800000	186900000	2.34383	-0.025232
chr1	186900000	187000000	2.32016	-0.025631
chr1	187000000	187100000	2.45652	-0.025814
chr1	187100000	187200000	2.44155	-0.0257687
chr1	187200000	187300000	2.3483	-0.0254408
chr1	187300000	187400000	2.455	-0.0250478
chr1	187400000	187500000	2.29813	-0.024606
chr1	187500000	187600000	2.39412	-0.0245995
chr1	187600000	187700000	2.13386	-0.0249837
chr1	187700000	187800000	2.38157	-0.0254182
chr1	187800000	187900000	2.49279	-0.025692
chr1	187900000	188000000	2.54344	-0.026037
chr1	188000000	188100000	2.5808	-0.0261235
chr1	188100000	188200000	2.71884	-0.0260538
chr1	188200000	188300000	2.75951	-0.026038
chr1	188300000	188400000	2.47477	-0.0252305
chr1	188400000	188500000	2.6158	-0.024722
chr1	188500000	188600000	2.60925	-0.0246995
chr1	188600000	188700000	2.51941	-0.0247645
chr1	188700000	188800000	2.54478	-0.0252875
chr1	188800000	188900000	2.51419	-0.0261732
chr1	188900000	189000000	2.39813	-0.0262038
chr1	189000000	189100000	2.56463	-0.0262875
chr1	189100000	189200000	2.53696	-0.026391
chr1	189200000	189300000	2.66064	-0.0264865
chr1	189300000	189400000	2.5711	-0.0265183
chr1	189400000	189500000	2.58903	-0.026556
chr1	189500000	189600000	2.35711	-0.026498
chr1	189600000	189700000	2.52307	-0.0262495
chr1	189700000	189800000	2.56508	-0.0260365
chr1	189800000	189900000	2.50119	-0.0261327
chr1	189900000	190000000	2.47091	-0.0261975
chr1	190000000	190100000	2.3988	-0.026323
chr1	190100000	190200000	2.46282	-0.0264743
chr1	190200000	190300000	2.59809	-0.0262917
chr1	190300000	190400000	2.66289	-0.0260942
chr1	190400000	190500000	2.50754	-0.0260245
chr1	190500000	190600000	2.59918	-0.0259875
chr1	190600000	190700000	2.43498	-0.0261025
chr1	190700000	190800000	2.50762	-0.0262308
chr1	190800000	190900000	2.67657	-0.0263365
chr1	190900000	191000000	2.52438	-0.0263633
chr1	191000000	191100000	2.55607	-0.026357
chr1	191100000	191200000	2.48702	-0.02644
chr1	191200000	191300000	2.62215	-0.026464
chr1	191300000	191400000	2.59597	-0.026446
chr1	191400000	191500000	2.5612	-0.0263302
chr1	191500000	191600000	2.47859	-0.0261615
chr1	191600000	191700000	2.50642	-0.0261282
chr1	191700000	191800000	2.38483	-0.0261
chr1	191800000	191900000	2.47867	-0.0261565
chr1	191900000	192000000	2.54114	-0.026303
chr1	192000000	192100000	2.49349	-0.0262765
chr1	192100000	192200000	2.3982	-0.0262173
chr1	192200000	192300000	2.50456	-0.0261055
chr1	192300000	192400000	2.493	-0.0258078
chr1	192400000	192500000	2.44868	-0.0256055
chr1	192500000	192600000	2.17861	-0.025208
chr1	192600000	192700000	2.3864	-0.0242835
chr1	192700000	192800000	2.23791	-0.023276
chr1	192800000	192900000	2.10082	-0.0220995
chr1	192900000	193000000	2.40647	-0.020635
chr1	193000000	193100000	2.39542	-0.0198042
chr1	193100000	193200000	2.22955	-0.020219
chr1	193200000	193300000	2.43404	-0.0213398
chr1	193300000	193400000	2.50537	-0.0228362
chr1	193400000	193500000	2.50629	-0.0243727
chr1	193500000	193600000	2.38241	-0.025372
chr1	193600000	193700000	2.43442	-0.0255125
chr1	193700000	193800000	2.49822	-0.025509
chr1	193800000	193900000	2.63701	-0.025702
chr1	193900000	194000000	2.49327	-0.025866
chr1	194000000	194100000	2.60007	-0.0260385
chr1	194100000	194200000	2.41058	-0.026311
chr1	194200000	194300000	2.43818	-0.0264108
chr1	194300000	194400000	2.41182	-0.026373
chr1	194400000	194500000	2.52334	-0.026463
chr1	194500000	194600000	2.59256	-0.026662
chr1	194600000	194700000	2.56428	-0.0267912
chr1	194700000	194800000	2.51148	-0.0268955
chr1	194800000	194900000	2.50021	-0.026889
chr1	194900000	195000000	2.4786	-0.0268057
chr1	195000000	195100000	2.46535	-0.026816
chr1	195100000	195200000	2.69577	-0.026769
chr1	195200000	195300000	2.53385	-0.026823
chr1	195300000	195400000	2.35679	-0.026871
chr1	195400000	195500000	2.53108	-0.026746
chr1	195500000	195600000	2.61448	-0.0266415
chr1	195600000	195700000	2.48714	-0.0263777
chr1	195700000	195800000	2.39609	-0.0260775
chr1	195800000	195900000	2.22351	-0.0258435
chr1	195900000	196000000	2.31758	-0.0256887
chr1	196000000	196100000	2.40771	-0.0256435
chr1	196100000	196200000	2.48919	-0.0252507
chr1	196200000	196300000	2.5993	-0.024558
chr1	196300000	196400000	2.29475	-0.023808
chr1	196400000	196500000	2.51745	-0.0233065
chr1	196500000	196600000	2.44649	-0.0237303
chr1	196600000	196700000	2.32625	-0.02477
chr1	196700000	196800000	2.57119	-0.025734
chr1	196800000	196900000	2.52419	-0.0263475
chr1	196900000	197000000	2.36116	-0.026319
chr1	197000000	197100000	2.43455	-0.0257672
chr1	197100000	197200000	2.37381	-0.0253417
chr1	197200000	197300000	2.24752	-0.025102
chr1	197300000	197400000	2.46359	-0.0251297
chr1	197400000	197500000	2.24105	-0.0252065
chr1	197500000	197600000	2.51276	-0.0248428
chr1	197600000	197700000	2.50207	-0.0240733
chr1	197700000	197800000	2.2712	-0.0231395
chr1	197800000	197900000	2.23791	-0.0226107
chr1	197900000	198000000	2.10043	-0.0226158
chr1	198000000	198100000	2.46661	-0.0232427
chr1	198100000	198200000	2.15141	-0.0241585
chr1	198200000	198300000	2.30315	-0.024871
chr1	198300000	198400000	2.2477	-0.0249257
chr1	198400000	198500000	2.38973	-0.024975
chr1	198500000	198600000	2.45135	-0.024763
chr1	198600000	198700000	2.30158	-0.024786
chr1	198700000	198800000	2.14916	-0.02503
chr1	198800000	198900000	2.44097	-0.0254102
chr1	198900000	199000000	2.41218	-0.025759
chr1	199000000	199100000	2.30863	-0.026004
chr1	199100000	199200000	2.40394	-0.0260398
chr1	199200000	199300000	2.30147	-0.0259072
chr1	199300000	199400000	2.21684	-0.0255417
chr1	199400000	199500000	2.36224	-0.0251415
chr1	199500000	199600000	2.37155	-0.0244877
chr1	199600000	199700000	2.44764	-0.023433
chr1	199700000	199800000	2.50077	-0.0220813
chr1	199800000	199900000	2.31502	-0.0197982
chr1	199900000	200000000	2.38199	-0.0176647
chr1	200000000	200100000	1.93023	-0.0154647
chr1	200100000	200200000	2.34578	-0.0122115
chr1	200200000	200300000	2.33494	-0.00928725
chr1	200300000	200400000	1.7532	-0.007057
chr1	200400000	200500000	2.11986	-0.003917
chr1	200500000	200600000	2.46401	-0.0019085
chr1	200600000	200700000	2.24101	0.000184
chr1	200700000	200800000	2.23261	0.004647
chr1	200800000	200900000	2.25584	0.00985625
chr1	200900000	201000000	2.38888	0.0147163
chr1	201000000	201100000	2.07877	0.0192532
chr1	201100000	201200000	1.9687	0.0221168
chr1	201200000	201300000	2.0984	0.023902
chr1	201300000	201400000	1.73274	0.0252275
chr1	201400000	201500000	1.86046	0.0263755
chr1	201500000	201600000	1.85346	0.0268873
chr1	201600000	201700000	1.75764	0.0266945
chr1	201700000	201800000	2.10291	0.026689
chr1	201800000	201900000	2.23962	0.026878
chr1	201900000	202000000	2.01838	0.0277223
chr1	202000000	202100000	1.87016	0.0288613
chr1	202100000	202200000	1.68725	0.0286588
chr1	202200000	202300000	1.92358	0.0261785
chr1	202300000	202400000	1.8541	0.023266
chr1	202400000	202500000	2.24337	0.0218375
chr1	202500000	202600000	1.9446	0.0215135
chr1	202600000	202700000	2.12637	0.0233355
chr1	202700000	202800000	2.30664	0.026204
chr1	202800000	202900000	1.83564	0.0277977
chr1	202900000	203000000	2.16542	0.0287645
chr1	203000000	203100000	2.00745	0.0292162
chr1	203100000	203200000	1.97933	0.0287925
chr1	203200000	203300000	2.00545	0.0284007
chr1	203300000	203400000	1.97665	0.0278222
chr1	203400000	203500000	1.94074	0.027481
chr1	203500000	203600000	1.70142	0.027823
chr1	203600000	203700000	1.92499	0.0279987
chr1	203700000	203800000	2.11256	0.027975
chr1	203800000	203900000	2.43557	0.0283842
chr1	203900000	204000000	2.22492	0.0295925
chr1	204000000	204100000	1.66048	0.0308075
chr1	204100000	204200000	1.96073	0.0323268
chr1	204200000	204300000	2.14476	0.0334275
chr1	204300000	204400000	1.94953	0.0331215
chr1	204400000	204500000	1.88412	0.0323338
chr1	204500000	204600000	2.0427	0.0313185
chr1	204600000	204700000	1.98186	0.0299815
chr1	204700000	204800000	2.16975	0.0292292
chr1	204800000	204900000	2.1341	0.029495
chr1	204900000	205000000	2.05198	0.0293405
chr1	205000000	205100000	2.17673	0.0296455
chr1	205100000	205200000	2.18681	0.0301725
chr1	205200000	205300000	1.49136	0.0304883
chr1	205300000	205400000	1.60487	0.0309805
chr1	205400000	205500000	1.79142	0.0314195
chr1	205500000	205600000	1.89537	0.0306245
chr1	205600000	205700000	1.86862	0.029028
chr1	205700000	205800000	2.12553	0.0271893
chr1	205800000	205900000	2.24192	0.0250847
chr1	205900000	206000000	2.04136	0.0212325
chr1	206000000	206100000	2.34624	0.0138195
chr1	206100000	206200000	2.34587	0.0046335
chr1	206200000	206300000	1.94109	0.00083575
chr1	206300000	206400000	2.15629	0.00219
chr1	206400000	206500000	2.2827	0.006961
chr1	206500000	206600000	2.1552	0.0143075
chr1	206600000	206700000	2.04994	0.0172925
chr1	206700000	206800000	2.26571	0.0145125
chr1	206800000	206900000	2.34132	0.0113375
chr1	206900000	207000000	2.24674	0.00627
chr1	207000000	207100000	2.18383	0.001067
chr1	207100000	207200000	2.46791	-0.003035
chr1	207200000	207300000	2.15642	-0.0067265
chr1	207300000	207400000	2.04791	-0.0097495
chr1	207400000	207500000	2.35651	-0.00980975
chr1	207500000	207600000	2.26123	-0.0090015
chr1	207600000	207700000	1.91474	-0.00711325
chr1	207700000	207800000	2.23127	-0.00459025
chr1	207800000	207900000	2.16441	-0.00181
chr1	207900000	208000000	2.20425	-0.00064775
chr1	208000000	208100000	2.21303	-0.00077075
chr1	208100000	208200000	2.05489	-0.0034925
chr1	208200000	208300000	2.14196	-0.00678625
chr1	208300000	208400000	2.3548	-0.010599
chr1	208400000	208500000	2.30524	-0.014328
chr1	208500000	208600000	2.42202	-0.0168013
chr1	208600000	208700000	2.45198	-0.017613
chr1	208700000	208800000	2.1806	-0.018201
chr1	208800000	208900000	2.38986	-0.0186168
chr1	208900000	209000000	2.48888	-0.0182563
chr1	209000000	209100000	2.45219	-0.017724
chr1	209100000	209200000	2.15394	-0.0160675
chr1	209200000	209300000	2.23076	-0.01365
chr1	209300000	209400000	2.12033	-0.011144
chr1	209400000	209500000	2.04304	-0.0079715
chr1	209500000	209600000	2.30957	-0.00530025
chr1	209600000	209700000	2.05398	-0.0042285
chr1	209700000	209800000	2.2382	-0.005184
chr1	209800000	209900000	2.11484	-0.0079795
chr1	209900000	210000000	2.34909	-0.011355
chr1	210000000	210100000	2.39899	-0.0123267
chr1	210100000	210200000	2.3775	-0.0117127
chr1	210200000	210300000	2.00461	-0.0111153
chr1	210300000	210400000	2.03545	-0.0110965
chr1	210400000	210500000	2.28563	-0.0119492
chr1	210500000	210600000	2.33435	-0.014328
chr1	210600000	210700000	2.40654	-0.015996
chr1	210700000	210800000	2.42245	-0.0170707
chr1	210800000	210900000	2.50033	-0.0183615
chr1	210900000	211000000	2.65981	-0.019045
chr1	211000000	211100000	2.64713	-0.0176712
chr1	211100000	211200000	2.42775	-0.0137752
chr1	211200000	211300000	2.13259	-0.00974975
chr1	211300000	211400000	2.06637	-0.0054085
chr1	211400000	211500000	2.29105	-0.0018295
chr1	211500000	211600000	2.14419	-0.0007825
chr1	211600000	211700000	2.1289	-0.00108125
chr1	211700000	211800000	2.38126	-0.0011575
chr1	211800000	211900000	2.25662	-0.0025935
chr1	211900000	212000000	2.59017	-0.0024765
chr1	212000000	212100000	2.25157	-0.00067575
chr1	212100000	212200000	2.18544	0.0005245
chr1	212200000	212300000	2.02249	0.0030005
chr1	212300000	212400000	2.45533	0.005681
chr1	212400000	212500000	2.18666	0.00730075
chr1	212500000	212600000	2.1021	0.00875
chr1	212600000	212700000	1.91631	0.009883
chr1	212700000	212800000	2.18154	0.0107507
chr1	212800000	212900000	1.94355	0.00956575
chr1	212900000	213000000	1.74789	0.0046185
chr1	213000000	213100000	2.19683	-0.00109325
chr1	213100000	213200000	2.48849	-0.00753825
chr1	213200000	213300000	2.42057	-0.0134075
chr1	213300000	213400000	2.27359	-0.016104
chr1	213400000	213500000	2.41862	-0.0169755
chr1	213500000	213600000	2.32465	-0.0179385
chr1	213600000	213700000	2.19718	-0.019043
chr1	213700000	213800000	2.32179	-0.0193125
chr1	213800000	213900000	2.30453	-0.0186965
chr1	213900000	214000000	2.15539	-0.0180247
chr1	214000000	214100000	2.21743	-0.0168865
chr1	214100000	214200000	2.27563	-0.015162
chr1	214200000	214300000	2.16472	-0.01322
chr1	214300000	214400000	1.98687	-0.0115583
chr1	214400000	214500000	1.5232	-0.0114903
chr1	214500000	214600000	1.9258	-0.013776
chr1	214600000	214700000	2.53406	-0.0174165
chr1	214700000	214800000	2.51576	-0.0212555
chr1	214800000	214900000	2.41898	-0.0240553
chr1	214900000	215000000	2.23931	-0.0252455
chr1	215000000	215100000	2.24889	-0.025471
chr1	215100000	215200000	2.48787	-0.0255915
chr1	215200000	215300000	2.38933	-0.025811
chr1	215300000	215400000	2.5233	-0.025615
chr1	215400000	215500000	2.38552	-0.0249615
chr1	215500000	215600000	2.25534	-0.0245585
chr1	215600000	215700000	2.21267	-0.0245395
chr1	215700000	215800000	2.47669	-0.0248285
chr1	215800000	215900000	2.47816	-0.0252435
chr1	215900000	216000000	2.3073	-0.0255658
chr1	216000000	216100000	2.15344	-0.025607
chr1	216100000	216200000	2.16519	-0.0255515
chr1	216200000	216300000	2.39669	-0.025535
chr1	216300000	216400000	2.3315	-0.0252835
chr1	216400000	216500000	2.41521	-0.0249578
chr1	216500000	216600000	2.51356	-0.024416
chr1	216600000	216700000	2.26573	-0.023628
chr1	216700000	216800000	2.26446	-0.0230178
chr1	216800000	216900000	2.0615	-0.022841
chr1	216900000	217000000	2.23475	-0.0227135
chr1	217000000	217100000	2.41812	-0.0232492
chr1	217100000	217200000	2.3112	-0.023833
chr1	217200000	217300000	2.52798	-0.0243275
chr1	217300000	217400000	2.43885	-0.0246483
chr1	217400000	217500000	2.47732	-0.0248895
chr1	217500000	217600000	2.26308	-0.025098
chr1	217600000	217700000	2.32653	-0.025483
chr1	217700000	217800000	2.54707	-0.0253505
[truncated: 312 more rows]

## Sheet: Fig.2f
	Condensability			ATAC logFC
ChromHMM	1st quartile	median	3rd quartile	1st quartile	median	3rd quartile	sample size
Active promoter	0.006325	0.2748	0.56345	1.45979	2.2104	3.04465	548350
Weak promoter	0.64463	1.06749	1.47135	1.08012	2.17275	3.29626	481373
Poised promoter	0.566233	0.931775	1.30404	1.05753	1.61845	2.28061	317807
Strong enhancer	0.70895	1.02607	1.36237	1.07333	1.81384	2.73969	404022
Weak enhancer	1.24959	1.56397	1.86939	0.756767	1.34323	2.15121	913113
Tx elongation	2.37911	2.6927	3.00303	0.333905	0.648364	1.00104	255336
Weak Tx	2.05894	2.39059	2.73187	0.359622	0.651931	1.09933	741815
Insulator	1.62722	1.98388	2.32845	1.64162	2.57773	3.54303	469333
Polycomb repressed	1.78896	2.17101	2.56383	0.325294	0.589102	0.980574	230145
Heterochromatin	2.44331	2.84038	3.33548	0.362487	0.651931	1.09933	191157
Quiescence1	1.93035	2.24652	2.56705	0.362487	0.66692	1.09933	4963778
Quiescence2	2.17019	2.47496	2.79785	0.484602	0.892904	1.35411	2515402
statistics for ATAC logFC
state1	state2	p-value	Cohen's d
Active promoter	Weak promoter	4.73355e-171	0.0558271
Active promoter	Poised promoter	0	0.554029
Active promoter	Strong enhancer	0	0.301248
Active promoter	Weak enhancer	0	0.695309
Active promoter	Tx elongation	0	1.62822
Active promoter	Weak Tx	0	1.85782
Active promoter	Insulator	0	0.286599
Active promoter	Polycomb repressed	0	1.55561
Active promoter	Heterochromatin	0	1.37503
Active promoter	Quiescence1	0	2.15752
Active promoter	Quiescence2	0	1.63692
Weak promoter	Poised promoter	0	0.420182
Weak promoter	Strong enhancer	0	0.211598
Weak promoter	Weak enhancer	0	0.57904
Weak promoter	Tx elongation	0	1.31155
Weak promoter	Weak Tx	0	1.54978
Weak promoter	Insulator	0	0.309642
Weak promoter	Polycomb repressed	0	1.25266
Weak promoter	Heterochromatin	0	1.10126
Weak promoter	Quiescence1	0	1.96486
Weak promoter	Quiescence2	0	1.45386
Poised promoter	Strong enhancer	0	0.229943
Poised promoter	Weak enhancer	0	0.168995
Poised promoter	Tx elongation	0	1.27484
Poised promoter	Weak Tx	0	1.42462
Poised promoter	Insulator	0	0.816416
Poised promoter	Polycomb repressed	0	1.18411
Poised promoter	Heterochromatin	0	0.970889
Poised promoter	Quiescence1	0	1.4161
Poised promoter	Quiescence2	0	0.994958
Strong enhancer	Weak enhancer	0	0.381133
Strong enhancer	Tx elongation	0	1.30028
Strong enhancer	Weak Tx	0	1.50707
Strong enhancer	Insulator	0	0.565042
Strong enhancer	Polycomb repressed	0	1.2283
Strong enhancer	Heterochromatin	0	1.04936
Strong enhancer	Quiescence1	0	1.70299
Strong enhancer	Quiescence2	0	1.23957
Weak enhancer	Tx elongation	0	0.865079
Weak enhancer	Weak Tx	0	0.938432
Weak enhancer	Insulator	0	0.966097
Weak enhancer	Polycomb repressed	0	0.817884
Weak enhancer	Heterochromatin	0	0.666652
Weak enhancer	Quiescence1	0	1.05366
Weak enhancer	Quiescence2	0	0.691535
Tx elongation	Weak Tx	5.27499e-68	0.0416877
Tx elongation	Insulator	0	1.82021
Tx elongation	Polycomb repressed	2.07768e-61	0.0478191
Tx elongation	Heterochromatin	0	0.233608
Tx elongation	Quiescence1	0	0.144273
Tx elongation	Quiescence2	0	0.386554
Weak Tx	Insulator	0	2.13401
Weak Tx	Polycomb repressed	7.38457e-06	0.0118841
Weak Tx	Heterochromatin	0	0.224116
Weak Tx	Quiescence1	0	0.106111
Weak Tx	Quiescence2	0	0.362677
Insulator	Polycomb repressed	0	1.74301
Insulator	Heterochromatin	0	1.56237
Insulator	Quiescence1	0	2.59672
Insulator	Quiescence2	0	2.00323
Polycomb repressed	Heterochromatin	0	0.177962
Polycomb repressed	Quiescence1	0	0.0929364
Polycomb repressed	Quiescence2	0	0.338198
Heterochromatin	Quiescence1	0	0.119047
Heterochromatin	Quiescence2	0	0.148445
Quiescence1	Quiescence2	0	0.277663
