# Supplementary material for: Native nucleosomes intrinsically encode genome organization principles
Source: Nature. 2025 May 7;643(8071):572–81. doi: 10.1038/s41586-025-08971-7 (PMC12240700; doi:10.1038/s41586-025-08971-7)
Supplement: Supplementary file 6 — Source Data Fig. 3 [file 41586_2025_8971_MOESM6_ESM.xlsx]

## Sheet: Fig.3b
Features	Conditional Corr (Spermine)	Conditional Corr (HP1a)
AT content	0.201361	-0.089376
poly-G/C length	-0.0380153	0.047114
meCpG density	0.0204909	-0.00260116
meCHG density	-0.0141828	-0.0419043
meCHH density	-0.0152341	-0.0240611
H2AFZ	-0.137983	-0.0404435
H2AK5ac	-0.0816201	0.00765079
H2BK120ac	-0.10696	0.0252254
H2BK12ac	-0.139316	0.00080346
H2BK15ac	-0.0799206	-0.00600068
H2BK20ac	-0.115269	0.0451232
H2BK5ac	-0.145488	-0.0244979
H3K14ac	-0.0293053	-0.0211994
H3K18ac	-0.137986	-0.00200895
H3K23ac	-0.0147002	-0.0070781
H3K23me2	0.0404459	0.0193523
H3K27ac	-0.11386	-0.0660766
H3K27me3	0.00275375	-0.0415611
H3K36me3	0.128945	-0.207664
H3K4ac	-0.0578815	0.020035
H3K4me1	-0.138325	-0.0550875
H3K4me2	-0.13878	-0.0762458
H3K4me3	-0.124815	-0.0920001
H3K56ac	-0.00489208	0.00865585
H3K79me1	-0.0532779	-0.0694681
H3K79me2	-0.170622	-0.118409
H3K9ac	-0.0508832	-0.101452
H3K9me3	0.156343	0.200265
H4K20me1	-0.00281669	-0.0885203
H4K5ac	-0.119452	-0.0435203
H4K8ac	-0.054257	-0.040576
H4K91ac	-0.0870786	0.0108134

## Sheet: Fig.3d,e
ID	H2A Histone Type	H2B Histone Type	H3 Histone Type	H4 Histone Type	DNA Type	score (rep-1)	score (rep-2)	score (rep-3)	Mean	Std	pvalue
1	H2A	H2B	H3	H4K5ac	NA	3.05553	3.01237	3.05147	3.03979	0.0194625	8.96491e-16
2	H2A	H2B	H3	H4K8ac	NA	3.15377	3.068	3.10232	3.10803	0.0352469	2.11098e-08
3	H2A	H2B	H3	H4K12ac	NA	3.04083	3.03909	3.03905	3.03966	0.00083038	2.43087e-16
4	H2A	H2B	H3	H4K16ac	NA	2.57212	2.57051	2.6448	2.59581	0.0346496	7.70226e-10
5	H2A	H2B	H3	H4K20ac	NA	3.19828	3.24521	3.14686	3.19679	0.0401654	5.90522e-07
6	H2A	H2B	H3	H4K5,8,12,16,20ac (KpolyAc)	NA	1.48372	1.515	1.5191	1.50594	0.0158048	3.48082e-23
7	H2A	H2B	H3K4me3	H4	NA	4.07355	3.88444	3.90427	3.95409	0.0848598	0.106206
8	H2A	H2B	H3K4me3	H4K5ac	NA	2.89138	2.82147	2.84721	2.85336	0.0288694	1.30087e-11
9	H2A	H2B	H3K4me3	H4K8ac	NA	2.97787	2.82984	2.91543	2.90771	0.0606805	5.2176e-05
10	H2A	H2B	H3K4me3	H4K12ac	NA	2.85282	2.80187	2.85639	2.83702	0.024903	9.0552e-14
11	H2A	H2B	H3K4me3	H4K16ac	NA	2.96534	2.83448	2.9513	2.91704	0.0586622	3.82224e-05
12	H2A	H2B	H3K4me3	H4K20ac	NA	3.10653	2.93544	3.0066	3.01619	0.070176	0.00024127
13	H2A	H2B	H3K4me3	H4K5,8,12,16,20ac (KpolyAc)	NA	1.45335	1.47156	1.43348	1.4528	0.0155519	2.08636e-23
14	H2A	H2B	H3K9me3	H4	NA	3.8542	3.84636	3.88937	3.86331	0.0187061	3.17554e-07
15	H2A	H2B	H3K9me3	H4K5ac	NA	3.02625	2.7335	2.84334	2.8677	0.120747	0.00260846
16	H2A	H2B	H3K9me3	H4K8ac	NA	2.81965	2.87689	2.83875	2.8451	0.0237928	2.23716e-14
17	H2A	H2B	H3K9me3	H4K12ac	NA	2.88574	2.73699	2.84482	2.82252	0.0627418	5.67668e-05
18	H2A	H2B	H3K9me3	H4K16ac	NA	2.92953	2.76379	2.88751	2.86028	0.0703499	0.000163366
19	H2A	H2B	H3K9me3	H4K20ac	NA	2.88677	2.90559	3.04681	2.94639	0.0714243	0.000226991
20	H2A	H2B	H3K9me3	H4K5,8,12,16,20ac (KpolyAc)	NA	1.48357	1.4314	1.5233	1.47942	0.0376345	2.27652e-10
21	H2A	H2B	H3K27me3	H4	NA	3.88454	3.73267	3.828	3.81507	0.0626715	0.00730716
22	H2A	H2B	H3K27me3	H4K5ac	NA	2.71385	2.81459	2.73329	2.75391	0.0436349	3.38056e-07
23	H2A	H2B	H3K27me3	H4K8ac	NA	2.8813	2.81307	2.8831	2.85916	0.0325984	5.47307e-10
24	H2A	H2B	H3K27me3	H4K12ac	NA	2.89924	2.79649	2.76631	2.82068	0.0569003	2.07574e-05
25	H2A	H2B	H3K27me3	H4K16ac	NA	2.83983	2.72675	2.81686	2.79448	0.0488038	2.58179e-06
26	H2A	H2B	H3K27me3	H4K20ac	NA	2.90951	2.87981	2.96551	2.91828	0.0355316	7.89721e-09
27	H2A	H2B	H3K27me3	H4K5,8,12,16,20ac (KpolyAc)	NA	1.41638	1.49908	1.41675	1.44407	0.0389001	5.57172e-10
28	H2A	H2B	H3K9,14,18,23,27ac (KpolyAc)	H4	NA	2.46872	2.25127	2.27276	2.33091	0.0978352	0.000458714
29	H2A	H2BK120ub	H3	H4	NA	1.43574	1.48812	1.45756	1.46048	0.0214839	5.8878e-20
30	H2A	H2BK120ub	H3K4me3	H4	NA	1.29091	1.37974	1.39324	1.35463	0.0453944	2.29567e-08
31	H2A	H2BK120ub	H3K9me3	H4	NA	1.37706	1.38108	1.3869	1.38168	0.0040376	2.02694e-22
32	H2A	H2BK120ub	H3K27me3	H4	NA	1.40429	1.3763	1.42646	1.40235	0.0205253	8.64909e-21
33	H2A	H2BK120ub	H3K9,14,18,23,27ac (KpolyAc)	H4	NA	0.984527	0.996407	1.04542	1.00878	0.0263546	5.14053e-17
34	H2AK119ub	H2B	H3	H4	NA	2.24273	2.26371	2.32626	2.27757	0.0354814	4.10173e-10
35	H2A	H2B	H3K9,14,18,23,27ac (KpolyAc)	H4K5,8,12,16,20ac (KpolyAc)	NA	1.05162	1.14874	1.13967	1.11334	0.0438023	6.7007e-09
36	H2A	H2B	H3K9ac	H4	NA	3.68581	3.44916	3.60901	3.58133	0.098573	0.00980055
37	H2A	H2B	H3K14ac	H4	NA	3.55766	3.60269	3.64703	3.60246	0.0364827	3.74814e-06
38	H2A	H2B	H3K18ac	H4	NA	3.58339	3.53444	3.54116	3.553	0.0216624	5.40683e-11
39	H2A	H2B	H3K23ac	H4	NA	3.53312	3.45104	3.49818	3.49411	0.0336316	2.33994e-07
40	H2A	H2B	H3K27ac	H4	NA	3.75487	3.60772	3.67277	3.67845	0.0602084	0.00167266
41	H2A	H2B	H3K18acK23ac	H4	NA	3.18445	3.08408	3.20219	3.15691	0.0520026	2.35862e-05
42	H2A	H2B	H3	H4	NA	4.1764	4.04455	4.10708	4.10934	0.0538512
43	H2A	H2B	H3	H4R17A,R19A	NA	3.19066	3.2077	3.16652	3.1883	0.0168965	7.85436e-16
44	H2A	H2B	H3	H4R45A	NA	4.00055	3.99361	4.06468	4.01962	0.0319934	0.0287871
45	H2A	H2B	H3	H4R3me	NA	4.00318	3.60899	3.87653	3.82957	0.16432	0.132555
46	H2A	H2B	H3	H4R3me2a	NA	3.71812	3.65575	3.60063	3.65817	0.0479981	0.000228113
47	H2A	H2B	H3	H4R3me2s	NA	3.11164	3.06467	3.06404	3.08011	0.0222906	4.08996e-14
48	H2A	H2B	H3	H4K77ac	NA	4.12182	4.07135	4.01068	4.06795	0.0454339	0.362124
49	H2A	H2B	H3	H4K79ac	NA	4.05339	3.94007	4.06111	4.01819	0.0553269	0.12532
50	H2A	H2B	H3	H4K91ac	NA	4.03341	4.04577	4.08506	4.05475	0.022018	0.0870383
51	H2A	H2B	H3R42A	H4	NA	4.14744	4.14461	4.13163	4.14122	0.00688487	0.214789
52	H2A	H2B	H3T118H	H4	NA	4.34202	4.0664	4.0586	4.15567	0.131806	0.668802
53	H2A	H2B	H3.3	H4	NA	4.12262	4.04475	3.99725	4.05487	0.0516795	0.287356
54	H2A	H2B	H3.3G34V	H4	NA	4.23244	4.04604	4.22828	4.16892	0.0869042	0.437133
55	H2A	H2B	H3.3G34R	H4	NA	4.4494	4.4192	4.43397	4.43419	0.0123268	1.21915e-09
56	H2A	H2B	H3.3G34W	H4	NA	4.40384	4.28483	4.26157	4.31675	0.0623134	0.0202908
57	H2A	H2B	H3.3K27M	H4	NA	3.81484	3.66472	3.83925	3.77294	0.0771649	0.0124723
58	H2A	H2B	H3.3K36M	H4	NA	4.15952	4.16199	4.14438	4.15529	0.00778535	0.0844647
59	H2A	H2B	H3K36me3	H4	NA	4.00463	3.99574	4.01159	4.00399	0.00648387	0.000820995
60	H2A	H2B	H3Y41ph	H4	NA	4.72304	4.65829	4.61289	4.66474	0.0452013	4.56884e-05
61	H2A	H2B	H3K4me3K27me3	H4	NA	3.88507	3.70875	3.74089	3.77824	0.076675	0.0126944
62	H2A	H2B	H3R2me	H4	NA	3.97559	3.87967	3.85788	3.90438	0.051133	0.00865975
63	H2A	H2B	H3R2me2a	H4	NA	4.07633	3.82468	3.95669	3.95257	0.102777	0.153581
64	H2A	H2B	H3S10ph	H4	NA	4.04434	3.87334	3.91802	3.94523	0.0724129	0.0634448
65	H2A	H2B	H3R42me2a	H4	NA	4.04854	3.97045	3.9878	4.00227	0.0334812	0.0157199
66	H2A	H2B	H3K4ac	H4	NA	3.88213	3.75519	3.82452	3.82061	0.0518942	0.00264647
67	H2A	H2B	H3K36ac	H4	NA	3.91317	4.02881	3.97252	3.9715	0.0472154	0.0243288
68	H2A	H2B	H3K37ac	H4	NA	4.09717	4.14348	4.13176	4.12414	0.0196581	0.593611
69	H2A	H2B	H3K56ac	H4	NA	4.15558	4.14037	4.14328	4.14641	0.00659202	0.153418
70	H2A	H2B	H3K64ac	H4	NA	3.7595	3.72633	3.8672	3.78434	0.060134	0.0042679
72	H2A	H2B	H3K115ac	H4	NA	4.0392	3.92432	4.01086	3.99146	0.0488626	0.0457718
73	H2A	H2B	H3K122ac	H4	NA	4.09942	4.15312	4.11068	4.12107	0.0231218	0.682741
74	H2A	H2BK5ac	H3	H4	NA	3.39367	3.34083	3.37866	3.37105	0.0222343	2.5653e-12
75	H2A	H2BK11ac	H3	H4	NA	3.53664	3.40559	3.52286	3.48836	0.0588024	0.000398059
76	H2A	H2BK12ac	H3	H4	NA	3.37067	3.46433	3.47185	3.43562	0.0460245	2.33296e-05
77	H2A	H2BK15ac	H3	H4	NA	3.61723	3.44342	3.40716	3.48927	0.0916851	0.00500751
79	H2A	H2BK20ac	H3	H4	NA	3.68141	3.56467	3.65523	3.63377	0.050016	0.000270409
80	H2A	H2BK5,11,12,16,20ac (KpolyAc)	H3	H4	NA	1.51232	1.57088	1.45873	1.51397	0.0457997	3.6951e-08
81	H2A	H2BK108ac	H3	H4	NA	3.81075	3.72798	3.84349	3.79407	0.0486073	0.0011703
82	H2A	H2BK116ac	H3	H4	NA	3.3726	3.26608	3.30628	3.31499	0.0439199	5.50396e-06
83	H2A	H2BK120ac	H3	H4	NA	3.41903	3.46547	3.47044	3.45165	0.023153	2.67025e-11
84	H2A	H2BK125ac	H3	H4	NA	3.68504	3.72032	3.81579	3.74038	0.0552288	0.00161724
85	H2A Acidic Patch Mutant (E56A, E61A, E64A, D90A, E91A, and E92A)	H2B Acidic Patch Mutant (E105A, E113A)	H3	H4	NA	5.01946	5.06333	4.91497	4.99926	0.0622326	0.000182159
86	H2AK5ac	H2B	H3	H4	NA	3.10821	3.07571	3.18939	3.12444	0.0478048	6.86312e-06
87	H2AK9ac	H2B	H3	H4	NA	3.43113	3.31026	3.37341	3.3716	0.0493605	3.68314e-05
88	H2AK118ac	H2B	H3	H4	NA	4.12991	4.1003	4.09974	4.10998	0.0140934	0.961957
89	H2AK5,9,13,15ac (KpolyAc)	H2B	H3	H4	NA	2.8776	2.74404	2.6356	2.75242	0.0989718	0.000956899
90	H2A.X	H2B	H3	H4	NA	3.62727	3.4993	3.53722	3.5546	0.0536686	0.000278363
91	H2A.Z	H2B	H3	H4	NA	3.4253	3.37925	3.40753	3.40403	0.0189632	2.09299e-13
92	H2A.Z	H2B	H3.3	H4	NA	3.58509	3.38163	3.50534	3.49069	0.083706	0.00341457
93	H2AK5,9,13,15ac (KpolyAc)	H2BK5,11,12,16,20ac (KpolyAc)	H3K9,14,18,23,27ac (KpolyAc)	H4K5,8,12,16,20ac (KpolyAc)	NA	1.04204	1.12386	1.18701	1.11764	0.0593458	1.64396e-06
94	H2AK5,9,13,15ac (KpolyAc)	H2BK5,11,12,16,20ac (KpolyAc)	H3K9,14,18,23,27ac (KpolyAc)	H4	NA	0.882187	1.10684	1.04542	1.01148	0.0948006	9.43006e-05
95	H2A	H2B	H3R42A	H4R45A	NA	4.40558	4.25852	4.20384	4.28932	0.085188	0.0775673
96	H2A	H2B	H3T118H	H4R45A	NA	4.18632	4.15718	4.20169	4.18173	0.0184579	0.0194744
97	H2A	H2B	H3R42A	H4R17A,R19A	NA	3.23316	3.20731	3.21569	3.21872	0.0107674	2.66322e-16
98	H2A	H2B	H3T118H	H4R17A,R19A	NA	3.03595	3.02792	3.19413	3.086	0.0765295	0.000523845
99	H2A	H2B	H3	H4	CpGme	4.23851	4.15048	4.17411	4.1877	0.0372019	0.0683923
100	H2AK13ac	H2B	H3	H4	NA	3.36093	3.45009	3.5265	3.44584	0.0676623	0.000879367
101	H2AK15ac	H2B	H3	H4	NA	3.4963	3.35546	3.4764	3.44272	0.0622357	0.000483982
102	H2A	H2B	H3K4me1	H4	NA	3.82007	3.6809	3.8443	3.78176	0.0719972	0.0100859
103	H2A	H2B	H3K4me2	H4	NA	3.7999	3.85915	3.90714	3.8554	0.0438618	0.00135194
104	H2A	H2BS112GlcNAc	H3	H4	NA	4.07005	3.91166	3.95494	3.97889	0.0668427	0.0875184
105	H2A	H2BK120ub	H3	H4R3me2a	NA	1.51588	1.54927	1.5233	1.52948	0.0143148	1.61403e-23
106	H2AK119ub	H2B	H3	H4R3me2a	NA	2.09467	2.04946	2.08963	2.07792	0.0202272	2.87514e-19
107	H2A	H2B	H3K9cr	H4	NA	3.64226	3.6203	3.63942	3.63399	0.00974934	4.67118e-12
108	H2A	H2B	H3K14cr	H4	NA	3.69306	3.54064	3.64507	3.62626	0.0636293	0.00162992
109	H2A	H2B	H3K18cr	H4	NA	3.71364	3.6752	3.63535	3.67473	0.0319639	1.22062e-06
110	H2A	H2B	H3K27cr	H4	NA	3.70501	3.36987	3.52033	3.53174	0.137058	0.0214212
111	H2A	H2B	H3	H4	NA	4.01931	4.06324	4.0908	4.05779	0.0294395
112	H2A	H2B	H3	H4	NA	4.37115	4.11114	4.14813	4.21014	0.114849
114	H2A	H2B	H3	H4	NA	4.1513	4.17424	4.14051	4.15535	0.014065
115	H2A	H2B	H3	H4	NA	4.04668	3.98522	4.00068	4.01086	0.0261034

## Sheet: Fig.3f
ID	H2A Histone Type	H2B Histone Type	H3 Histone Type	H4 Histone Type	DNA Type	score (rep-1)	score (rep-2)	score (rep-3)	Mean	Std
1	H2A	H2B	H3	H4K5ac	NA	3.42226	3.27214	3.30674	3.33371	0.0641837
2	H2A	H2B	H3	H4K8ac	NA	3.43071	3.44101	3.48392	3.45188	0.0230413
3	H2A	H2B	H3	H4K12ac	NA	3.27618	3.32047	3.30457	3.30041	0.0183157
4	H2A	H2B	H3	H4K16ac	NA	3.32427	3.29561	3.52518	3.38168	0.102137
5	H2A	H2B	H3	H4K20ac	NA	3.49258	3.4044	3.38266	3.42655	0.0475304
6	H2A	H2B	H3	H4K5,8,12,16,20ac (KpolyAc)	NA	2.80831	2.75618	2.85122	2.80524	0.0388614
7	H2A	H2B	H3K4me3	H4	NA	4.12963	4.14775	4.2029	4.16009	0.0311616
8	H2A	H2B	H3K4me3	H4K5ac	NA	3.44462	3.40596	3.32222	3.39093	0.0510899
9	H2A	H2B	H3K4me3	H4K8ac	NA	3.46346	3.46982	3.44114	3.45814	0.0122971
10	H2A	H2B	H3K4me3	H4K12ac	NA	3.46198	3.35835	3.43373	3.41802	0.0437406
11	H2A	H2B	H3K4me3	H4K16ac	NA	3.44833	3.46191	3.60195	3.50406	0.0694398
12	H2A	H2B	H3K4me3	H4K20ac	NA	3.65553	3.56398	3.61851	3.61267	0.0376027
13	H2A	H2B	H3K4me3	H4K5,8,12,16,20ac (KpolyAc)	NA	2.98424	2.82687	2.79837	2.86983	0.0817368
14	H2A	H2B	H3K9me3	H4	NA	6.09463	6.56534	6.48392	6.3813	0.205411
15	H2A	H2B	H3K9me3	H4K5ac	NA	5.54425	5.72032	5.65683	5.64047	0.0728088
16	H2A	H2B	H3K9me3	H4K8ac	NA	5.50588	5.87029	5.72072	5.69896	0.149567
17	H2A	H2B	H3K9me3	H4K12ac	NA	5.26742	5.83373	5.76766	5.62293	0.252831
18	H2A	H2B	H3K9me3	H4K16ac	NA	5.69526	5.84992	5.81633	5.78717	0.0664233
19	H2A	H2B	H3K9me3	H4K20ac	NA	5.72102	5.95119	5.88014	5.85078	0.0962306
20	H2A	H2B	H3K9me3	H4K5,8,12,16,20ac (KpolyAc)	NA	4.90815	5.04752	4.91871	4.95813	0.0633583
21	H2A	H2B	H3K27me3	H4	NA	4.2536	4.38372	4.26225	4.29986	0.0594072
22	H2A	H2B	H3K27me3	H4K5ac	NA	3.71901	3.58254	3.58687	3.62947	0.063337
23	H2A	H2B	H3K27me3	H4K8ac	NA	3.84172	3.68806	3.60395	3.71124	0.0984469
24	H2A	H2B	H3K27me3	H4K12ac	NA	3.81386	3.67569	3.73767	3.74241	0.0565056
25	H2A	H2B	H3K27me3	H4K16ac	NA	3.7166	3.80811	3.66264	3.72912	0.060044
26	H2A	H2B	H3K27me3	H4K20ac	NA	3.8559	3.87848	3.96827	3.90088	0.0485334
27	H2A	H2B	H3K27me3	H4K5,8,12,16,20ac (KpolyAc)	NA	3.1295	3.02391	2.98362	3.04568	0.0615107
28	H2A	H2B	H3K9,14,18,23,27ac (KpolyAc)	H4	NA	4.18861	3.99848	3.97728	4.05479	0.0950185
29	H2A	H2BK120ub	H3	H4	NA	2.93825	2.94949	3.054	2.98058	0.0521179
30	H2A	H2BK120ub	H3K4me3	H4	NA	3.03075	3.14329	2.99441	3.05615	0.0633759
31	H2A	H2BK120ub	H3K9me3	H4	NA	5.19631	5.46359	5.24627	5.30206	0.116028
32	H2A	H2BK120ub	H3K27me3	H4	NA	3.40828	3.35315	3.38917	3.38353	0.0228552
33	H2A	H2BK120ub	H3K9,14,18,23,27ac (KpolyAc)	H4	NA	2.97757	2.98393	3.03955	3.00035	0.0278416
34	H2AK119ub	H2B	H3	H4	NA	3.49841	3.43708	3.47842	3.47131	0.0255379
35	H2A	H2B	H3K9,14,18,23,27ac (KpolyAc)	H4K5,8,12,16,20ac (KpolyAc)	NA	2.91619	2.87912	2.74189	2.84573	0.0749726
36	H2A	H2B	H3K9ac	H4	NA	4.11096	4.09112	3.95291	4.05166	0.070299
37	H2A	H2B	H3K14ac	H4	NA	4.11039	4.0612	3.91212	4.0279	0.0842991
38	H2A	H2B	H3K18ac	H4	NA	3.98079	3.97157	4.02715	3.99317	0.0243202
39	H2A	H2B	H3K23ac	H4	NA	3.95174	4.00207	3.94798	3.96726	0.0246619
40	H2A	H2B	H3K27ac	H4	NA	3.9321	3.87837	3.78286	3.86444	0.0617199
41	H2A	H2B	H3K18acK23ac	H4	NA	4.06689	4.06013	3.97972	4.03558	0.0395954
42	H2A	H2B	H3	H4	NA	3.98947	4.04841	3.97717	4.00502	0.0310909
43	H2A	H2B	H3	H4R17A,R19A	NA	3.53594	3.50334	3.58244	3.54057	0.0324579
44	H2A	H2B	H3	H4R45A	NA	4.04713	3.95897	4.0551	4.0204	0.043558
45	H2A	H2B	H3	H4R3me	NA	3.69669	3.83018	3.69028	3.73905	0.0644897
46	H2A	H2B	H3	H4R3me2a	NA	3.97676	3.84543	3.98268	3.93496	0.0633531
47	H2A	H2B	H3	H4R3me2s	NA	3.85047	3.82904	3.78923	3.82291	0.0253759
48	H2A	H2B	H3	H4K77ac	NA	3.92035	3.97515	3.81759	3.90436	0.0653086
49	H2A	H2B	H3	H4K79ac	NA	3.88325	3.86996	3.8532	3.86881	0.012297
50	H2A	H2B	H3	H4K91ac	NA	3.97815	3.99555	3.83596	3.93655	0.0714831
51	H2A	H2B	H3R42A	H4	NA	3.95734	4.05794	3.9955	4.00359	0.0414672
52	H2A	H2B	H3T118H	H4	NA	4.01193	4.00834	4.01312	4.01113	0.00203271
53	H2A	H2B	H3.3	H4	NA	3.91203	3.90697	3.92561	3.91487	0.00786882
54	H2A	H2B	H3.3G34V	H4	NA	3.92912	3.97768	3.99887	3.96856	0.0292
55	H2A	H2B	H3.3G34R	H4	NA	4.2561	4.08499	4.11129	4.15079	0.0752363
56	H2A	H2B	H3.3G34W	H4	NA	4.07826	4.1524	3.9825	4.07105	0.0695462
57	H2A	H2B	H3.3K27M	H4	NA	3.80531	3.92655	3.80257	3.84481	0.0578093
58	H2A	H2B	H3.3K36M	H4	NA	3.8692	3.98423	4.00363	3.95235	0.0593259
59	H2A	H2B	H3K36me3	H4	NA	3.9206	3.97077	3.90093	3.93077	0.0294059
60	H2A	H2B	H3Y41ph	H4	NA	4.14473	4.17157	4.18094	4.16575	0.0153459
61	H2A	H2B	H3K4me3K27me3	H4	NA	4.34607	4.47349	4.43492	4.41816	0.0533524
62	H2A	H2B	H3R2me	H4	NA	4.02426	4.06391	3.87237	3.98685	0.082552
63	H2A	H2B	H3R2me2a	H4	NA	4.03692	3.92665	3.9877	3.98376	0.0451026
64	H2A	H2B	H3S10ph	H4	NA	3.97025	4.00404	3.79583	3.92337	0.091238
65	H2A	H2B	H3R42me2a	H4	NA	4.01769	3.98569	3.89686	3.96675	0.0511161
66	H2A	H2B	H3K4ac	H4	NA	4.09004	3.95491	3.90236	3.98244	0.0790567
67	H2A	H2B	H3K36ac	H4	NA	3.89521	3.9515	3.73394	3.86022	0.0922016
68	H2A	H2B	H3K37ac	H4	NA	3.91607	4.06865	3.96896	3.98456	0.0632593
69	H2A	H2B	H3K56ac	H4	NA	4.00951	3.99602	3.96901	3.99151	0.0168388
70	H2A	H2B	H3K64ac	H4	NA	3.83092	3.83457	3.89669	3.85406	0.0301797
72	H2A	H2B	H3K115ac	H4	NA	3.94933	3.96704	3.91444	3.9436	0.0218513
73	H2A	H2B	H3K122ac	H4	NA	3.92541	3.96711	3.97164	3.95472	0.0208102
74	H2A	H2BK5ac	H3	H4	NA	3.4666	3.55039	3.65871	3.55857	0.0786429
75	H2A	H2BK11ac	H3	H4	NA	3.75728	3.73622	3.74212	3.74521	0.00887203
76	H2A	H2BK12ac	H3	H4	NA	3.86201	3.86034	3.97731	3.89988	0.0547548
77	H2A	H2BK15ac	H3	H4	NA	3.83484	3.95606	3.96279	3.9179	0.0587922
79	H2A	H2BK20ac	H3	H4	NA	3.88989	3.9189	3.80135	3.87005	0.0499979
80	H2A	H2BK5,11,12,16,20ac (KpolyAc)	H3	H4	NA	2.82269	2.84566	3.03012	2.89949	0.0928449
81	H2A	H2BK108ac	H3	H4	NA	4.05991	4.10835	4.00206	4.05677	0.0434483
82	H2A	H2BK116ac	H3	H4	NA	3.83903	3.93245	3.77237	3.84795	0.065656
83	H2A	H2BK120ac	H3	H4	NA	3.86047	3.80136	3.72918	3.797	0.0536877
84	H2A	H2BK125ac	H3	H4	NA	3.91726	3.87544	3.78127	3.85799	0.0568703
85	H2A Acidic Patch Mutant (E56A, E61A, E64A, D90A, E91A, and E92A)	H2B Acidic Patch Mutant (E105A, E113A)	H3	H4	NA	4.4457	4.69099	4.50109	4.54592	0.105038
86	H2AK5ac	H2B	H3	H4	NA	3.42492	3.31827	3.35819	3.36713	0.0439962
87	H2AK9ac	H2B	H3	H4	NA	3.46628	3.52932	3.39296	3.46285	0.0557231
88	H2AK118ac	H2B	H3	H4	NA	3.89787	4.01588	3.84802	3.92059	0.0703858
89	H2AK5,9,13,15ac (KpolyAc)	H2B	H3	H4	NA	3.3319	3.31374	3.19836	3.28133	0.0591345
90	H2A.X	H2B	H3	H4	NA	3.85095	3.80709	3.96317	3.87374	0.0657257
91	H2A.Z	H2B	H3	H4	NA	3.73032	3.71317	3.72072	3.72141	0.00701956
92	H2A.Z	H2B	H3.3	H4	NA	3.75662	3.72375	3.71174	3.7307	0.0189728
93	H2AK5,9,13,15ac (KpolyAc)	H2BK5,11,12,16,20ac (KpolyAc)	H3K9,14,18,23,27ac (KpolyAc)	H4K5,8,12,16,20ac (KpolyAc)	NA	2.03854	2.32636	2.17791	2.18094	0.117524
94	H2AK5,9,13,15ac (KpolyAc)	H2BK5,11,12,16,20ac (KpolyAc)	H3K9,14,18,23,27ac (KpolyAc)	H4	NA	2.81277	2.6888	2.6504	2.71733	0.069289
95	H2A	H2B	H3R42A	H4R45A	NA	4.22654	4.16923	4.0346	4.14346	0.080452
96	H2A	H2B	H3T118H	H4R45A	NA	3.96006	4.08892	4.12859	4.05919	0.0719427
97	H2A	H2B	H3R42A	H4R17A,R19A	NA	3.61493	3.6021	3.65907	3.62537	0.0243983
98	H2A	H2B	H3T118H	H4R17A,R19A	NA	3.49792	3.44113	3.49111	3.47672	0.0253198
99	H2A	H2B	H3	H4	CpGme	3.97087	4.00666	4.05981	4.01245	0.0365396
100	H2AK13ac	H2B	H3	H4	NA	3.6478	3.68118	3.61457	3.64785	0.0271933
101	H2AK15ac	H2B	H3	H4	NA	3.6948	3.58998	3.62455	3.63644	0.0436136
102	H2A	H2B	H3K4me1	H4	NA	3.884	3.99521	3.92987	3.93636	0.045633
103	H2A	H2B	H3K4me2	H4	NA	4.0987	3.93519	3.9839	4.00593	0.0685468
104	H2A	H2BS112GlcNAc	H3	H4	NA	3.9316	3.93294	3.8863	3.91695	0.021679
105	H2A	H2BK120ub	H3	H4R3me2a	NA	2.90536	3.00999	3.09571	3.00368	0.0778376
106	H2AK119ub	H2B	H3	H4R3me2a	NA	3.34463	3.3236	3.20228	3.29017	0.0627374
107	H2A	H2B	H3K9cr	H4	NA	4.09113	4.15975	4.1654	4.13876	0.0337559
108	H2A	H2B	H3K14cr	H4	NA	4.05619	4.03166	3.96822	4.01869	0.0370656
109	H2A	H2B	H3K18cr	H4	NA	4.14994	4.19689	4.12426	4.15703	0.0300731
110	H2A	H2B	H3K27cr	H4	NA	3.9146	3.97778	3.83632	3.90957	0.0578593
111	H2A	H2B	H3	H4	NA	4.07288	4.09724	3.91742	4.02918	0.0796484
112	H2A	H2B	H3	H4	NA	4.02183	4.03519	3.89422	3.98375	0.0635423
114	H2A	H2B	H3	H4	NA	4.00228	4.11777	3.93129	4.01712	0.0768481
115	H2A	H2B	H3	H4	NA	3.96727	3.93482	3.95426	3.95212	0.0133331
