# Supplementary material for: Native nucleosomes intrinsically encode genome organization principles
Source: Nature. 2025 May 7;643(8071):572–81. doi: 10.1038/s41586-025-08971-7 (PMC12240700; doi:10.1038/s41586-025-08971-7)
Supplement: Supplementary file 7 — Source Data Fig. 4 [file 41586_2025_8971_MOESM7_ESM.xlsx]

## Sheet: Fig.4c
	mCD8T (WT)				mCD8T (DFMO)				mCD8T (ODC KO)
ChromHMM	1st quartile	median	3rd quartile	sample size	1st quartile	median	3rd quartile	sample size	1st quartile	median	3rd quartile	sample size
Active promoter	-0.43186	-0.04046	0.4233	6765	-0.683983	-0.37766	-0.03328	6888	-0.67278	-0.31648	0.0897	6711
Poised promoter	1.06294	1.45813	1.85387	2049	0.705885	1.12659	1.57586	2063	0.51895	1.01263	1.47641	2037
Strong enhancer1	0.57349	1.13852	1.57874	19679	-0.106535	0.47599	1.06278	19982	0.259025	0.80506	1.322	19731
Strong enhancer2	1.23514	1.62132	1.92427	2869	0.557597	1.10729	1.56808	2880	0.832935	1.31944	1.72592	2860
Weak enhancer1	1.31128	1.68328	2.00045	34370	0.79118	1.33609	1.79382	34745	0.96909	1.46318	1.85936	34529
Weak enhancer2	1.59604	1.88356	2.15425	8081	1.3068	1.6731	2.01355	8189	1.42005	1.76771	2.07731	8132
Tx elongation	1.87135	2.12534	2.38677	53000	1.89762	2.17674	2.4583	53693	1.93089	2.20017	2.46813	53041
Weak Tx	1.78433	2.04571	2.31923	136377	1.73166	2.06172	2.3779	137583	1.75371	2.06378	2.35856	136612
Polycomb repressed1	1.88587	2.15262	2.42748	35212	1.92326	2.27624	2.60624	35268	1.76807	2.07931	2.38603	35146
Polycomb repressed2	1.92952	2.1987	2.48001	260871	2.07216	2.4065	2.74062	262898	1.96649	2.28355	2.60068	261382
Heterochromatin	2.16216	2.43641	2.7347	6223	2.40457	2.72444	3.04074	6329	2.4	2.6957	2.99636	6249
Quiescence	2.13741	2.43137	2.74383	681187	2.44454	2.77215	3.11782	689590	2.42187	2.73862	3.0653	683792
Active promoter
cell1	cell2	p-value	Cohen's d
mCD8T:WT	mCD8T:DFMO	1.85343e-242	0.582268
mCD8T:WT	mCD8T:ODCKO	2.33388e-159	0.469639
mCD8T:DFMO	mCD8T:ODCKO	2.86508e-08	0.0953688
Poised promoter
cell1	cell2	p-value	Cohen's d
mCD8T:WT	mCD8T:DFMO	4.5933e-42	0.428721
mCD8T:WT	mCD8T:ODCKO	1.15431e-79	0.605187
mCD8T:DFMO	mCD8T:ODCKO	2.38113e-09	0.187006
Strong enhancer1
cell1	cell2	p-value	Cohen's d
mCD8T:WT	mCD8T:DFMO	0	0.730398
mCD8T:WT	mCD8T:ODCKO	1.03546e-291	0.370873
mCD8T:DFMO	mCD8T:ODCKO	2.88076e-293	0.370291
Strong enhancer2
cell1	cell2	p-value	Cohen's d
mCD8T:WT	mCD8T:DFMO	1.71356e-184	0.794515
mCD8T:WT	mCD8T:ODCKO	1.83058e-77	0.500159
mCD8T:DFMO	mCD8T:ODCKO	6.3158e-33	0.317447
Weak enhancer1
cell1	cell2	p-value	Cohen's d
mCD8T:WT	mCD8T:DFMO	0	0.51409
mCD8T:WT	mCD8T:ODCKO	0	0.359714
mCD8T:DFMO	mCD8T:ODCKO	1.33015e-105	0.166088
Weak enhancer2
cell1	cell2	p-value	Cohen's d
mCD8T:WT	mCD8T:DFMO	3.88897e-187	0.463152
mCD8T:WT	mCD8T:ODCKO	2.10456e-74	0.28804
mCD8T:DFMO	mCD8T:ODCKO	1.46049e-29	0.177069
Tx elongation
cell1	cell2	p-value	Cohen's d
mCD8T:WT	mCD8T:DFMO	3.81279e-55	0.0957788
mCD8T:WT	mCD8T:ODCKO	9.65818e-121	0.143689
mCD8T:DFMO	mCD8T:ODCKO	1.3482e-12	0.0433917
Weak Tx
cell1	cell2	p-value	Cohen's d
mCD8T:WT	mCD8T:DFMO	4.7859e-16	0.0309916
mCD8T:WT	mCD8T:ODCKO	8.30905e-14	0.0285751
mCD8T:DFMO	mCD8T:ODCKO	0.364053	0.00346591
Polycomb repressed1
cell1	cell2	p-value	Cohen's d
mCD8T:WT	mCD8T:DFMO	2.16385e-159	0.203171
mCD8T:WT	mCD8T:ODCKO	1.46982e-173	0.212405
mCD8T:DFMO	mCD8T:ODCKO	0	0.380815
Polycomb repressed2
cell1	cell2	p-value	Cohen's d
mCD8T:WT	mCD8T:DFMO	0	0.386568
mCD8T:WT	mCD8T:ODCKO	0	0.140744
mCD8T:DFMO	mCD8T:ODCKO	0	0.238051
Heterochromatin
cell1	cell2	p-value	Cohen's d
mCD8T:WT	mCD8T:DFMO	2.54506e-143	0.461223
mCD8T:WT	mCD8T:ODCKO	8.42232e-114	0.410448
mCD8T:DFMO	mCD8T:ODCKO	0.000124031	0.0684391
Quiescence
cell1	cell2	p-value	Cohen's d
mCD8T:WT	mCD8T:DFMO	0	0.627048
mCD8T:WT	mCD8T:ODCKO	0	0.563501
mCD8T:DFMO	mCD8T:ODCKO	0	0.0880556

## Sheet: Fig.4d
start (bp)	end (bp)	C-half (WT)	C-half (+DFMO)	C-half (ODCKO)	A/B score (eigenvector)
0	25000	nan	nan	nan	nan
25000	50000	nan	nan	nan	nan
50000	75000	nan	nan	nan	nan
75000	100000	nan	nan	nan	nan
100000	125000	nan	nan	nan	nan
125000	150000	nan	nan	nan	nan
150000	175000	nan	nan	nan	nan
175000	200000	nan	nan	nan	nan
200000	225000	nan	nan	nan	nan
225000	250000	nan	nan	nan	nan
250000	275000	nan	nan	nan	nan
275000	300000	nan	nan	nan	nan
300000	325000	nan	nan	nan	nan
325000	350000	nan	nan	nan	nan
350000	375000	nan	nan	nan	nan
375000	400000	nan	nan	nan	nan
400000	425000	nan	nan	nan	nan
425000	450000	nan	nan	nan	nan
450000	475000	nan	nan	nan	nan
475000	500000	nan	nan	nan	nan
500000	525000	nan	nan	nan	nan
525000	550000	nan	nan	nan	nan
550000	575000	nan	nan	nan	nan
575000	600000	nan	nan	nan	nan
600000	625000	nan	nan	nan	nan
625000	650000	nan	nan	nan	nan
650000	675000	nan	nan	nan	nan
675000	700000	nan	nan	nan	nan
700000	725000	nan	nan	nan	nan
725000	750000	nan	nan	nan	nan
750000	775000	nan	nan	nan	nan
775000	800000	nan	nan	nan	nan
800000	825000	nan	nan	nan	nan
825000	850000	nan	nan	nan	nan
850000	875000	nan	nan	nan	nan
875000	900000	nan	nan	nan	nan
900000	925000	nan	nan	nan	nan
925000	950000	nan	nan	nan	nan
950000	975000	nan	nan	nan	nan
975000	1000000	nan	nan	nan	nan
1000000	1025000	nan	nan	nan	nan
1025000	1050000	nan	nan	nan	nan
1050000	1075000	nan	nan	nan	nan
1075000	1100000	nan	nan	nan	nan
1100000	1125000	nan	nan	nan	nan
1125000	1150000	nan	nan	nan	nan
1150000	1175000	nan	nan	nan	nan
1175000	1200000	nan	nan	nan	nan
1200000	1225000	nan	nan	nan	nan
1225000	1250000	nan	nan	nan	nan
1250000	1275000	nan	nan	nan	nan
1275000	1300000	nan	nan	nan	nan
1300000	1325000	nan	nan	nan	nan
1325000	1350000	nan	nan	nan	nan
1350000	1375000	nan	nan	nan	nan
1375000	1400000	nan	nan	nan	nan
1400000	1425000	nan	nan	nan	nan
1425000	1450000	nan	nan	nan	nan
1450000	1475000	nan	nan	nan	nan
1475000	1500000	nan	nan	nan	nan
1500000	1525000	nan	nan	nan	nan
1525000	1550000	nan	nan	nan	nan
1550000	1575000	nan	nan	nan	nan
1575000	1600000	nan	nan	nan	nan
1600000	1625000	nan	nan	nan	nan
1625000	1650000	nan	nan	nan	nan
1650000	1675000	nan	nan	nan	nan
1675000	1700000	nan	nan	nan	nan
1700000	1725000	nan	nan	nan	nan
1725000	1750000	nan	nan	nan	nan
1750000	1775000	nan	nan	nan	nan
1775000	1800000	nan	nan	nan	nan
1800000	1825000	nan	nan	nan	nan
1825000	1850000	nan	nan	nan	nan
1850000	1875000	nan	nan	nan	nan
1875000	1900000	nan	nan	nan	nan
1900000	1925000	nan	nan	nan	nan
1925000	1950000	nan	nan	nan	nan
1950000	1975000	nan	nan	nan	nan
1975000	2000000	nan	nan	nan	nan
2000000	2025000	0.177026	0.180994	0.181192	nan
2025000	2050000	0.178864	0.176713	0.169745	nan
2050000	2075000	0.170588	0.169487	0.163865	nan
2075000	2100000	0.172648	0.174041	0.169767	nan
2100000	2125000	0.172244	0.175617	0.168802	nan
2125000	2150000	0.168997	0.174268	0.162257	nan
2150000	2175000	0.167416	0.17261	0.160868	nan
2175000	2200000	0.168941	0.170635	0.157969	nan
2200000	2225000	0.168729	0.170132	0.159305	nan
2225000	2250000	0.17012	0.171046	0.159598	nan
2250000	2275000	0.169555	0.170114	0.160003	nan
2275000	2300000	0.169641	0.169499	0.159075	nan
2300000	2325000	0.169541	0.169222	0.158873	nan
2325000	2350000	0.170679	0.169067	0.157137	nan
2350000	2375000	0.170959	0.168397	0.157369	nan
2375000	2400000	0.17162	0.168608	0.158877	nan
2400000	2425000	0.171868	0.168516	0.159547	nan
2425000	2450000	0.171448	0.169059	0.159905	nan
2450000	2475000	0.172464	0.169438	0.159963	nan
2475000	2500000	0.172938	0.169238	0.159435	nan
2500000	2525000	0.173105	0.169076	0.160206	nan
2525000	2550000	0.173126	0.168835	0.159726	nan
2550000	2575000	0.172506	0.168995	0.159683	nan
2575000	2600000	0.172215	0.169106	0.159917	nan
2600000	2625000	0.172131	0.169197	0.159006	nan
2625000	2650000	0.173038	0.168874	0.158951	nan
2650000	2675000	0.173052	0.1686	0.158508	nan
2675000	2700000	0.17281	0.168639	0.159098	nan
2700000	2725000	0.172824	0.168726	0.158997	nan
2725000	2750000	0.172499	0.170032	0.158465	nan
2750000	2775000	0.172925	0.169434	0.159739	nan
2775000	2800000	0.172302	0.169492	0.159191	nan
2800000	2825000	0.172355	0.168705	0.159232	-0.007555
2825000	2850000	0.172391	0.168807	0.159877	-0.007555
2850000	2875000	0.171619	0.168893	0.160214	-0.007555
2875000	2900000	0.17144	0.169023	0.160633	-0.007555
2900000	2925000	0.171557	0.169103	0.160821	-0.0075518
2925000	2950000	0.172025	0.169133	0.161504	-0.00754967
2950000	2975000	0.17173	0.169354	0.161538	-0.00754814
2975000	3000000	0.171651	0.169351	0.161567	-0.007547
3000000	3025000	0.171395	0.169294	0.161757	-0.00777822
3025000	3050000	0.171617	0.169027	0.161606	-0.0079632
3050000	3075000	0.171664	0.168893	0.160993	-0.00811455
3075000	3100000	0.171454	0.168801	0.160553	-0.00824067
3100000	3125000	0.171779	0.168937	0.160999	-0.00839308
3125000	3150000	0.171689	0.169129	0.160702	-0.00852371
3150000	3175000	0.171492	0.169083	0.160237	-0.00863693
3175000	3200000	0.171392	0.169403	0.160443	-0.008736
3200000	3225000	0.171947	0.169659	0.159952	-0.00886041
3225000	3250000	0.171636	0.16982	0.159818	-0.00905429
3250000	3275000	0.171642	0.170047	0.159791	-0.00924818
3275000	3300000	0.172002	0.16975	0.159578	-0.00944206
3300000	3325000	0.172379	0.169725	0.1592	-0.00956047
3325000	3350000	0.172488	0.169884	0.159408	-0.00967982
3350000	3375000	0.173027	0.169877	0.159562	-0.00979918
3375000	3400000	0.173151	0.170259	0.15974	-0.00991853
3400000	3425000	0.17298	0.170186	0.159805	-0.0101311
3425000	3450000	0.172736	0.170325	0.160039	-0.0102207
3450000	3475000	0.172882	0.170582	0.160281	-0.0103104
3475000	3500000	0.17293	0.17061	0.160327	-0.0104
3500000	3525000	0.172634	0.170567	0.161075	-0.0103432
3525000	3550000	0.172463	0.170623	0.161549	-0.0102515
3550000	3575000	0.172298	0.170369	0.16168	-0.0101598
3575000	3600000	0.172039	0.170473	0.161616	-0.0100681
3600000	3625000	0.17216	0.170441	0.161998	-0.01019
3625000	3650000	0.172244	0.170699	0.161932	-0.0102749
3650000	3675000	0.172517	0.170899	0.162189	-0.0103598
3675000	3700000	0.172527	0.170627	0.162296	-0.0104446
3700000	3725000	0.1725	0.170714	0.162363	-0.0104681
3725000	3750000	0.17241	0.171055	0.163064	-0.0105669
3750000	3775000	0.17247	0.171215	0.163466	-0.0106658
3775000	3800000	0.17247	0.171215	0.163466	-0.0107647
3800000	3825000	0.172582	0.171215	0.164499	-0.0108504
3825000	3850000	0.17255	0.171431	0.164877	-0.0108428
3850000	3875000	0.172789	0.173611	0.164877	-0.0108353
3875000	3900000	0.173008	0.174036	0.165245	-0.0108278
3900000	3925000	0.172839	0.174404	0.165255	-0.0107919
3925000	3950000	0.172983	0.174323	0.164952	-0.0109025
3950000	3975000	0.173322	0.174342	0.164903	-0.0110131
3975000	4000000	0.173318	0.174716	0.16491	-0.0111237
4000000	4025000	0.17325	0.174653	0.164903	-0.0112805
4025000	4050000	0.173325	0.174471	0.164664	-0.0112236
4050000	4075000	0.173327	0.174761	0.165081	-0.0111668
4075000	4100000	0.173623	0.175394	0.165749	-0.01111
4100000	4125000	0.173523	0.175313	0.166016	-0.0108414
4125000	4150000	0.173812	0.175421	0.166813	-0.0106342
4150000	4175000	0.174454	0.175616	0.167339	-0.010427
4175000	4200000	0.174538	0.175669	0.167546	-0.0102198
4200000	4225000	0.174591	0.175795	0.16808	-0.0100527
4225000	4250000	0.174552	0.175989	0.168247	-0.00989882
4250000	4275000	0.174694	0.17571	0.168274	-0.00974494
4275000	4300000	0.174856	0.176025	0.168268	-0.00959106
4300000	4325000	0.175122	0.176162	0.16859	-0.00931718
4325000	4350000	0.175189	0.176478	0.168693	-0.00907159
4350000	4375000	0.17515	0.17649	0.168793	-0.008826
4375000	4400000	0.17511	0.176558	0.168817	-0.00858041
4400000	4425000	0.175068	0.176665	0.168588	-0.00829535
4425000	4450000	0.174938	0.176831	0.168721	-0.00796412
4450000	4475000	0.174805	0.17665	0.168839	-0.00763288
4475000	4500000	0.174568	0.176638	0.168846	-0.00730165
4500000	4525000	0.174728	0.176629	0.168947	-0.00649888
4525000	4550000	0.174943	0.176616	0.168759	-0.00590794
4550000	4575000	0.17491	0.176803	0.169154	-0.005317
4575000	4600000	0.175045	0.176735	0.169109	-0.00472606
4600000	4625000	0.175089	0.176686	0.168757	-0.00351912
4625000	4650000	0.175018	0.176498	0.169093	-0.00227212
4650000	4675000	0.17491	0.176442	0.169042	-0.00102512
4675000	4700000	0.175086	0.176617	0.169412	0.000221882
4700000	4725000	0.175423	0.176692	0.169385	0.000599471
4725000	4750000	0.175343	0.176891	0.169142	0.000857059
4750000	4775000	0.175361	0.176172	0.169693	0.00111465
4775000	4800000	0.175386	0.176495	0.169661	0.00137224
4800000	4825000	0.17566	0.17631	0.169777	0.00174959
4825000	4850000	0.175449	0.176678	0.169668	0.00208747
4850000	4875000	0.175486	0.176587	0.169543	0.00242535
4875000	4900000	0.175924	0.176644	0.169708	0.00276324
4900000	4925000	0.175872	0.17677	0.169521	0.00305206
4925000	4950000	0.175648	0.176728	0.169444	0.00286935
4950000	4975000	0.175304	0.176574	0.169443	0.00268665
4975000	5000000	0.175419	0.176223	0.16955	0.00250394
5000000	5025000	0.17546	0.176296	0.169732	0.00174788
5025000	5050000	0.175745	0.176498	0.169533	0.000375824
5050000	5075000	0.17549	0.176692	0.170019	-0.000996235
5075000	5100000	0.175763	0.176724	0.170608	-0.00236829
5100000	5125000	0.176186	0.17661	0.170897	-0.00379059
5125000	5150000	0.176117	0.176621	0.170752	-0.00434347
5150000	5175000	0.175892	0.176763	0.171206	-0.00489635
5175000	5200000	0.176105	0.177346	0.171958	-0.00544924
5200000	5225000	0.176224	0.177255	0.171982	-0.00609494
5225000	5250000	0.17629	0.177293	0.172681	-0.00686041
5250000	5275000	0.176567	0.177294	0.173243	-0.00762588
5275000	5300000	0.176552	0.177221	0.173328	-0.00839135
5300000	5325000	0.176529	0.177411	0.173573	-0.00923218
5325000	5350000	0.176256	0.177505	0.173905	-0.0100239
5350000	5375000	0.176248	0.177398	0.174237	-0.0108157
5375000	5400000	0.175916	0.177677	0.174569	-0.0116075
5400000	5425000	0.176613	0.177686	0.17481	-0.012388
5425000	5450000	0.176748	0.178183	0.175119	-0.0125952
5450000	5475000	0.177178	0.179552	0.175142	-0.0128024
5475000	5500000	0.177407	0.179976	0.175357	-0.0130095
5500000	5525000	0.17758	0.179894	0.175468	-0.0131965
5525000	5550000	0.17781	0.179831	0.174943	-0.0133332
5550000	5575000	0.177889	0.17977	0.174611	-0.0134699
5575000	5600000	0.177854	0.179917	0.174617	-0.0136066
5600000	5625000	0.178198	0.179691	0.174638	-0.0137178
5625000	5650000	0.178168	0.179753	0.174054	-0.0137362
5650000	5675000	0.178218	0.179581	0.174077	-0.0137546
5675000	5700000	0.178109	0.179378	0.173846	-0.0137731
5700000	5725000	0.178051	0.179776	0.173525	-0.0137566
5725000	5750000	0.177864	0.179701	0.173102	-0.0136648
5750000	5775000	0.178235	0.179153	0.172621	-0.0135729
5775000	5800000	0.178683	0.179012	0.172254	-0.0134811
5800000	5825000	0.178456	0.179293	0.172078	-0.0133226
5825000	5850000	0.178125	0.179431	0.171196	-0.0131754
5850000	5875000	0.178138	0.17928	0.170826	-0.0130282
5875000	5900000	0.177804	0.177213	0.170753	-0.0128809
5900000	5925000	0.17747	0.177012	0.170532	-0.0123534
5925000	5950000	0.177955	0.176729	0.170588	-0.0118461
5950000	5975000	0.177915	0.176756	0.17097	-0.0113388
5975000	6000000	0.177557	0.176467	0.171186	-0.0108315
6000000	6025000	0.177897	0.176049	0.171444	-0.00956418
6025000	6050000	0.177812	0.17607	0.171801	-0.00832229
6050000	6075000	0.178108	0.17624	0.172098	-0.00708041
6075000	6100000	0.178073	0.175998	0.171853	-0.00583853
6100000	6125000	0.178279	0.176059	0.171845	-0.00516871
6125000	6150000	0.178735	0.177172	0.171765	-0.00453376
6150000	6175000	0.178411	0.178156	0.171227	-0.00389882
6175000	6200000	0.177938	0.178091	0.171586	-0.00326388
6200000	6225000	0.178266	0.178821	0.171402	-0.00196853
6225000	6250000	0.178092	0.178904	0.171384	-0.000739824
6250000	6275000	0.178447	0.179007	0.171428	0.000488882
6275000	6300000	0.178073	0.179057	0.171377	0.00171759
6300000	6325000	0.178079	0.178941	0.171541	0.00211035
6325000	6350000	0.177739	0.178956	0.171271	0.00212282
6350000	6375000	0.177592	0.178589	0.171243	0.00213529
6375000	6400000	0.17753	0.178725	0.171617	0.00214776
6400000	6425000	0.177956	0.179184	0.172182	0.00185918
6425000	6450000	0.178003	0.179342	0.172695	0.000810529
6450000	6475000	0.178399	0.179332	0.173225	-0.000238118
6475000	6500000	0.178601	0.179535	0.173312	-0.00128676
6500000	6525000	0.178848	0.179594	0.173723	-0.00239876
6525000	6550000	0.178618	0.179627	0.174035	-0.00293871
6550000	6575000	0.178529	0.179667	0.174308	-0.00347865
6575000	6600000	0.178531	0.179371	0.174181	-0.00401859
6600000	6625000	0.178684	0.179452	0.174302	-0.00438435
6625000	6650000	0.178967	0.179499	0.17461	-0.00541053
6650000	6675000	0.179073	0.179716	0.174513	-0.00643671
6675000	6700000	0.179259	0.180013	0.174593	-0.00746288
6700000	6725000	0.179113	0.180096	0.174679	-0.00858965
6725000	6750000	0.179047	0.17994	0.174434	-0.00888047
6750000	6775000	0.179177	0.179664	0.174724	-0.00917129
6775000	6800000	0.179352	0.179997	0.17423	-0.00946212
6800000	6825000	0.179091	0.179779	0.173967	-0.00905059
6825000	6850000	0.179074	0.180097	0.174151	-0.008338
6850000	6875000	0.179529	0.17984	0.17431	-0.00762541
6875000	6900000	0.179328	0.179812	0.174255	-0.00691282
6900000	6925000	0.179239	0.179701	0.174447	-0.00595518
6925000	6950000	0.179373	0.179828	0.174485	-0.00493418
6950000	6975000	0.179646	0.179813	0.174597	-0.00391318
6975000	7000000	0.17953	0.179985	0.174465	-0.00289218
7000000	7025000	0.17989	0.180233	0.174946	-0.00262659
7025000	7050000	0.180178	0.180103	0.174567	-0.00253518
7050000	7075000	0.179898	0.180109	0.174476	-0.00244376
7075000	7100000	0.179776	0.180131	0.174105	-0.00235235
7100000	7125000	0.179439	0.180044	0.173847	-0.00217112
7125000	7150000	0.178992	0.180284	0.173609	-0.00188929
7150000	7175000	0.1789	0.180256	0.173558	-0.00160747
7175000	7200000	0.179167	0.180148	0.173344	-0.00132565
7200000	7225000	0.17893	0.179632	0.17291	-0.00116
7225000	7250000	0.178792	0.179505	0.173082	-0.00169671
7250000	7275000	0.178401	0.179289	0.172527	-0.00223341
7275000	7300000	0.178247	0.179089	0.172261	-0.00277012
7300000	7325000	0.17827	0.178914	0.172164	-0.00370524
7325000	7350000	0.178302	0.178813	0.171959	-0.00488541
7350000	7375000	0.178265	0.178683	0.171881	-0.00606559
7375000	7400000	0.177997	0.178427	0.171149	-0.00724576
7400000	7425000	0.17793	0.178123	0.170578	-0.00838018
7425000	7450000	0.17694	0.177899	0.170057	-0.00875918
7450000	7475000	0.176894	0.177139	0.169465	-0.00913818
7475000	7500000	0.176633	0.175662	0.169118	-0.00951718
7500000	7525000	0.176168	0.174907	0.168785	-0.00995312
7525000	7550000	0.176025	0.174891	0.168553	-0.0104789
7550000	7575000	0.175945	0.175144	0.168504	-0.0110046
7575000	7600000	0.175902	0.174947	0.16837	-0.0115304
7600000	7625000	0.175836	0.174939	0.168233	-0.0122422
7625000	7650000	0.175575	0.174843	0.168292	-0.0128379
7650000	7675000	0.175446	0.174547	0.168401	-0.0134335
7675000	7700000	0.17529	0.17454	0.168497	-0.0140292
7700000	7725000	0.175143	0.174767	0.168382	-0.0144972
7725000	7750000	0.175299	0.174809	0.168546	-0.0145669
7750000	7775000	0.175307	0.174761	0.169097	-0.0146365
7775000	7800000	0.174914	0.17533	0.16899	-0.0147062
7800000	7825000	0.174168	0.175543	0.169126	-0.0148088
7825000	7850000	0.174292	0.175071	0.169023	-0.0149572
7850000	7875000	0.17494	0.174778	0.169633	-0.0151056
7875000	7900000	0.174917	0.174688	0.170083	-0.0152541
7900000	7925000	0.174979	0.174775	0.16991	-0.0153677
7925000	7950000	0.174919	0.174799	0.169789	-0.0154244
7950000	7975000	0.174281	0.174717	0.169607	-0.0154811
7975000	8000000	0.174186	0.174721	0.169468	-0.0155378
8000000	8025000	0.17417	0.175014	0.169219	-0.0156794
8025000	8050000	0.173836	0.174911	0.168949	-0.0156348
8050000	8075000	0.173927	0.174688	0.168613	-0.0155903
8075000	8100000	0.173315	0.17461	0.168581	-0.0155458
8100000	8125000	0.173464	0.174532	0.169	-0.0154604
8125000	8150000	0.173427	0.17398	0.168356	-0.0155025
8150000	8175000	0.172883	0.172727	0.167994	-0.0155447
8175000	8200000	0.172721	0.171364	0.167652	-0.0155869
8200000	8225000	0.172662	0.171461	0.167176	-0.0156059
8225000	8250000	0.172295	0.171176	0.167166	-0.015592
8250000	8275000	0.172046	0.171079	0.167386	-0.0155781
8275000	8300000	0.171808	0.170914	0.166948	-0.0155641
8300000	8325000	0.171789	0.171105	0.166977	-0.0155497
8325000	8350000	0.17169	0.171177	0.166673	-0.0155701
8350000	8375000	0.17176	0.171244	0.167046	-0.0155904
8375000	8400000	0.171926	0.171454	0.167265	-0.0156108
8400000	8425000	0.171666	0.171505	0.167194	-0.0155831
8425000	8450000	0.171587	0.1711	0.166552	-0.0154706
8450000	8475000	0.171313	0.170878	0.166072	-0.0153582
8475000	8500000	0.170917	0.171109	0.16525	-0.0152457
8500000	8525000	0.170843	0.170871	0.165028	-0.0151867
8525000	8550000	0.170589	0.170759	0.164676	-0.0151686
8550000	8575000	0.171009	0.171161	0.1648	-0.0151505
8575000	8600000	0.171029	0.171333	0.165044	-0.0151324
8600000	8625000	0.171393	0.171486	0.165146	-0.0151482
8625000	8650000	0.171366	0.171964	0.165612	-0.0151872
8650000	8675000	0.171155	0.172285	0.165909	-0.0152262
8675000	8700000	0.171145	0.173064	0.166981	-0.0152652
8700000	8725000	0.170759	0.172986	0.167072	-0.0152865
8725000	8750000	0.170691	0.172874	0.166871	-0.0153083
8750000	8775000	0.170758	0.173353	0.167408	-0.0153301
8775000	8800000	0.170805	0.174107	0.168423	-0.0153518
8800000	8825000	0.171285	0.175564	0.169357	-0.0153475
8825000	8850000	0.172065	0.175764	0.171576	-0.0153911
8850000	8875000	0.172422	0.176963	0.172075	-0.0154348
8875000	8900000	0.172618	0.177966	0.172472	-0.0154784
8900000	8925000	0.172747	0.178488	0.173094	-0.0155764
8925000	8950000	0.172737	0.182433	0.172752	-0.0156208
8950000	8975000	0.172868	0.182596	0.173342	-0.0156653
8975000	9000000	0.172542	0.183043	0.173925	-0.0157098
9000000	9025000	0.172734	0.183176	0.174471	-0.0157848
9025000	9050000	0.172405	0.183362	0.174026	-0.0158259
9050000	9075000	0.172224	0.183743	0.174453	-0.0158669
9075000	9100000	0.172281	0.183546	0.174981	-0.015908
9100000	9125000	0.17249	0.184184	0.175212	-0.0159293
9125000	9150000	0.172459	0.184676	0.175521	-0.0159683
9150000	9175000	0.173004	0.184776	0.17552	-0.0160073
9175000	9200000	0.172953	0.185017	0.175795	-0.0160463
9200000	9225000	0.173355	0.185635	0.175868	-0.0158924
9225000	9250000	0.173519	0.185799	0.175946	-0.0157646
9250000	9275000	0.173866	0.186994	0.175808	-0.0156369
9275000	9300000	0.174011	0.187222	0.176099	-0.0155091
9300000	9325000	0.174438	0.187565	0.176278	-0.0144118
9325000	9350000	0.174531	0.187716	0.176468	-0.0132602
9350000	9375000	0.174489	0.187972	0.176904	-0.0121086
9375000	9400000	0.174589	0.188102	0.17693	-0.0109571
9400000	9425000	0.17478	0.188446	0.177437	-0.00946235
9425000	9450000	0.174794	0.18853	0.177561	-0.00793706
9450000	9475000	0.175112	0.188369	0.17809	-0.00641176
9475000	9500000	0.175164	0.188662	0.178642	-0.00488647
9500000	9525000	0.175447	0.188764	0.178903	-0.00255165
9525000	9550000	0.175593	0.189001	0.179187	-0.000236588
9550000	9575000	0.175624	0.188825	0.179483	0.00207847
9575000	9600000	0.175845	0.188653	0.179954	0.00439353
9600000	9625000	0.175837	0.188725	0.180201	0.00687535
9625000	9650000	0.17605	0.188613	0.1806	0.00916429
9650000	9675000	0.176232	0.188864	0.18037	0.0114532
9675000	9700000	0.176428	0.18927	0.180617	0.0137422
9700000	9725000	0.176632	0.189302	0.180905	0.0159589
9725000	9750000	0.176468	0.189234	0.181154	0.0172062
9750000	9775000	0.176152	0.188926	0.181487	0.0184534
9775000	9800000	0.176595	0.189101	0.181106	0.0197006
9800000	9825000	0.176384	0.188937	0.180931	0.0209483
9825000	9850000	0.17671	0.188758	0.18087	0.0218528
9850000	9875000	0.176788	0.188811	0.181065	0.0227574
9875000	9900000	0.176441	0.189013	0.180464	0.0236619
9900000	9925000	0.17642	0.18932	0.179733	0.0242876
9925000	9950000	0.176317	0.189289	0.180047	0.0241038
9950000	9975000	0.176207	0.189013	0.180115	0.0239199
9975000	10000000	0.176381	0.189046	0.180451	0.0237361
10000000	10025000	0.176341	0.188927	0.180333	0.0230685
10025000	10050000	0.176716	0.188711	0.180318	0.0222342
10050000	10075000	0.176716	0.188922	0.180033	0.0213998
10075000	10100000	0.176533	0.18917	0.179956	0.0205655
10100000	10125000	0.176621	0.189146	0.179789	0.0188785
10125000	10150000	0.176434	0.189507	0.179336	0.0172636
10150000	10175000	0.176205	0.189819	0.179501	0.0156488
10175000	10200000	0.176508	0.189696	0.179499	0.014034
10200000	10225000	0.176972	0.189853	0.179662	0.0121027
10225000	10250000	0.177237	0.190035	0.179769	0.010171
10250000	10275000	0.177358	0.189741	0.179715	0.00823929
10275000	10300000	0.177729	0.189802	0.179406	0.00630759
10300000	10325000	0.177734	0.189997	0.1796	0.00401088
10325000	10350000	0.178092	0.189835	0.17986	0.001993
10350000	10375000	0.178125	0.189725	0.180014	-2.48824e-05
10375000	10400000	0.178107	0.189507	0.17985	-0.00204276
10400000	10425000	0.177982	0.189372	0.179563	-0.00401824
10425000	10450000	0.178055	0.189153	0.179535	-0.00550994
10450000	10475000	0.177814	0.189067	0.179708	-0.00700165
10475000	10500000	0.177941	0.1892	0.179685	-0.00849335
10500000	10525000	0.177828	0.188917	0.179658	-0.009961
10525000	10550000	0.178015	0.188965	0.179708	-0.010576
10550000	10575000	0.177871	0.18878	0.179518	-0.011191
10575000	10600000	0.177407	0.188314	0.179172	-0.011806
10600000	10625000	0.176955	0.188473	0.178823	-0.0122384
10625000	10650000	0.17653	0.18835	0.178862	-0.0123544
10650000	10675000	0.176364	0.187902	0.178435	-0.0124703
10675000	10700000	0.176474	0.187585	0.178181	-0.0125862
10700000	10725000	0.176447	0.186596	0.177045	-0.0128482
10725000	10750000	0.176288	0.186545	0.176867	-0.0127452
10750000	10775000	0.176134	0.186122	0.176844	-0.0126422
10775000	10800000	0.176079	0.185707	0.176447	-0.0125392
10800000	10825000	0.175864	0.184847	0.175556	-0.0124544
10825000	10850000	0.175169	0.18342	0.174604	-0.012412
10850000	10875000	0.174398	0.183206	0.172205	-0.0123696
10875000	10900000	0.174119	0.18192	0.171687	-0.0123272
10900000	10925000	0.173718	0.181182	0.171152	-0.0123039
10925000	10950000	0.173828	0.180674	0.170402	-0.0123046
10950000	10975000	0.173903	0.176646	0.170417	-0.0123054
10975000	11000000	0.173537	0.176307	0.169778	-0.0123062
11000000	11025000	0.173701	0.176068	0.169456	-0.0122051
11025000	11050000	0.173838	0.175994	0.168952	-0.0122865
11050000	11075000	0.173948	0.175771	0.169257	-0.012368
11075000	11100000	0.173865	0.17547	0.168891	-0.0124495
11100000	11125000	0.174173	0.17548	0.168567	-0.0128672
11125000	11150000	0.174309	0.174897	0.168111	-0.0131388
11150000	11175000	0.174226	0.174334	0.167667	-0.0134105
11175000	11200000	0.173737	0.174015	0.168086	-0.0136821
11200000	11225000	0.173714	0.173653	0.167817	-0.0139794
11225000	11250000	0.17329	0.172841	0.167612	-0.0142585
11250000	11275000	0.17331	0.172666	0.167234	-0.0145376
11275000	11300000	0.172994	0.17159	0.167071	-0.0148168
11300000	11325000	0.172988	0.17159	0.166824	-0.0150753
11325000	11350000	0.172595	0.17119	0.166555	-0.0153147
11350000	11375000	0.172749	0.171017	0.166159	-0.0155541
11375000	11400000	0.172409	0.170938	0.165705	-0.0157935
11400000	11425000	0.172406	0.170942	0.165594	-0.015845
11425000	11450000	0.172185	0.171094	0.165325	-0.0159984
11450000	11475000	0.172098	0.170869	0.165089	-0.0161517
11475000	11500000	0.171833	0.170875	0.164703	-0.0163051
11500000	11525000	0.171774	0.170956	0.164449	-0.0166379
11525000	11550000	0.17139	0.171023	0.164363	-0.0166345
11550000	11575000	0.171289	0.170942	0.163919	-0.0166311
11575000	11600000	0.171271	0.171168	0.163846	-0.0166276
11600000	11625000	0.171175	0.171078	0.163285	-0.0167211
11625000	11650000	0.171252	0.171278	0.163305	-0.0167888
11650000	11675000	0.17125	0.17149	0.16314	-0.0168566
11675000	11700000	0.171167	0.171324	0.163317	-0.0169244
11700000	11725000	0.171187	0.171137	0.163216	-0.0168965
11725000	11750000	0.170932	0.17122	0.162857	-0.0168893
11750000	11775000	0.171155	0.171021	0.16284	-0.0168821
11775000	11800000	0.171642	0.171261	0.162587	-0.0168748
11800000	11825000	0.171432	0.171195	0.16282	-0.0169179
11825000	11850000	0.171609	0.171192	0.163016	-0.017149
11850000	11875000	0.171577	0.171624	0.163881	-0.0173801
11875000	11900000	0.171841	0.172099	0.163886	-0.0176111
11900000	11925000	0.171646	0.17194	0.16386	-0.0178455
11925000	11950000	0.171372	0.171838	0.164092	-0.0179004
11950000	11975000	0.171667	0.17185	0.164343	-0.0179552
11975000	12000000	0.172023	0.172342	0.164969	-0.0180101
12000000	12025000	0.172105	0.172449	0.164876	-0.0180992
12025000	12050000	0.17224	0.172477	0.165226	-0.0180914
12050000	12075000	0.172313	0.173011	0.165643	-0.0180836
12075000	12100000	0.172473	0.173116	0.166675	-0.0180759
12100000	12125000	0.172947	0.17384	0.167018	-0.0180814
12125000	12150000	0.173065	0.174318	0.167593	-0.0181824
12150000	12175000	0.173703	0.174053	0.167586	-0.0182835
12175000	12200000	0.173522	0.174999	0.168119	-0.0183845
12200000	12225000	0.173466	0.175268	0.168569	-0.0185009
12225000	12250000	0.173216	0.175961	0.168951	-0.0185669
12250000	12275000	0.17319	0.175668	0.168949	-0.0186329
12275000	12300000	0.173228	0.175613	0.169197	-0.0186989
12300000	12325000	0.1732	0.177621	0.170021	-0.018778
12325000	12350000	0.173412	0.177651	0.170338	-0.0188538
12350000	12375000	0.173204	0.177827	0.170183	-0.0189296
12375000	12400000	0.173221	0.177879	0.17027	-0.0190055
12400000	12425000	0.173272	0.178068	0.170264	-0.0190584
12425000	12450000	0.173369	0.1782	0.170424	-0.0190771
12450000	12475000	0.173589	0.179116	0.17108	-0.0190958
12475000	12500000	0.173736	0.181394	0.171708	-0.0191145
12500000	12525000	0.174144	0.182343	0.172912	-0.0190246
12525000	12550000	0.175036	0.183424	0.173186	-0.0189215
12550000	12575000	0.174857	0.184306	0.174275	-0.0188184
12575000	12600000	0.174961	0.184435	0.1744	-0.0187152
12600000	12625000	0.175254	0.184767	0.174433	-0.0179879
12625000	12650000	0.176179	0.185437	0.174693	-0.0172452
12650000	12675000	0.176292	0.18581	0.17566	-0.0165026
12675000	12700000	0.176568	0.185958	0.176358	-0.0157599
12700000	12725000	0.176681	0.186022	0.176659	-0.0147069
12725000	12750000	0.176979	0.186101	0.176956	-0.0136408
12750000	12775000	0.177402	0.185878	0.177008	-0.0125747
12775000	12800000	0.177533	0.186373	0.176925	-0.0115086
12800000	12825000	0.17715	0.186561	0.177102	-0.00981929
12825000	12850000	0.177204	0.186802	0.177121	-0.00815294
12850000	12875000	0.177381	0.186625	0.17769	-0.00648659
12875000	12900000	0.177433	0.186667	0.178096	-0.00482024
12900000	12925000	0.177256	0.186935	0.177867	-0.00239329
12925000	12950000	0.177116	0.187046	0.178143	-7.49412e-05
12950000	12975000	0.176785	0.187452	0.178501	0.00224341
12975000	13000000	0.176711	0.187949	0.17838	0.00456176
13000000	13025000	0.176933	0.188098	0.178554	0.00729194
13025000	13050000	0.176921	0.188135	0.17843	0.00939788
13050000	13075000	0.176801	0.188146	0.178409	0.0115038
13075000	13100000	0.176441	0.18836	0.178141	0.0136098
13100000	13125000	0.176334	0.188265	0.178484	0.0156655
13125000	13150000	0.176007	0.188266	0.178759	0.0174109
13150000	13175000	0.176053	0.188112	0.179237	0.0191564
13175000	13200000	0.176059	0.188598	0.179449	0.0209018
13200000	13225000	0.176021	0.188867	0.179211	0.0225119
13225000	13250000	0.176073	0.189052	0.178875	0.0234988
13250000	13275000	0.175952	0.189343	0.178838	0.0244858
13275000	13300000	0.175813	0.189915	0.179183	0.0254727
13300000	13325000	0.176	0.190019	0.179001	0.0263799
13325000	13350000	0.175849	0.189768	0.179358	0.0265265
13350000	13375000	0.176367	0.1902	0.178993	0.0266731
13375000	13400000	0.176227	0.190485	0.179743	0.0268196
13400000	13425000	0.176641	0.19059	0.180024	0.0267061
13425000	13450000	0.176689	0.190694	0.180356	0.0261806
13450000	13475000	0.177095	0.190544	0.180345	0.0256552
13475000	13500000	0.177354	0.190659	0.180786	0.0251298
13500000	13525000	0.177442	0.191126	0.180892	0.0236255
13525000	13550000	0.177475	0.191286	0.18086	0.0221713
13550000	13575000	0.177773	0.190901	0.180805	0.0207171
13575000	13600000	0.177889	0.190843	0.181156	0.0192629
13600000	13625000	0.177693	0.190716	0.181035	0.0172915
13625000	13650000	0.177602	0.191098	0.181593	0.0154554
13650000	13675000	0.177653	0.191087	0.181685	0.0136193
13675000	13700000	0.177796	0.191173	0.181631	0.0117832
13700000	13725000	0.177797	0.191491	0.181434	0.00960841
13725000	13750000	0.177516	0.192082	0.181395	0.00751341
13750000	13775000	0.177457	0.19214	0.182014	0.00541841
13775000	13800000	0.177561	0.192155	0.181989	0.00332341
13800000	13825000	0.17738	0.192283	0.181898	0.00127353
13825000	13850000	0.177461	0.192382	0.182047	-0.000516176
13850000	13875000	0.177573	0.192414	0.18225	-0.00230588
13875000	13900000	0.17779	0.191741	0.181276	-0.00409559
13900000	13925000	0.177517	0.191562	0.181237	-0.00550247
13925000	13950000	0.17803	0.1918	0.181255	-0.00593041
13950000	13975000	0.17862	0.191779	0.18126	-0.00635835
13975000	14000000	0.17862	0.192029	0.180873	-0.00678629
14000000	14025000	0.178436	0.19152	0.180413	-0.00710482
14025000	14050000	0.178715	0.191353	0.180003	-0.00690612
14050000	14075000	0.178447	0.191356	0.179622	-0.00670741
14075000	14100000	0.177882	0.191058	0.179138	-0.00650871
14100000	14125000	0.177433	0.19086	0.178359	-0.00672606
14125000	14150000	0.177143	0.189859	0.17811	-0.00660476
14150000	14175000	0.176945	0.189444	0.177379	-0.00648347
14175000	14200000	0.176309	0.188941	0.177516	-0.00636218
14200000	14225000	0.17632	0.187776	0.177209	-0.00629771
14225000	14250000	0.176387	0.187569	0.176493	-0.00627835
14250000	14275000	0.176582	0.186693	0.176108	-0.006259
14275000	14300000	0.176425	0.186447	0.176062	-0.00623965
14300000	14325000	0.176665	0.186158	0.176286	-0.006261
14325000	14350000	0.176649	0.184129	0.175596	-0.00666518
14350000	14375000	0.176378	0.18375	0.175107	-0.00706935
14375000	14400000	0.176218	0.18355	0.174857	-0.00747353
14400000	14425000	0.176138	0.183303	0.174606	-0.00776512
14425000	14450000	0.175946	0.182959	0.174183	-0.00816612
14450000	14475000	0.176067	0.182833	0.174223	-0.00856712
14475000	14500000	0.176256	0.181996	0.173924	-0.00896812
14500000	14525000	0.175859	0.18001	0.172948	-0.00873647
14525000	14550000	0.175687	0.178847	0.17213	-0.00808876
14550000	14575000	0.174971	0.177788	0.171932	-0.00744106
14575000	14600000	0.175029	0.176886	0.170657	-0.00679335
14600000	14625000	0.175037	0.176691	0.170625	-0.00618188
14625000	14650000	0.174649	0.176328	0.170429	-0.00551359
14650000	14675000	0.173868	0.175264	0.170162	-0.00484529
14675000	14700000	0.173781	0.175377	0.169222	-0.004177
14700000	14725000	0.173671	0.175241	0.168549	-0.00351071
14725000	14750000	0.173327	0.175032	0.168337	-0.00280371
14750000	14775000	0.173033	0.175135	0.168182	-0.00209671
14775000	14800000	0.172917	0.175216	0.168213	-0.00138971
14800000	14825000	0.172904	0.175042	0.168202	-0.00135959
14825000	14850000	0.173232	0.175041	0.168283	-0.00144206
14850000	14875000	0.173457	0.174999	0.168534	-0.00152453
14875000	14900000	0.173578	0.175308	0.168468	-0.001607
14900000	14925000	0.17355	0.175498	0.168075	-0.00213176
14925000	14950000	0.173961	0.175202	0.168432	-0.00328918
14950000	14975000	0.17397	0.174987	0.16836	-0.00444659
14975000	15000000	0.174327	0.174683	0.168163	-0.005604
15000000	15025000	0.174151	0.174603	0.168543	-0.00662853
15025000	15050000	0.174153	0.174668	0.168467	-0.00761682
15050000	15075000	0.17407	0.174641	0.168482	-0.00860512
15075000	15100000	0.174168	0.174876	0.168834	-0.00959341
15100000	15125000	0.174398	0.174892	0.168768	-0.0107355
15125000	15150000	0.174547	0.17541	0.168917	-0.0118756
15150000	15175000	0.17472	0.175914	0.16916	-0.0130158
15175000	15200000	0.174827	0.17696	0.169641	-0.0141559
15200000	15225000	0.175061	0.17761	0.170191	-0.0152408
15225000	15250000	0.175653	0.178446	0.170733	-0.0156488
15250000	15275000	0.175581	0.178525	0.17174	-0.0160568
15275000	15300000	0.175872	0.178815	0.172059	-0.0164648
15300000	15325000	0.176151	0.178623	0.171957	-0.0168408
15325000	15350000	0.175893	0.178551	0.172406	-0.0167745
15350000	15375000	0.176049	0.17885	0.172348	-0.0167082
15375000	15400000	0.175752	0.179055	0.17263	-0.0166419
15400000	15425000	0.175468	0.178934	0.172417	-0.0164801
15425000	15450000	0.175534	0.178848	0.172525	-0.0164511
15450000	15475000	0.175597	0.178998	0.172561	-0.0164222
15475000	15500000	0.175466	0.179119	0.172729	-0.0163932
15500000	15525000	0.175461	0.179897	0.172957	-0.0157922
15525000	15550000	0.175847	0.180513	0.173566	-0.0150373
15550000	15575000	0.176087	0.180782	0.173715	-0.0142824
15575000	15600000	0.176481	0.181121	0.174281	-0.0135275
15600000	15625000	0.17651	0.184048	0.174269	-0.0118312
15625000	15650000	0.176703	0.184923	0.175496	-0.0101902
15650000	15675000	0.176805	0.184855	0.175284	-0.00854912
15675000	15700000	0.176839	0.184988	0.175208	-0.00690806
15700000	15725000	0.176967	0.1852	0.175301	-0.00632441
15725000	15750000	0.17714	0.185286	0.175439	-0.00577276
15750000	15775000	0.177303	0.184842	0.175919	-0.00522112
15775000	15800000	0.177351	0.184782	0.175139	-0.00466947
15800000	15825000	0.177299	0.184786	0.175027	-0.00394771
15825000	15850000	0.177199	0.18464	0.175188	-0.00332147
15850000	15875000	0.177125	0.184525	0.174932	-0.00269524
15875000	15900000	0.177207	0.184465	0.175063	-0.002069
15900000	15925000	0.177077	0.184733	0.174946	-0.000690176
15925000	15950000	0.177033	0.18445	0.174849	0.000116529
15950000	15975000	0.176793	0.184468	0.174683	0.000923235
15975000	16000000	0.176427	0.184548	0.174734	0.00172994
16000000	16025000	0.176251	0.184264	0.175057	0.00210582
16025000	16050000	0.17609	0.184268	0.174483	0.00154029
16050000	16075000	0.17579	0.184281	0.174374	0.000974765
16075000	16100000	0.176038	0.184351	0.174565	0.000409235
16100000	16125000	0.175987	0.184212	0.174527	-0.000539706
16125000	16150000	0.175931	0.184154	0.17447	-0.000431235
16150000	16175000	0.175991	0.184533	0.174571	-0.000322765
16175000	16200000	0.176006	0.184547	0.174787	-0.000214294
16200000	16225000	0.175971	0.18489	0.174254	0.000340471
16225000	16250000	0.176061	0.184817	0.173856	0.000725118
16250000	16275000	0.175804	0.184928	0.173763	0.00110976
16275000	16300000	0.175421	0.185109	0.173793	0.00149441
16300000	16325000	0.17549	0.185133	0.173497	0.00269459
16325000	16350000	0.17522	0.185374	0.172815	0.00314218
16350000	16375000	0.175159	0.185303	0.172564	0.00358976
16375000	16400000	0.175203	0.185511	0.172699	0.00403735
16400000	16425000	0.175184	0.185556	0.172646	0.00470129
16425000	16450000	0.175065	0.18561	0.172549	0.00579606
16450000	16475000	0.17519	0.185671	0.172751	0.00689082
16475000	16500000	0.175076	0.185455	0.172701	0.00798559
16500000	16525000	0.175131	0.185416	0.172328	0.00827182
16525000	16550000	0.175272	0.185171	0.172487	0.00894147
16550000	16575000	0.175197	0.185333	0.172097	0.00961112
16575000	16600000	0.175264	0.185484	0.172547	0.0102808
16600000	16625000	0.175538	0.185515	0.172673	0.00996788
16625000	16650000	0.175632	0.18539	0.172607	0.00920871
16650000	16675000	0.17574	0.185576	0.172701	0.00844953
16675000	16700000	0.176154	0.185603	0.172779	0.00769035
16700000	16725000	0.176331	0.185299	0.172301	0.00671012
16725000	16750000	0.176302	0.185174	0.172248	0.00491435
16750000	16775000	0.176544	0.18511	0.172191	0.00311859
16775000	16800000	0.17655	0.185051	0.17182	0.00132282
16800000	16825000	0.176328	0.185173	0.172044	-0.000502
16825000	16850000	0.176396	0.185146	0.171922	-0.00254318
16850000	16875000	0.176205	0.184991	0.171553	-0.00458435
16875000	16900000	0.175663	0.184807	0.171046	-0.00662553
16900000	16925000	0.175426	0.184471	0.170798	-0.00877465
16925000	16950000	0.175418	0.184171	0.170832	-0.0101152
16950000	16975000	0.175174	0.184344	0.17078	-0.0114558
16975000	17000000	0.17538	0.184429	0.170588	-0.0127964
17000000	17025000	0.175147	0.184234	0.170533	-0.0142194
17025000	17050000	0.175454	0.183921	0.17006	-0.0146599
17050000	17075000	0.175289	0.183322	0.169978	-0.0151004
17075000	17100000	0.17564	0.183295	0.169587	-0.0155408
17100000	17125000	0.175806	0.182937	0.169184	-0.0161055
17125000	17150000	0.175686	0.182849	0.169166	-0.0164491
17150000	17175000	0.175509	0.18231	0.169196	-0.0167926
17175000	17200000	0.175653	0.181825	0.1689	-0.0171362
17200000	17225000	0.175314	0.180948	0.168044	-0.0173646
17225000	17250000	0.175124	0.180117	0.167324	-0.017564
17250000	17275000	0.174686	0.17939	0.166704	-0.0177634
17275000	17300000	0.174715	0.179293	0.165906	-0.0179627
17300000	17325000	0.174561	0.17883	0.166072	-0.0181189
17325000	17350000	0.174206	0.178802	0.166399	-0.0181671
17350000	17375000	0.174153	0.178717	0.165873	-0.0182154
17375000	17400000	0.173779	0.178392	0.165887	-0.0182636
17400000	17425000	0.173718	0.177896	0.166023	-0.0183239
17425000	17450000	0.174091	0.177994	0.165969	-0.0183018
17450000	17475000	0.173795	0.177784	0.16578	-0.0182796
17475000	17500000	0.174122	0.177463	0.165403	-0.0182575
17500000	17525000	0.174008	0.177324	0.165335	-0.018357
17525000	17550000	0.173573	0.176639	0.16488	-0.0183323
17550000	17575000	0.173471	0.175604	0.164498	-0.0183076
17575000	17600000	0.173356	0.174975	0.16484	-0.0182829
17600000	17625000	0.17272	0.17467	0.164358	-0.0182606
17625000	17650000	0.172682	0.171671	0.16438	-0.0183536
17650000	17675000	0.17262	0.170705	0.162984	-0.0184465
17675000	17700000	0.172732	0.170721	0.162861	-0.0185395
17700000	17725000	0.172757	0.170933	0.162519	-0.0185431
17725000	17750000	0.172619	0.170636	0.162286	-0.0185899
17750000	17775000	0.172705	0.170531	0.162263	-0.0186368
17775000	17800000	0.172675	0.170488	0.161885	-0.0186836
17800000	17825000	0.172825	0.170245	0.161852	-0.0187861
17825000	17850000	0.172558	0.170377	0.161856	-0.0188766
17850000	17875000	0.172367	0.17018	0.161565	-0.0189671
17875000	17900000	0.172432	0.169942	0.161664	-0.0190575
17900000	17925000	0.172192	0.169987	0.161363	-0.0191135
17925000	17950000	0.172149	0.169641	0.161544	-0.0190478
17950000	17975000	0.172061	0.169497	0.161516	-0.0189822
17975000	18000000	0.171779	0.169181	0.16183	-0.0189165
18000000	18025000	0.171748	0.168874	0.16178	-0.0188701
18025000	18050000	0.171879	0.168836	0.16131	-0.0188212
18050000	18075000	0.172146	0.168717	0.16161	-0.0187724
18075000	18100000	0.171957	0.168552	0.162022	-0.0187235
18100000	18125000	0.171797	0.168226	0.161664	-0.0187873
18125000	18150000	0.171892	0.168029	0.161529	-0.0189404
18150000	18175000	0.172153	0.168022	0.161539	-0.0190935
18175000	18200000	0.171955	0.167938	0.161498	-0.0192466
18200000	18225000	0.172041	0.167913	0.161005	-0.0191658
18225000	18250000	0.171638	0.167766	0.16124	-0.0190292
18250000	18275000	0.171705	0.16769	0.161288	-0.0188926
18275000	18300000	0.171597	0.167558	0.161119	-0.018756
18300000	18325000	0.172092	0.167359	0.161015	-0.0186858
18325000	18350000	0.172046	0.167266	0.16129	-0.0186501
18350000	18375000	0.1723	0.167219	0.161527	-0.0186144
18375000	18400000	0.172344	0.167118	0.16151	-0.0185786
18400000	18425000	0.172106	0.167027	0.161399	-0.0185667
18425000	18450000	0.172262	0.166983	0.161362	-0.0185355
18450000	18475000	0.172412	0.16721	0.161729	-0.0185044
18475000	18500000	0.172091	0.167166	0.162195	-0.0184732
18500000	18525000	0.172082	0.167082	0.161992	-0.0184312
18525000	18550000	0.171812	0.16721	0.162432	-0.0182765
18550000	18575000	0.172186	0.167634	0.162673	-0.0181218
18575000	18600000	0.172115	0.167523	0.162617	-0.0179671
18600000	18625000	0.172042	0.167315	0.162569	-0.0179111
18625000	18650000	0.171871	0.16751	0.162621	-0.0180891
18650000	18675000	0.171831	0.16768	0.162792	-0.0182671
18675000	18700000	0.171894	0.16747	0.162701	-0.0184451
18700000	18725000	0.171609	0.167664	0.162405	-0.0185295
18725000	18750000	0.171656	0.167971	0.162374	-0.0185476
18750000	18775000	0.171746	0.167859	0.162333	-0.0185658
18775000	18800000	0.171836	0.168027	0.162337	-0.0185839
18800000	18825000	0.171994	0.167953	0.16256	-0.0185893
18825000	18850000	0.171915	0.1677	0.162285	-0.0185709
18850000	18875000	0.171758	0.167634	0.162137	-0.0185526
18875000	18900000	0.171662	0.167523	0.16225	-0.0185342
18900000	18925000	0.172286	0.167717	0.162211	-0.0184764
18925000	18950000	0.172372	0.168019	0.161956	-0.0184293
18950000	18975000	0.172651	0.168164	0.161843	-0.0183822
18975000	19000000	0.172367	0.168194	0.161501	-0.0183352
19000000	19025000	0.172083	0.168201	0.161696	-0.0183108
19025000	19050000	0.172211	0.168649	0.161773	-0.0181878
19050000	19075000	0.171886	0.168937	0.161877	-0.0180647
19075000	19100000	0.172044	0.169093	0.162055	-0.0179416
19100000	19125000	0.171742	0.16914	0.162424	-0.0179421
19125000	19150000	0.171714	0.169067	0.162233	-0.018036
19150000	19175000	0.171761	0.168985	0.162285	-0.0181299
19175000	19200000	0.172122	0.169152	0.161971	-0.0182239
19200000	19225000	0.172097	0.169142	0.161683	-0.0182161
19225000	19250000	0.172229	0.169101	0.161608	-0.0182211
19250000	19275000	0.172427	0.169055	0.161755	-0.018226
19275000	19300000	0.17249	0.168975	0.16175	-0.0182309
19300000	19325000	0.172646	0.169018	0.162096	-0.0183339
19325000	19350000	0.172755	0.16911	0.161837	-0.0184764
19350000	19375000	0.172816	0.168706	0.161306	-0.0186188
19375000	19400000	0.172764	0.168808	0.161976	-0.0187613
19400000	19425000	0.172768	0.168748	0.16173	-0.0188778
19425000	19450000	0.172821	0.168753	0.16145	-0.0189716
19450000	19475000	0.172572	0.168644	0.161196	-0.0190655
19475000	19500000	0.172516	0.168897	0.161469	-0.0191593
19500000	19525000	0.172073	0.16895	0.161578	-0.0193251
19525000	19550000	0.172134	0.168929	0.161614	-0.0193674
19550000	19575000	0.172389	0.168958	0.161937	-0.0194096
19575000	19600000	0.172027	0.169175	0.161635	-0.0194519
19600000	19625000	0.171743	0.169497	0.161282	-0.0194003
19625000	19650000	0.172029	0.169816	0.16153	-0.0194504
19650000	19675000	0.172102	0.169832	0.161667	-0.0195004
19675000	19700000	0.172205	0.170055	0.162272	-0.0195505
19700000	19725000	0.171932	0.170201	0.16251	-0.0196741
19725000	19750000	0.172152	0.170066	0.163128	-0.0196996
19750000	19775000	0.172095	0.17032	0.163348	-0.0197252
19775000	19800000	0.171923	0.170522	0.163676	-0.0197508
19800000	19825000	0.17191	0.170524	0.163678	-0.0198356
19825000	19850000	0.171867	0.170626	0.163951	-0.0199463
19850000	19875000	0.172234	0.17082	0.164415	-0.020057
19875000	19900000	0.1725	0.171793	0.164919	-0.0201677
19900000	19925000	0.172707	0.172457	0.165059	-0.0201674
19925000	19950000	0.173309	0.172983	0.165315	-0.0200952
19950000	19975000	0.173686	0.173428	0.165192	-0.0200229
19975000	20000000	0.174219	0.173761	0.165446	-0.0199507
20000000	20025000	0.17439	0.174628	0.165762	-0.0197014
20025000	20050000	0.174691	0.175032	0.16596	-0.0195461
20050000	20075000	0.174601	0.176332	0.166551	-0.0193907
20075000	20100000	0.174606	0.17735	0.166525	-0.0192354
20100000	20125000	0.175113	0.177709	0.166799	-0.0193079
20125000	20150000	0.175393	0.178081	0.167365	-0.019307
20150000	20175000	0.175693	0.178997	0.168096	-0.0193061
20175000	20200000	0.175838	0.179239	0.168649	-0.0193051
20200000	20225000	0.1773	0.180255	0.168618	-0.0193053
20225000	20250000	0.177572	0.180474	0.169978	-0.0192463
20250000	20275000	0.178247	0.181478	0.170466	-0.0191873
20275000	20300000	0.178424	0.18162	0.170894	-0.0191283
20300000	20325000	0.178789	0.182156	0.171521	-0.0188555
20325000	20350000	0.179001	0.183214	0.172256	-0.0186936
20350000	20375000	0.179113	0.183653	0.172776	-0.0185318
20375000	20400000	0.179226	0.183779	0.173079	-0.01837
20400000	20425000	0.179454	0.184064	0.174063	-0.0176573
20425000	20450000	0.180177	0.184387	0.174612	-0.0171216
20450000	20475000	0.180488	0.184896	0.175345	-0.016586
20475000	20500000	0.180686	0.184895	0.175553	-0.0160504
20500000	20525000	0.181078	0.184967	0.17514	-0.0145936
20525000	20550000	0.181205	0.185624	0.175563	-0.0129089
20550000	20575000	0.181166	0.18601	0.175627	-0.0112242
20575000	20600000	0.180761	0.185859	0.175674	-0.00953947
20600000	20625000	0.181162	0.186669	0.176442	-0.00730588
20625000	20650000	0.181416	0.186868	0.176117	-0.00507118
20650000	20675000	0.181375	0.186905	0.176429	-0.00283647
20675000	20700000	0.18119	0.187335	0.176406	-0.000601765
20700000	20725000	0.181134	0.187672	0.176704	0.00176871
20725000	20750000	0.181475	0.18805	0.177403	0.00392535
20750000	20775000	0.181595	0.188205	0.178163	0.006082
20775000	20800000	0.181719	0.188797	0.179095	0.00823865
20800000	20825000	0.181559	0.189533	0.179902	0.010192
20825000	20850000	0.181436	0.190274	0.181067	0.0115945
20850000	20875000	0.182122	0.190458	0.18122	0.0129969
20875000	20900000	0.182475	0.190739	0.181882	0.0143994
20900000	20925000	0.182888	0.191376	0.182178	0.0156248
20925000	20950000	0.183139	0.191534	0.182878	0.0159291
20950000	20975000	0.183272	0.191565	0.183395	0.0162334
20975000	21000000	0.182921	0.191861	0.183894	0.0165377
21000000	21025000	0.183128	0.191797	0.184669	0.0169695
21025000	21050000	0.183453	0.191998	0.184765	0.0168525
21050000	21075000	0.183107	0.19167	0.184918	0.0167354
21075000	21100000	0.183035	0.191497	0.185098	0.0166184
21100000	21125000	0.18277	0.191564	0.185329	0.0164605
21125000	21150000	0.182854	0.191476	0.185243	0.0161668
21150000	21175000	0.182699	0.191852	0.185065	0.0158732
21175000	21200000	0.182626	0.191814	0.185257	0.0155795
21200000	21225000	0.18233	0.191742	0.185288	0.0154792
21225000	21250000	0.182292	0.191773	0.185352	0.0155821
21250000	21275000	0.182509	0.191801	0.185831	0.0156851
21275000	21300000	0.182361	0.191782	0.186056	0.015788
21300000	21325000	0.182237	0.191691	0.185997	0.0159739
21325000	21350000	0.182055	0.191508	0.185712	0.0163368
21350000	21375000	0.182003	0.191348	0.18533	0.0166998
21375000	21400000	0.182064	0.19164	0.185657	0.0170627
21400000	21425000	0.182275	0.191456	0.185445	0.0175892
21425000	21450000	0.18236	0.191166	0.185333	0.0179882
21450000	21475000	0.182375	0.190999	0.185855	0.0183872
21475000	21500000	0.182548	0.190917	0.185848	0.0187862
21500000	21525000	0.182907	0.190852	0.185448	0.0191952
21525000	21550000	0.182804	0.190628	0.18535	0.0196451
21550000	21575000	0.182698	0.190647	0.185033	0.0200949
21575000	21600000	0.182566	0.190533	0.184877	0.0205447
21600000	21625000	0.182585	0.190492	0.184725	0.0211952
21625000	21650000	0.182595	0.19028	0.184406	0.0216525
21650000	21675000	0.18262	0.190115	0.184025	0.0221097
21675000	21700000	0.182589	0.190277	0.183916	0.0225669
21700000	21725000	0.182612	0.190152	0.18355	0.0226896
21725000	21750000	0.182641	0.190124	0.183102	0.0227293
21750000	21775000	0.182567	0.190109	0.183004	0.022769
21775000	21800000	0.182376	0.18984	0.182671	0.0228087
21800000	21825000	0.182269	0.189403	0.18258	0.0213151
21825000	21850000	0.182078	0.189047	0.182355	0.0196578
21850000	21875000	0.181779	0.188838	0.182209	0.0180006
21875000	21900000	0.181852	0.188615	0.181734	0.0163434
21900000	21925000	0.181765	0.187606	0.181383	0.0144376
21925000	21950000	0.181796	0.187295	0.181179	0.0125218
21950000	21975000	0.181228	0.186942	0.180644	0.0106061
21975000	22000000	0.180708	0.186738	0.180738	0.00869029
22000000	22025000	0.180244	0.186518	0.180476	0.00685424
22025000	22050000	0.18007	0.185628	0.179931	0.00481747
22050000	22075000	0.179886	0.185288	0.179943	0.00278071
22075000	22100000	0.179653	0.184088	0.179493	0.000743941
22100000	22125000	0.179406	0.183081	0.179344	-0.00173541
22125000	22150000	0.178994	0.182855	0.179211	-0.00388018
22150000	22175000	0.178821	0.182963	0.178829	-0.00602494
22175000	22200000	0.178649	0.182094	0.178438	-0.00816971
22200000	22225000	0.178639	0.181926	0.177773	-0.0102503
22225000	22250000	0.17761	0.180912	0.177857	-0.0107975
22250000	22275000	0.177582	0.180995	0.176828	-0.0113448
22275000	22300000	0.177386	0.180033	0.176153	-0.011892
22300000	22325000	0.177401	0.180006	0.175996	-0.0126809
22325000	22350000	0.177056	0.179628	0.175853	-0.0132212
22350000	22375000	0.176717	0.178917	0.174991	-0.0137616
22375000	22400000	0.177337	0.182522	0.175032	-0.0143019
22400000	22425000	0.176814	0.182604	0.174909	-0.0147897
22425000	22450000	0.176481	0.182668	0.174092	-0.0153572
22450000	22475000	0.176212	0.182274	0.173756	-0.0159246
22475000	22500000	0.176058	0.181932	0.173227	-0.0164921
22500000	22525000	0.176	0.181885	0.173274	-0.0170834
22525000	22550000	0.175842	0.182009	0.173117	-0.0172321
22550000	22575000	0.175627	0.181679	0.172747	-0.0173808
22575000	22600000	0.17552	0.181273	0.172234	-0.0175295
22600000	22625000	0.175292	0.181229	0.172031	-0.0177902
22625000	22650000	0.175069	0.180454	0.171575	-0.018115
22650000	22675000	0.174607	0.18033	0.171772	-0.0184398
22675000	22700000	0.174266	0.180296	0.171752	-0.0187646
22700000	22725000	0.174394	0.180015	0.17177	-0.0191515
22725000	22750000	0.174404	0.17981	0.171657	-0.0192968
22750000	22775000	0.174094	0.179456	0.17154	-0.019442
22775000	22800000	0.173832	0.179142	0.171529	-0.0195872
22800000	22825000	0.173721	0.178647	0.171088	-0.0195862
22825000	22850000	0.17351	0.178357	0.170711	-0.0196378
22850000	22875000	0.17357	0.178161	0.169735	-0.0196894
22875000	22900000	0.173437	0.178244	0.169533	-0.019741
22900000	22925000	0.173149	0.17797	0.169118	-0.0197118
22925000	22950000	0.172854	0.177541	0.168876	-0.0196588
22950000	22975000	0.172348	0.177647	0.168574	-0.0196058
22975000	23000000	0.172506	0.177816	0.168757	-0.0195528
23000000	23025000	0.173441	0.179338	0.169114	-0.0190529
23025000	23050000	0.173762	0.179456	0.168537	-0.0184411
23050000	23075000	0.173782	0.179291	0.168708	-0.0178293
23075000	23100000	0.173888	0.179368	0.168676	-0.0172175
23100000	23125000	0.17405	0.17965	0.168729	-0.0160718
23125000	23150000	0.174088	0.179772	0.168496	-0.0148641
23150000	23175000	0.17433	0.179462	0.16829	-0.0136564
23175000	23200000	0.174269	0.179218	0.168518	-0.0124487
23200000	23225000	0.174203	0.179319	0.168164	-0.0116919
23225000	23250000	0.174354	0.179385	0.16823	-0.0110813
23250000	23275000	0.174102	0.179475	0.167961	-0.0104707
23275000	23300000	0.17386	0.179788	0.167688	-0.00986012
23300000	23325000	0.173622	0.179846	0.167421	-0.00976235
23325000	23350000	0.173298	0.179904	0.167715	-0.00974535
23350000	23375000	0.173334	0.180095	0.167927	-0.00972835
23375000	23400000	0.173135	0.180199	0.16827	-0.00971135
23400000	23425000	0.173304	0.180152	0.1681	-0.00975482
23425000	23450000	0.173377	0.180252	0.167932	-0.0102452
23450000	23475000	0.173244	0.180834	0.168338	-0.0107355
23475000	23500000	0.173016	0.18111	0.167861	-0.0112259
23500000	23525000	0.172798	0.181329	0.16792	-0.0114129
23525000	23550000	0.172602	0.181137	0.167918	-0.0121337
23550000	23575000	0.172678	0.181424	0.168165	-0.0128545
23575000	23600000	0.172717	0.181486	0.168393	-0.0135754
23600000	23625000	0.173117	0.181921	0.168584	-0.0132621
23625000	23650000	0.173154	0.181759	0.169101	-0.0124979
23650000	23675000	0.173394	0.181951	0.170059	-0.0117337
23675000	23700000	0.173453	0.182094	0.17091	-0.0109695
23700000	23725000	0.173697	0.182345	0.170939	-0.0102012
23725000	23750000	0.173692	0.182714	0.17107	-0.00892
23750000	23775000	0.173943	0.182865	0.171707	-0.00763882
23775000	23800000	0.173647	0.182854	0.171507	-0.00635765
23800000	23825000	0.174087	0.182839	0.171635	-0.00506212
23825000	23850000	0.174343	0.183155	0.171314	-0.00370612
23850000	23875000	0.174483	0.183255	0.171301	-0.00235012
23875000	23900000	0.174529	0.183167	0.171106	-0.000994118
23900000	23925000	0.174343	0.183071	0.171439	-0.000612059
23925000	23950000	0.174284	0.183118	0.171563	-0.000533353
23950000	23975000	0.17368	0.1828	0.171615	-0.000454647
23975000	24000000	0.174066	0.182379	0.171891	-0.000375941
24000000	24025000	0.173959	0.182341	0.171591	-0.000739235
24025000	24050000	0.173813	0.182275	0.171611	-0.00213665
24050000	24075000	0.173899	0.182445	0.171352	-0.00353406
24075000	24100000	0.174056	0.182349	0.170815	-0.00493147
24100000	24125000	0.174091	0.182455	0.170644	-0.00651306
24125000	24150000	0.173815	0.18249	0.1706	-0.00809882
24150000	24175000	0.174045	0.18252	0.170229	-0.00968459
24175000	24200000	0.173849	0.182451	0.170007	-0.0112704
24200000	24225000	0.173557	0.182303	0.169805	-0.0128172
24225000	24250000	0.173387	0.182181	0.169666	-0.0143785
24250000	24275000	0.173154	0.182002	0.169652	-0.0159397
24275000	24300000	0.172815	0.18142	0.169348	-0.0175009
24300000	24325000	0.172832	0.181205	0.169436	-0.0188528
24325000	24350000	0.172614	0.180977	0.16895	-0.0192308
24350000	24375000	0.172816	0.180876	0.168658	-0.0196087
24375000	24400000	0.172797	0.180675	0.168874	-0.0199866
24400000	24425000	0.171878	0.176424	0.168074	-0.0196483
24425000	24450000	0.171987	0.17602	0.167688	-0.0188679
24450000	24475000	0.172253	0.175667	0.167452	-0.0180876
24475000	24500000	0.172073	0.175549	0.167451	-0.0173072
24500000	24525000	0.171647	0.175442	0.167704	-0.0162112
24525000	24550000	0.171283	0.175229	0.167383	-0.0149309
24550000	24575000	0.171432	0.1755	0.167378	-0.0136507
24575000	24600000	0.171621	0.17559	0.167372	-0.0123705
24600000	24625000	0.171745	0.175654	0.16752	-0.0121084
24625000	24650000	0.171897	0.175577	0.167371	-0.0118851
24650000	24675000	0.171672	0.175627	0.167231	-0.0116619
24675000	24700000	0.171852	0.175646	0.166902	-0.0114386
24700000	24725000	0.172367	0.175733	0.166574	-0.0114002
24725000	24750000	0.172371	0.175752	0.1664	-0.0115711
24750000	24775000	0.17239	0.17566	0.166238	-0.0117419
24775000	24800000	0.172568	0.175328	0.165738	-0.0119128
24800000	24825000	0.172411	0.175065	0.165224	-0.0120138
24825000	24850000	0.172338	0.175336	0.165108	-0.012831
24850000	24875000	0.172619	0.174971	0.164926	-0.0136482
24875000	24900000	0.17275	0.174546	0.164585	-0.0144655
24900000	24925000	0.172303	0.174294	0.16481	-0.015275
24925000	24950000	0.171953	0.174367	0.164699	-0.0164002
24950000	24975000	0.171802	0.174284	0.164421	-0.0175255
24975000	25000000	0.171711	0.173783	0.164065	-0.0186507
25000000	25025000	0.171545	0.173691	0.163657	-0.0198475
25025000	25050000	0.170596	0.171739	0.163061	-0.0200261
25050000	25075000	0.17031	0.171735	0.163062	-0.0202048
25075000	25100000	0.170106	0.171759	0.162695	-0.0203834
25100000	25125000	0.170509	0.171809	0.16231	-0.020508
25125000	25150000	0.170598	0.17133	0.161937	-0.0204478
25150000	25175000	0.171155	0.171167	0.161499	-0.0203876
25175000	25200000	0.170937	0.171201	0.161668	-0.0203275
25200000	25225000	0.17097	0.171184	0.161454	-0.0202418
25225000	25250000	0.171045	0.171	0.161292	-0.0202261
25250000	25275000	0.17093	0.17073	0.161285	-0.0202104
25275000	25300000	0.170958	0.170586	0.161648	-0.0201947
25300000	25325000	0.170764	0.170559	0.1614	-0.020037
25325000	25350000	0.170878	0.170588	0.161319	-0.019887
25350000	25375000	0.170909	0.170464	0.161145	-0.019737
25375000	25400000	0.171025	0.170233	0.160732	-0.019587
25400000	25425000	0.171	0.170141	0.160567	-0.0195171
25425000	25450000	0.170557	0.170026	0.160688	-0.0193757
25450000	25475000	0.170509	0.170104	0.16085	-0.0192343
25475000	25500000	0.170516	0.169712	0.160715	-0.0190929
25500000	25525000	0.170795	0.169735	0.160757	-0.0190385
25525000	25550000	0.170873	0.169601	0.160817	-0.0190382
25550000	25575000	0.170936	0.169902	0.161047	-0.0190379
25575000	25600000	0.170985	0.169809	0.160941	-0.0190376
25600000	25625000	0.170992	0.169788	0.160859	-0.0190116
25625000	25650000	0.170487	0.169438	0.160317	-0.0190111
25650000	25675000	0.170722	0.169331	0.159997	-0.0190106
25675000	25700000	0.170528	0.169299	0.159331	-0.0190101
25700000	25725000	0.170017	0.16912	0.158423	-0.0189868
25725000	25750000	0.169565	0.168692	0.158301	-0.0191055
25750000	25775000	0.1694	0.168348	0.158054	-0.0192242
25775000	25800000	0.169358	0.16814	0.15768	-0.0193429
25800000	25825000	0.169663	0.167938	0.15753	-0.0195609
25825000	25850000	0.169386	0.16787	0.157317	-0.0196988
25850000	25875000	0.169225	0.167788	0.157384	-0.0198366
25875000	25900000	0.168952	0.167767	0.157107	-0.0199745
25900000	25925000	0.169087	0.167724	0.157195	-0.0200539
25925000	25950000	0.169054	0.167709	0.156911	-0.0200463
25950000	25975000	0.168917	0.167746	0.156962	-0.0200386
25975000	26000000	0.169163	0.167864	0.156699	-0.020031
26000000	26025000	0.169036	0.167764	0.156489	-0.0199732
26025000	26050000	0.16911	0.167585	0.156449	-0.0199412
26050000	26075000	0.169427	0.167559	0.156596	-0.0199091
26075000	26100000	0.169526	0.167362	0.156602	-0.0198771
26100000	26125000	0.169554	0.167377	0.156676	-0.0199775
26125000	26150000	0.169509	0.167589	0.156854	-0.0201006
26150000	26175000	0.169699	0.167731	0.156757	-0.0202238
26175000	26200000	0.16964	0.167751	0.15691	-0.020347
26200000	26225000	0.169785	0.167695	0.157559	-0.0203302
26225000	26250000	0.169737	0.16788	0.158018	-0.0202141
26250000	26275000	0.169836	0.16783	0.158556	-0.0200979
26275000	26300000	0.16992	0.167676	0.158617	-0.0199818
26300000	26325000	0.170068	0.167753	0.158805	-0.0199525
26325000	26350000	0.169789	0.168015	0.159199	-0.0199816
26350000	26375000	0.169851	0.168215	0.15946	-0.0200107
26375000	26400000	0.169763	0.168131	0.159688	-0.0200398
26400000	26425000	0.169861	0.168089	0.159681	-0.0201849
26425000	26450000	0.169783	0.168315	0.159591	-0.0203802
26450000	26475000	0.169896	0.168523	0.159938	-0.0205754
26475000	26500000	0.16965	0.168527	0.160129	-0.0207706
26500000	26525000	0.169426	0.168733	0.159826	-0.0208619
26525000	26550000	0.169779	0.168538	0.159686	-0.0208208
26550000	26575000	0.169735	0.168758	0.15963	-0.0207796
26575000	26600000	0.169925	0.168441	0.160134	-0.0207384
26600000	26625000	0.169825	0.16831	0.159937	-0.0206383
26625000	26650000	0.16965	0.168304	0.159713	-0.0206782
26650000	26675000	0.169901	0.168042	0.160158	-0.0207181
26675000	26700000	0.169908	0.167785	0.160414	-0.0207579
26700000	26725000	0.16988	0.167761	0.160576	-0.0207815
26725000	26750000	0.16961	0.167677	0.160526	-0.0207182
26750000	26775000	0.169701	0.167639	0.160438	-0.020655
26775000	26800000	0.169967	0.167367	0.160555	-0.0205918
26800000	26825000	0.169731	0.16755	0.161058	-0.0205905
26825000	26850000	0.169848	0.167598	0.16135	-0.0204732
26850000	26875000	0.169705	0.167525	0.161019	-0.0203559
26875000	26900000	0.169821	0.167596	0.160656	-0.0202386
26900000	26925000	0.169585	0.167563	0.160735	-0.0199465
26925000	26950000	0.169515	0.167624	0.160651	-0.0197583
26950000	26975000	0.169817	0.167572	0.161197	-0.0195701
26975000	27000000	0.170115	0.167503	0.161203	-0.0193819
27000000	27025000	0.170089	0.167515	0.161571	-0.0192423
27025000	27050000	0.170103	0.167501	0.161778	-0.0191616
27050000	27075000	0.170321	0.167426	0.161735	-0.0190809
27075000	27100000	0.170426	0.167356	0.161664	-0.0190002
27100000	27125000	0.170311	0.167213	0.161408	-0.0190236
27125000	27150000	0.169969	0.167129	0.161374	-0.0190634
27150000	27175000	0.170152	0.167235	0.161276	-0.0191031
27175000	27200000	0.169748	0.16749	0.161459	-0.0191429
27200000	27225000	0.169756	0.167398	0.161501	-0.0191976
27225000	27250000	0.169477	0.167355	0.16162	-0.0191904
27250000	27275000	0.169508	0.167571	0.161556	-0.0191831
27275000	27300000	0.169476	0.167794	0.161574	-0.0191759
27300000	27325000	0.169502	0.167789	0.161553	-0.0191402
27325000	27350000	0.170144	0.167283	0.161847	-0.0192793
27350000	27375000	0.17008	0.166969	0.162183	-0.0194184
27375000	27400000	0.170334	0.166989	0.162278	-0.0195575
27400000	27425000	0.169931	0.167004	0.162837	-0.0196127
27425000	27450000	0.169878	0.167052	0.163186	-0.0196194
27450000	27475000	0.169863	0.167008	0.163126	-0.019626
27475000	27500000	0.169731	0.167213	0.162994	-0.0196326
27500000	27525000	0.170017	0.167513	0.162657	-0.0195872
27525000	27550000	0.169786	0.167301	0.162529	-0.0194376
27550000	27575000	0.169756	0.167069	0.162455	-0.019288
27575000	27600000	0.169733	0.166833	0.162133	-0.0191384
27600000	27625000	0.169702	0.166851	0.162047	-0.0191804
27625000	27650000	0.16953	0.1668	0.162617	-0.0192074
27650000	27675000	0.169678	0.166799	0.162783	-0.0192344
27675000	27700000	0.169495	0.166954	0.163117	-0.0192614
27700000	27725000	0.169718	0.166856	0.163013	-0.0193869
27725000	27750000	0.170321	0.167109	0.163328	-0.019541
27750000	27775000	0.17054	0.167213	0.163533	-0.0196951
27775000	27800000	0.17027	0.167385	0.163807	-0.0198491
27800000	27825000	0.170097	0.167258	0.163825	-0.0197811
27825000	27850000	0.169918	0.167385	0.163901	-0.0197971
27850000	27875000	0.169703	0.167582	0.163901	-0.019813
27875000	27900000	0.16947	0.167463	0.164064	-0.0198289
27900000	27925000	0.169644	0.167508	0.164217	-0.0199618
27925000	27950000	0.169815	0.167554	0.164252	-0.0201467
27950000	27975000	0.169861	0.167437	0.164291	-0.0203316
27975000	28000000	0.170418	0.167286	0.164272	-0.0205166
28000000	28025000	0.170317	0.167364	0.164595	-0.0206438
28025000	28050000	0.170316	0.167264	0.164669	-0.0205794
28050000	28075000	0.170231	0.167366	0.164749	-0.0205151
28075000	28100000	0.169924	0.167289	0.164511	-0.0204507
28100000	28125000	0.169811	0.167347	0.164887	-0.0202849
28125000	28150000	0.169776	0.167402	0.165004	-0.0200206
28150000	28175000	0.16999	0.167134	0.164911	-0.0197562
28175000	28200000	0.170203	0.16701	0.164932	-0.0194919
28200000	28225000	0.170276	0.166916	0.164821	-0.0193238
28225000	28250000	0.170226	0.166866	0.164526	-0.0193777
28250000	28275000	0.170887	0.166738	0.163983	-0.0194316
28275000	28300000	0.17072	0.166797	0.163682	-0.0194856
28300000	28325000	0.17048	0.166994	0.163426	-0.0196286
28325000	28350000	0.170336	0.167033	0.163513	-0.0196547
28350000	28375000	0.170493	0.167251	0.162857	-0.0196808
28375000	28400000	0.170393	0.167115	0.163024	-0.0197069
28400000	28425000	0.17029	0.167226	0.163314	-0.0196708
28425000	28450000	0.169931	0.167322	0.163133	-0.0196925
28450000	28475000	0.170192	0.167311	0.16314	-0.0197141
28475000	28500000	0.170347	0.167078	0.162849	-0.0197358
28500000	28525000	0.17069	0.167142	0.162623	-0.0197206
28525000	28550000	0.170728	0.166968	0.162756	-0.0198068
28550000	28575000	0.170775	0.167075	0.162537	-0.0198931
28575000	28600000	0.171295	0.166771	0.162265	-0.0199793
28600000	28625000	0.170987	0.16648	0.162007	-0.0200235
28625000	28650000	0.170961	0.166519	0.162421	-0.0199714
28650000	28675000	0.17108	0.166465	0.162751	-0.0199194
28675000	28700000	0.171098	0.166971	0.162607	-0.0198673
28700000	28725000	0.171183	0.166904	0.162289	-0.0198691
28725000	28750000	0.171326	0.166946	0.162473	-0.0197818
28750000	28775000	0.171262	0.166929	0.16238	-0.0196945
28775000	28800000	0.170946	0.166733	0.162365	-0.0196072
28800000	28825000	0.170504	0.167009	0.162371	-0.019549
28825000	28850000	0.170519	0.167066	0.1625	-0.0195531
28850000	28875000	0.170676	0.167189	0.162277	-0.0195571
28875000	28900000	0.170551	0.166908	0.162148	-0.0195612
28900000	28925000	0.170518	0.166762	0.162265	-0.0194899
28925000	28950000	0.170525	0.166649	0.162529	-0.0194554
28950000	28975000	0.170462	0.166882	0.162125	-0.0194209
28975000	29000000	0.170414	0.166784	0.161578	-0.0193865
29000000	29025000	0.170117	0.166785	0.16185	-0.0193493
29025000	29050000	0.170142	0.16703	0.161693	-0.0193542
29050000	29075000	0.170121	0.167018	0.161444	-0.0193591
29075000	29100000	0.169875	0.167289	0.161286	-0.0193639
29100000	29125000	0.169613	0.167013	0.161499	-0.0193124
29125000	29150000	0.169643	0.167029	0.161585	-0.0192069
29150000	29175000	0.169754	0.167099	0.161854	-0.0191015
29175000	29200000	0.169697	0.167263	0.161984	-0.0189961
29200000	29225000	0.169624	0.167003	0.161958	-0.0191112
29225000	29250000	0.169572	0.166989	0.161841	-0.0191971
29250000	29275000	0.169518	0.167101	0.161895	-0.0192831
29275000	29300000	0.169545	0.166919	0.16208	-0.019369
29300000	29325000	0.169604	0.167087	0.161992	-0.0193701
29325000	29350000	0.169678	0.167018	0.161905	-0.0194465
29350000	29375000	0.168997	0.167243	0.161674	-0.0195229
29375000	29400000	0.168982	0.167561	0.161605	-0.0195993
29400000	29425000	0.168892	0.167904	0.161469	-0.0196697
29425000	29450000	0.169142	0.168092	0.161036	-0.0197428
29450000	29475000	0.169687	0.16781	0.160718	-0.0198159
29475000	29500000	0.169824	0.167899	0.160687	-0.0198891
29500000	29525000	0.169841	0.167475	0.160827	-0.0199301
29525000	29550000	0.169721	0.167494	0.161062	-0.0200276
29550000	29575000	0.169547	0.167685	0.161064	-0.0201252
29575000	29600000	0.1694	0.167757	0.161061	-0.0202227
29600000	29625000	0.169182	0.167648	0.16122	-0.0204264
29625000	29650000	0.169138	0.167518	0.16141	-0.0204096
29650000	29675000	0.169351	0.167293	0.161188	-0.0203929
29675000	29700000	0.169805	0.167253	0.16122	-0.0203761
29700000	29725000	0.169803	0.167276	0.160877	-0.020333
29725000	29750000	0.169479	0.167351	0.160966	-0.0203748
29750000	29775000	0.16888	0.167198	0.161234	-0.0204165
29775000	29800000	0.169117	0.167583	0.161436	-0.0204583
29800000	29825000	0.16948	0.167814	0.161496	-0.0204269
29825000	29850000	0.16982	0.167935	0.162447	-0.0204016
29850000	29875000	0.169769	0.167923	0.162529	-0.0203762
29875000	29900000	0.169958	0.16775	0.162748	-0.0203509
29900000	29925000	0.170219	0.167716	0.162861	-0.0203692
29925000	29950000	0.170215	0.168277	0.162975	-0.0204196
29950000	29975000	0.169993	0.168691	0.163069	-0.0204701
29975000	30000000	0.169742	0.168886	0.162833	-0.0205205
30000000	30025000	0.169376	0.169129	0.162952	-0.0205964
30025000	30050000	0.169253	0.169224	0.163255	-0.0205662
30050000	30075000	0.169171	0.169816	0.1636	-0.0205359
30075000	30100000	0.169258	0.169827	0.163709	-0.0205057
30100000	30125000	0.169705	0.170205	0.16407	-0.0205405
30125000	30150000	0.169951	0.170491	0.163907	-0.0206017
30150000	30175000	0.169778	0.170725	0.164005	-0.0206629
30175000	30200000	0.169693	0.170703	0.164199	-0.0207241
30200000	30225000	0.169881	0.170788	0.164062	-0.0208811
30225000	30250000	0.169847	0.170792	0.164072	-0.0211113
30250000	30275000	0.170341	0.170845	0.163878	-0.0213415
30275000	30300000	0.169805	0.17097	0.164052	-0.0215716
30300000	30325000	0.169632	0.171004	0.164032	-0.0218188
30325000	30350000	0.169837	0.170991	0.163897	-0.0220223
30350000	30375000	0.169849	0.171001	0.164241	-0.0222258
30375000	30400000	0.169735	0.170533	0.1647	-0.0224292
30400000	30425000	0.169803	0.17061	0.164677	-0.0224206
30425000	30450000	0.169788	0.170448	0.164487	-0.0223865
30450000	30475000	0.17002	0.170235	0.16459	-0.0223524
30475000	30500000	0.170045	0.170171	0.164633	-0.0223183
30500000	30525000	0.170011	0.170228	0.164613	-0.0216611
30525000	30550000	0.169595	0.170139	0.165127	-0.0209389
30550000	30575000	0.16976	0.170502	0.164968	-0.0202166
30575000	30600000	0.169664	0.170515	0.164726	-0.0194944
30600000	30625000	0.169104	0.17059	0.164886	-0.0174226
30625000	30650000	0.169172	0.170805	0.164756	-0.015255
30650000	30675000	0.169154	0.170715	0.16444	-0.0130874
30675000	30700000	0.169366	0.170932	0.164086	-0.0109197
30700000	30725000	0.169151	0.170632	0.164156	-0.00933924
30725000	30750000	0.168878	0.171004	0.164176	-0.00774176
30750000	30775000	0.168646	0.170957	0.163946	-0.00614429
30775000	30800000	0.168708	0.170911	0.164223	-0.00454682
30800000	30825000	0.168827	0.171041	0.164466	-0.00396924
30825000	30850000	0.169063	0.171192	0.164655	-0.00360371
30850000	30875000	0.169199	0.171115	0.163937	-0.00323818
30875000	30900000	0.169159	0.171041	0.164229	-0.00287265
30900000	30925000	0.169355	0.17114	0.164341	-0.00253088
30925000	30950000	0.16909	0.171123	0.164575	-0.00281218
30950000	30975000	0.169186	0.171328	0.164602	-0.00309347
30975000	31000000	0.169477	0.171273	0.16483	-0.00337476
31000000	31025000	0.16974	0.171196	0.164575	-0.00405759
31025000	31050000	0.169819	0.171294	0.164338	-0.00608994
31050000	31075000	0.169975	0.171051	0.164376	-0.00812229
31075000	31100000	0.169837	0.170817	0.164552	-0.0101546
31100000	31125000	0.169981	0.170723	0.164886	-0.0121808
31125000	31150000	0.169983	0.170955	0.164829	-0.0136198
31150000	31175000	0.169966	0.171074	0.164823	-0.0150588
31175000	31200000	0.169889	0.170902	0.164911	-0.0164978
31200000	31225000	0.169683	0.170758	0.165035	-0.0178504
31225000	31250000	0.170004	0.170902	0.165214	-0.0181831
31250000	31275000	0.169804	0.171269	0.165129	-0.0185158
31275000	31300000	0.170248	0.171221	0.165372	-0.0188485
31300000	31325000	0.170001	0.171148	0.165459	-0.0190826
31325000	31350000	0.16987	0.170814	0.165278	-0.019293
31350000	31375000	0.169826	0.171202	0.165135	-0.0195034
31375000	31400000	0.169952	0.171158	0.165286	-0.0197137
31400000	31425000	0.170338	0.171058	0.165023	-0.0200094
31425000	31450000	0.170735	0.170697	0.164805	-0.0199035
31450000	31475000	0.170981	0.170422	0.164836	-0.0197976
31475000	31500000	0.17098	0.170509	0.164958	-0.0196917
31500000	31525000	0.171076	0.170317	0.165013	-0.0196555
31525000	31550000	0.171174	0.170412	0.164813	-0.0196254
31550000	31575000	0.171369	0.170213	0.164665	-0.0195954
31575000	31600000	0.17153	0.170037	0.164543	-0.0195653
31600000	31625000	0.171967	0.170279	0.164565	-0.0194773
31625000	31650000	0.171999	0.170373	0.164561	-0.0194757
31650000	31675000	0.171881	0.170466	0.164372	-0.0194741
31675000	31700000	0.171638	0.170516	0.163818	-0.0194725
31700000	31725000	0.171623	0.170701	0.16382	-0.019471
31725000	31750000	0.171672	0.170744	0.16379	-0.0195681
31750000	31775000	0.171702	0.170666	0.163533	-0.0196651
31775000	31800000	0.17185	0.170711	0.162952	-0.0197622
31800000	31825000	0.171816	0.170468	0.162574	-0.0197888
31825000	31850000	0.17197	0.17022	0.162152	-0.0197301
31850000	31875000	0.171743	0.170245	0.160945	-0.0196714
31875000	31900000	0.17181	0.17038	0.161093	-0.0196126
31900000	31925000	0.1717	0.170318	0.161149	-0.0195579
31925000	31950000	0.171507	0.170091	0.160849	-0.0194335
31950000	31975000	0.171579	0.169731	0.160822	-0.0193091
31975000	32000000	0.171423	0.169454	0.160864	-0.0191846
32000000	32025000	0.171689	0.169247	0.16098	-0.0190682
32025000	32050000	0.171714	0.169161	0.160867	-0.0190098
32050000	32075000	0.171944	0.169234	0.160599	-0.0189513
32075000	32100000	0.17206	0.168736	0.160313	-0.0188928
32100000	32125000	0.172066	0.168864	0.160391	-0.018994
32125000	32150000	0.171811	0.168677	0.160374	-0.0190951
32150000	32175000	0.171684	0.168482	0.160412	-0.0191962
32175000	32200000	0.17167	0.168026	0.1606	-0.0192974
32200000	32225000	0.171546	0.167892	0.160443	-0.0193991
32225000	32250000	0.171293	0.167665	0.160629	-0.0195712
32250000	32275000	0.171218	0.167719	0.160832	-0.0197434
32275000	32300000	0.170773	0.168031	0.161076	-0.0199156
32300000	32325000	0.170772	0.16833	0.16124	-0.0200336
32325000	32350000	0.1711	0.168563	0.161183	-0.0201476
32350000	32375000	0.171229	0.168548	0.161168	-0.0202617
32375000	32400000	0.17152	0.168635	0.161273	-0.0203758
32400000	32425000	0.171648	0.168766	0.161272	-0.0203846
32425000	32450000	0.171742	0.168803	0.16156	-0.0203855
32450000	32475000	0.172772	0.169009	0.161754	-0.0203864
32475000	32500000	0.172679	0.169118	0.161826	-0.0203873
32500000	32525000	0.172749	0.169329	0.162029	-0.0204689
32525000	32550000	0.172541	0.16954	0.162657	-0.0203909
32550000	32575000	0.172937	0.16966	0.162776	-0.0203129
32575000	32600000	0.173535	0.169401	0.163665	-0.0202349
32600000	32625000	0.17361	0.17012	0.164658	-0.0202472
32625000	32650000	0.173856	0.170491	0.165127	-0.0202589
32650000	32675000	0.173837	0.171416	0.166229	-0.0202706
32675000	32700000	0.173672	0.172049	0.166504	-0.0202824
32700000	32725000	0.173395	0.172608	0.166909	-0.0202932
32725000	32750000	0.173588	0.173103	0.167144	-0.0203582
32750000	32775000	0.174665	0.174595	0.168127	-0.0204232
32775000	32800000	0.175211	0.174888	0.168765	-0.0204882
32800000	32825000	0.175357	0.174934	0.168802	-0.0204403
32825000	32850000	0.175347	0.175344	0.169053	-0.0204976
32850000	32875000	0.175628	0.17564	0.169262	-0.0205549
32875000	32900000	0.175795	0.175781	0.169447	-0.0206122
32900000	32925000	0.176084	0.176898	0.170041	-0.0206448
32925000	32950000	0.176602	0.177181	0.170499	-0.0205966
32950000	32975000	0.176545	0.177569	0.170903	-0.0205484
32975000	33000000	0.176523	0.177812	0.171429	-0.0205002
33000000	33025000	0.176492	0.178789	0.172917	-0.0202848
33025000	33050000	0.176322	0.179198	0.173898	-0.0199791
33050000	33075000	0.176342	0.179235	0.175095	-0.0196734
33075000	33100000	0.176422	0.17969	0.175062	-0.0193677
33100000	33125000	0.17698	0.1798	0.175411	-0.0188046
33125000	33150000	0.1772	0.179918	0.175295	-0.0182425
33150000	33175000	0.177069	0.180068	0.17554	-0.0176803
33175000	33200000	0.177543	0.180124	0.176146	-0.0171181
33200000	33225000	0.177434	0.180768	0.176825	-0.0156023
33225000	33250000	0.177594	0.181079	0.177028	-0.0141994
33250000	33275000	0.177401	0.181228	0.176967	-0.0127964
33275000	33300000	0.177513	0.181447	0.177211	-0.0113935
33300000	33325000	0.177477	0.18165	0.177419	-0.00930812
33325000	33350000	0.177631	0.181942	0.177593	-0.00724747
33350000	33375000	0.177681	0.18215	0.177734	-0.00518682
33375000	33400000	0.177924	0.182181	0.178069	-0.00312618
33400000	33425000	0.17823	0.182595	0.178425	-0.000741118
33425000	33450000	0.178172	0.182812	0.178725	0.00147671
33450000	33475000	0.178025	0.183031	0.179218	0.00369453
33475000	33500000	0.177921	0.183401	0.179474	0.00591235
33500000	33525000	0.177683	0.185763	0.181834	0.008415
33525000	33550000	0.177896	0.186338	0.181928	0.0106603
33550000	33575000	0.177894	0.186608	0.1822	0.0129056
33575000	33600000	0.177665	0.186707	0.182695	0.0151509
33600000	33625000	0.177706	0.187074	0.183224	0.0171702
33625000	33650000	0.177572	0.187414	0.183874	0.0182358
33650000	33675000	0.17788	0.187692	0.184216	0.0193015
33675000	33700000	0.178066	0.187852	0.18506	0.0203671
33700000	33725000	0.178278	0.187926	0.18553	0.0213538
33725000	33750000	0.177787	0.18795	0.186016	0.021658
33750000	33775000	0.178033	0.187872	0.186365	0.0219622
33775000	33800000	0.178099	0.188204	0.187121	0.0222665
33800000	33825000	0.17817	0.189106	0.187884	0.0224679
33825000	33850000	0.17801	0.189231	0.188192	0.0223449
33850000	33875000	0.177842	0.189424	0.188688	0.0222219
33875000	33900000	0.1779	0.189796	0.189237	0.0220989
33900000	33925000	0.17787	0.189769	0.189322	0.0216181
33925000	33950000	0.177887	0.19001	0.18978	0.0208524
33950000	33975000	0.177914	0.190279	0.190343	0.0200868
33975000	34000000	0.17806	0.189761	0.190517	0.0193211
34000000	34025000	0.178192	0.189607	0.190472	0.0187081
34025000	34050000	0.178092	0.189843	0.19056	0.0183211
34050000	34075000	0.177911	0.189925	0.190624	0.0179341
34075000	34100000	0.177928	0.189678	0.190721	0.0175471
34100000	34125000	0.177577	0.189866	0.190905	0.0165627
34125000	34150000	0.177665	0.189995	0.190893	0.0156573
34150000	34175000	0.177714	0.189987	0.19076	0.0147519
34175000	34200000	0.177558	0.190048	0.190649	0.0138465
34200000	34225000	0.177629	0.190509	0.190412	0.0141548
34225000	34250000	0.177623	0.190712	0.190514	0.0145659
34250000	34275000	0.177637	0.190791	0.190705	0.014977
34275000	34300000	0.17776	0.1905	0.190327	0.0153881
34300000	34325000	0.177805	0.19046	0.19044	0.0151207
34325000	34350000	0.178019	0.190426	0.190221	0.0152111
34350000	34375000	0.178093	0.190356	0.189975	0.0153015
34375000	34400000	0.178053	0.190415	0.190284	0.0153919
34400000	34425000	0.177593	0.190491	0.190088	0.0150594
34425000	34450000	0.17779	0.19087	0.190139	0.0145741
34450000	34475000	0.177918	0.190888	0.189839	0.0140889
34475000	34500000	0.177025	0.191081	0.189557	0.0136036
34500000	34525000	0.176899	0.191441	0.189264	0.0135143
34525000	34550000	0.176931	0.191488	0.189381	0.0140224
34550000	34575000	0.17713	0.191355	0.188815	0.0145304
34575000	34600000	0.177525	0.191472	0.188154	0.0150385
34600000	34625000	0.177259	0.191348	0.187342	0.0160819
34625000	34650000	0.177257	0.190836	0.186969	0.0159117
34650000	34675000	0.177723	0.191568	0.186727	0.0157415
34675000	34700000	0.177809	0.190836	0.185744	0.0155712
34700000	34725000	0.178042	0.190544	0.18626	0.0136062
34725000	34750000	0.178301	0.190217	0.186426	0.0123198
34750000	34775000	0.178033	0.190368	0.186357	0.0110333
34775000	34800000	0.177036	0.18896	0.185269	0.00974682
34800000	34825000	0.177019	0.188991	0.184768	0.00822435
34825000	34850000	0.176772	0.189157	0.184629	0.00712488
34850000	34875000	0.177156	0.190116	0.184575	0.00602541
34875000	34900000	0.176931	0.190076	0.184808	0.00492594
34900000	34925000	0.17653	0.19025	0.18455	0.00367665
34925000	34950000	0.175976	0.19016	0.184565	0.00203147
34950000	34975000	0.175508	0.190144	0.18464	0.000386294
34975000	35000000	0.175611	0.189955	0.184397	-0.00125888
35000000	35025000	0.175651	0.189947	0.183971	-0.00271524
35025000	35050000	0.175629	0.188944	0.18276	-0.004707
35050000	35075000	0.175957	0.190517	0.183841	-0.00669876
35075000	35100000	0.176208	0.190483	0.183723	-0.00869053
35100000	35125000	0.175999	0.190767	0.184744	-0.0103188
35125000	35150000	0.175379	0.192191	0.187457	-0.0101524
35150000	35175000	0.175522	0.193454	0.18767	-0.00998588
35175000	35200000	0.176008	0.19364	0.187785	-0.00981941
35200000	35225000	0.175612	0.193653	0.188296	-0.00927106
35225000	35250000	0.175859	0.193459	0.187778	-0.00848671
35250000	35275000	0.175813	0.193548	0.187865	-0.00770235
35275000	35300000	0.175924	0.193657	0.188267	-0.006918
35300000	35325000	0.176151	0.193655	0.1884	-0.00594018
35325000	35350000	0.176121	0.193562	0.1883	-0.00481253
35350000	35375000	0.176048	0.194977	0.188563	-0.00368488
35375000	35400000	0.176018	0.195215	0.189289	-0.00255724
35400000	35425000	0.175535	0.195261	0.18981	-0.000900588
35425000	35450000	0.175339	0.195336	0.189782	0.000567235
35450000	35475000	0.175339	0.195336	0.189782	0.00203506
35475000	35500000	0.175339	0.195336	0.189782	0.00350288
35500000	35525000	0.175309	0.195671	0.190434	0.00513224
35525000	35550000	0.175097	0.194591	0.188537	0.00639812
35550000	35575000	0.175708	0.197253	0.188867	0.007664
35575000	35600000	0.175844	0.197774	0.190233	0.00892988
35600000	35625000	0.176417	0.198583	0.191271	0.0104816
35625000	35650000	0.176922	0.19912	0.19407	0.0116515
35650000	35675000	0.176982	0.199154	0.194067	0.0128214
35675000	35700000	0.177008	0.199918	0.194448	0.0139913
35700000	35725000	0.177532	0.200168	0.194083	0.0150612
35725000	35750000	0.177882	0.20135	0.194393	0.0159376
35750000	35775000	0.178115	0.201589	0.194427	0.016814
35775000	35800000	0.178007	0.201967	0.194479	0.0176904
35800000	35825000	0.178246	0.203104	0.194506	0.0188806
35825000	35850000	0.178122	0.202814	0.194561	0.0195418
35850000	35875000	0.178304	0.202776	0.194861	0.0202029
35875000	35900000	0.178596	0.204976	0.196429	0.0208641
35900000	35925000	0.179262	0.206368	0.19801	0.0219951
35925000	35950000	0.179385	0.208526	0.198291	0.0229645
35950000	35975000	0.179446	0.208825	0.198274	0.0239339
35975000	36000000	0.179907	0.210121	0.198247	0.0249033
36000000	36025000	0.179796	0.210972	0.199597	0.0258882
36025000	36050000	0.18007	0.212189	0.200091	0.0265873
36050000	36075000	0.180314	0.212325	0.200988	0.0272864
36075000	36100000	0.180411	0.212805	0.20122	0.0279854
36100000	36125000	0.180513	0.212982	0.201134	0.0286834
36125000	36150000	0.180634	0.213104	0.201516	0.0294813
36150000	36175000	0.180653	0.213028	0.201843	0.0302792
36175000	36200000	0.180666	0.213141	0.202352	0.0310772
36200000	36225000	0.180695	0.213204	0.202877	0.0318541
36225000	36250000	0.181203	0.213337	0.203445	0.0323172
36250000	36275000	0.181364	0.213825	0.204089	0.0327803
36275000	36300000	0.181609	0.214313	0.204407	0.0332434
36300000	36325000	0.181843	0.216983	0.206143	0.0336384
36325000	36350000	0.181859	0.217287	0.207592	0.0335635
36350000	36375000	0.181654	0.217367	0.208274	0.0334887
36375000	36400000	0.18128	0.217341	0.209096	0.0334139
36400000	36425000	0.181112	0.217926	0.209645	0.0333625
36425000	36450000	0.181089	0.219068	0.210037	0.0332956
36450000	36475000	0.181041	0.219438	0.210583	0.0332288
36475000	36500000	0.180929	0.220066	0.211143	0.0331619
36500000	36525000	0.181076	0.220508	0.21176	0.0329799
36525000	36550000	0.181342	0.22088	0.212784	0.032799
36550000	36575000	0.181392	0.221862	0.214169	0.0326181
36575000	36600000	0.18152	0.223226	0.215862	0.0324372
36600000	36625000	0.180924	0.223574	0.216864	0.0322771
36625000	36650000	0.180452	0.224802	0.21958	0.0321379
36650000	36675000	0.180262	0.224833	0.219415	0.0319988
36675000	36700000	0.179685	0.224125	0.219663	0.0318597
36700000	36725000	0.179376	0.224151	0.219675	0.0317362
36725000	36750000	0.179071	0.223947	0.219063	0.0316809
36750000	36775000	0.179121	0.223645	0.218564	0.0316256
36775000	36800000	0.17914	0.222999	0.218787	0.0315704
36800000	36825000	0.179248	0.222945	0.218988	0.031479
36825000	36850000	0.178864	0.222997	0.21916	0.0313642
36850000	36875000	0.179163	0.223324	0.219919	0.0312494
36875000	36900000	0.179539	0.224155	0.220443	0.0311345
36900000	36925000	0.179347	0.223965	0.22023	0.0309009
36925000	36950000	0.179742	0.22387	0.220388	0.0307825
36950000	36975000	0.179901	0.223326	0.219389	0.030664
36975000	37000000	0.17993	0.223894	0.219741	0.0305455
37000000	37025000	0.180122	0.224666	0.219817	0.0304808
37025000	37050000	0.180221	0.224648	0.220189	0.0303954
37050000	37075000	0.180331	0.224687	0.220071	0.03031
37075000	37100000	0.179885	0.222802	0.218199	0.0302246
37100000	37125000	0.18013	0.223311	0.217125	0.0301616
37125000	37150000	0.180129	0.224106	0.217311	0.0300829
37150000	37175000	0.180608	0.222835	0.213898	0.0300043
37175000	37200000	0.180104	0.221628	0.213365	0.0299256
37200000	37225000	0.180359	0.221313	0.213446	0.0299025
37225000	37250000	0.181067	0.221637	0.212847	0.0299154
37250000	37275000	0.18102	0.221637	0.212847	0.0299282
37275000	37300000	0.181273	0.221637	0.212847	0.0299411
37300000	37325000	0.181337	0.221134	0.212781	0.0299874
37325000	37350000	0.181543	0.220769	0.212698	0.0301525
37350000	37375000	0.181761	0.221029	0.212185	0.0303175
37375000	37400000	0.182112	0.219524	0.212433	0.0304826
37400000	37425000	0.182723	0.219378	0.211756	0.0304915
37425000	37450000	0.182969	0.219467	0.212078	0.0304467
37450000	37475000	0.183257	0.219584	0.211832	0.0304019
37475000	37500000	0.183414	0.219133	0.212273	0.0303571
37500000	37525000	0.183256	0.218478	0.211906	0.0303691
37525000	37550000	0.183093	0.217927	0.210554	0.0303588
37550000	37575000	0.183347	0.217219	0.209895	0.0303484
37575000	37600000	0.18287	0.214477	0.209446	0.0303381
37600000	37625000	0.182738	0.214651	0.208852	0.0303268
37625000	37650000	0.182824	0.214685	0.207943	0.0302601
37650000	37675000	0.182502	0.214531	0.205305	0.0301934
37675000	37700000	0.182766	0.216055	0.204994	0.0301267
37700000	37725000	0.182281	0.215456	0.204605	0.0300496
37725000	37750000	0.181678	0.21501	0.204263	0.0299391
37750000	37775000	0.181556	0.214807	0.204613	0.0298285
37775000	37800000	0.181556	0.215171	0.204692	0.029718
37800000	37825000	0.181479	0.214957	0.204589	0.0296742
37825000	37850000	0.181399	0.213712	0.204249	0.0297865
37850000	37875000	0.181812	0.213398	0.204172	0.0298988
37875000	37900000	0.181773	0.215457	0.205049	0.0300111
37900000	37925000	0.181217	0.213674	0.203493	0.0301076
37925000	37950000	0.18035	0.211818	0.201539	0.0301474
37950000	37975000	0.180369	0.209572	0.20093	0.0301871
37975000	38000000	0.180754	0.209644	0.20093	0.0302268
38000000	38025000	0.181082	0.209548	0.201507	0.0301696
38025000	38050000	0.181461	0.209493	0.200815	0.0301134
38050000	38075000	0.181319	0.20865	0.200527	0.0300572
38075000	38100000	0.181373	0.20904	0.201799	0.0300009
38100000	38125000	0.182107	0.210473	0.20213	0.0299327
38125000	38150000	0.182461	0.211111	0.202213	0.0298749
38150000	38175000	0.182659	0.211527	0.202147	0.0298171
38175000	38200000	0.1828	0.212014	0.202355	0.0297592
38200000	38225000	0.182837	0.212523	0.202428	0.0297684
38225000	38250000	0.182891	0.212948	0.202667	0.0297109
38250000	38275000	0.18237	0.213429	0.203124	0.0296534
38275000	38300000	0.182611	0.213463	0.202995	0.0295958
38300000	38325000	0.182444	0.213544	0.202577	0.0295402
38325000	38350000	0.182061	0.211385	0.201431	0.0295004
38350000	38375000	0.182222	0.211311	0.200282	0.0294605
38375000	38400000	0.182815	0.211543	0.200714	0.0294206
38400000	38425000	0.183615	0.211512	0.200433	0.0294238
38425000	38450000	0.183724	0.211027	0.200285	0.0295239
38450000	38475000	0.183994	0.210121	0.200236	0.0296239
38475000	38500000	0.184479	0.210108	0.200549	0.029724
38500000	38525000	0.184211	0.209819	0.200632	0.029848
38525000	38550000	0.184868	0.213162	0.200632	0.029984
38550000	38575000	0.184868	0.213162	0.200632	0.03012
38575000	38600000	0.184881	0.212492	0.199743	0.030256
38600000	38625000	0.184677	0.211741	0.198664	0.0302832
38625000	38650000	0.184835	0.211487	0.198125	0.0302435
38650000	38675000	0.185052	0.210291	0.196137	0.0302037
38675000	38700000	0.185302	0.210324	0.196936	0.0301639
38700000	38725000	0.186165	0.212839	0.197493	0.0301602
38725000	38750000	0.186632	0.215439	0.197808	0.0301545
38750000	38775000	0.187412	0.217867	0.19813	0.0301488
38775000	38800000	0.187184	0.217827	0.198899	0.0301431
38800000	38825000	0.18731	0.218146	0.199391	0.0302026
38825000	38850000	0.187449	0.218632	0.199806	0.030219
38850000	38875000	0.187462	0.21882	0.200378	0.0302354
38875000	38900000	0.187798	0.21882	0.200668	0.0302518
38900000	38925000	0.187336	0.21716	0.200668	0.0302308
38925000	38950000	0.18753	0.217738	0.200691	0.0301858
38950000	38975000	0.18749	0.21771	0.20104	0.0301408
38975000	39000000	0.187573	0.217541	0.200951	0.0300958
39000000	39025000	0.187249	0.217276	0.200966	0.0301422
39025000	39050000	0.187511	0.217063	0.20045	0.0302974
39050000	39075000	0.187778	0.2174	0.200449	0.0304525
39075000	39100000	0.188017	0.218514	0.202309	0.0306077
39100000	39125000	0.187919	0.218872	0.202736	0.0307485
39125000	39150000	0.18734	0.218602	0.202711	0.0308534
39150000	39175000	0.18749	0.217369	0.202325	0.0309582
39175000	39200000	0.187492	0.217227	0.202168	0.031063
39200000	39225000	0.187659	0.216974	0.202232	0.0312195
39225000	39250000	0.187109	0.216903	0.202116	0.0313108
39250000	39275000	0.186553	0.216874	0.201829	0.0314021
39275000	39300000	0.186814	0.216416	0.201928	0.0314934
39300000	39325000	0.186684	0.216282	0.202906	0.0317119
39325000	39350000	0.186908	0.216606	0.203411	0.0319678
39350000	39375000	0.187082	0.216738	0.203165	0.0322238
39375000	39400000	0.187014	0.217016	0.2035	0.0324797
39400000	39425000	0.187119	0.218086	0.203551	0.0326189
39425000	39450000	0.186621	0.218736	0.206597	0.0326666
39450000	39475000	0.186766	0.218957	0.206242	0.0327144
39475000	39500000	0.186676	0.218944	0.20683	0.0327622
39500000	39525000	0.186556	0.219421	0.206308	0.0329079
39525000	39550000	0.186835	0.220462	0.206477	0.0330681
39550000	39575000	0.187439	0.22064	0.20709	0.0332282
39575000	39600000	0.187464	0.220438	0.207859	0.0333883
39600000	39625000	0.187387	0.220103	0.207673	0.0335672
39625000	39650000	0.187937	0.219195	0.207119	0.0336945
39650000	39675000	0.187589	0.218275	0.207515	0.0338217
39675000	39700000	0.187308	0.218516	0.207515	0.0339489
39700000	39725000	0.187222	0.216465	0.207612	0.0340251
39725000	39750000	0.187356	0.216306	0.207946	0.033974
39750000	39775000	0.187317	0.216188	0.208414	0.0339229
39775000	39800000	0.187317	0.215855	0.208109	0.0338719
39800000	39825000	0.187053	0.214965	0.207556	0.0338184
39825000	39850000	0.18788	0.215267	0.207997	0.0338816
39850000	39875000	0.188054	0.215298	0.208047	0.0339448
39875000	39900000	0.187821	0.215295	0.20782	0.0340081
39900000	39925000	0.187197	0.212741	0.20588	0.0338711
39925000	39950000	0.187281	0.211697	0.205323	0.0336362
39950000	39975000	0.187199	0.211415	0.205118	0.0334012
39975000	40000000	0.18696	0.211398	0.205394	0.0331663
40000000	40025000	0.186224	0.210426	0.204915	0.0330181
40025000	40050000	0.185333	0.209051	0.203911	0.032851
40050000	40075000	0.184789	0.208753	0.203043	0.0326839
40075000	40100000	0.18462	0.208456	0.202465	0.0325169
40100000	40125000	0.184046	0.207662	0.200042	0.0323794
40125000	40150000	0.183165	0.205558	0.19916	0.0322929
40150000	40175000	0.182652	0.204851	0.19906	0.0322065
40175000	40200000	0.182331	0.204101	0.198407	0.0321201
40200000	40225000	0.181933	0.203673	0.197599	0.0320842
40225000	40250000	0.181873	0.202976	0.197048	0.0320508
40250000	40275000	0.181971	0.202452	0.196262	0.0320174
40275000	40300000	0.181618	0.201806	0.19486	0.031984
40300000	40325000	0.1817	0.201263	0.194129	0.0317448
40325000	40350000	0.181998	0.200563	0.193776	0.0317057
40350000	40375000	0.181981	0.200351	0.193607	0.0316666
40375000	40400000	0.181662	0.199778	0.193188	0.0316276
40400000	40425000	0.181221	0.199355	0.191884	0.0311918
40425000	40450000	0.180587	0.199396	0.191735	0.0306694
40450000	40475000	0.18029	0.199339	0.191285	0.0301469
40475000	40500000	0.180242	0.198983	0.190616	0.0296244
40500000	40525000	0.179381	0.198426	0.189644	0.0287348
40525000	40550000	0.179212	0.198015	0.189197	0.0278157
40550000	40575000	0.178279	0.194052	0.188996	0.0268966
40575000	40600000	0.178028	0.193563	0.188439	0.0259775
40600000	40625000	0.178126	0.193424	0.188516	0.0244325
40625000	40650000	0.177722	0.192612	0.187975	0.0228371
40650000	40675000	0.17759	0.192308	0.187829	0.0212416
40675000	40700000	0.17765	0.192399	0.187654	0.0196461
40700000	40725000	0.17744	0.192245	0.186989	0.0165998
40725000	40750000	0.176674	0.189614	0.185944	0.0137594
40750000	40775000	0.176638	0.18672	0.18549	0.0109189
40775000	40800000	0.176271	0.184274	0.18497	0.00807841
40800000	40825000	0.176575	0.184445	0.184392	0.00497859
40825000	40850000	0.17635	0.184183	0.183288	0.00227547
40850000	40875000	0.176527	0.184168	0.182755	-0.000427647
40875000	40900000	0.176422	0.183984	0.181521	-0.00313076
40900000	40925000	0.176012	0.183511	0.180777	-0.00589341
40925000	40950000	0.17604	0.18314	0.180536	-0.00828894
40950000	40975000	0.175839	0.18303	0.18025	-0.0106845
40975000	41000000	0.175662	0.18256	0.179967	-0.01308
41000000	41025000	0.175699	0.182373	0.179839	-0.0154899
41025000	41050000	0.175652	0.182126	0.179324	-0.0172741
41050000	41075000	0.175349	0.181356	0.17923	-0.0190582
41075000	41100000	0.174971	0.181296	0.178892	-0.0208423
41100000	41125000	0.17444	0.180085	0.177055	-0.0225249
41125000	41150000	0.174463	0.179494	0.176669	-0.0227566
41150000	41175000	0.174554	0.179388	0.176365	-0.0229884
41175000	41200000	0.174368	0.179244	0.175537	-0.0232202
41200000	41225000	0.173989	0.179138	0.175248	-0.0234435
41225000	41250000	0.173932	0.179144	0.174906	-0.0234075
41250000	41275000	0.17379	0.178999	0.174346	-0.0233715
41275000	41300000	0.173742	0.178622	0.17421	-0.0233355
41300000	41325000	0.17334	0.178508	0.173675	-0.0233113
41325000	41350000	0.172863	0.177837	0.172038	-0.0232275
41350000	41375000	0.172355	0.177283	0.170884	-0.0231438
41375000	41400000	0.171922	0.176657	0.170682	-0.02306
41400000	41425000	0.171726	0.176495	0.170577	-0.0229647
41425000	41450000	0.171249	0.175633	0.170312	-0.022855
41450000	41475000	0.171007	0.17498	0.167232	-0.0227453
41475000	41500000	0.170696	0.175135	0.167112	-0.0226356
41500000	41525000	0.170789	0.175118	0.167111	-0.0226435
41525000	41550000	0.170898	0.174882	0.166958	-0.022753
41550000	41575000	0.170561	0.173885	0.166594	-0.0228625
41575000	41600000	0.170178	0.173498	0.166311	-0.0229719
41600000	41625000	0.169977	0.173459	0.16595	-0.0230503
41625000	41650000	0.169697	0.173438	0.165842	-0.0231371
41650000	41675000	0.169511	0.1734	0.165617	-0.0232238
41675000	41700000	0.169268	0.173641	0.165474	-0.0233106
41700000	41725000	0.16921	0.173139	0.165724	-0.0233665
41725000	41750000	0.168764	0.17296	0.165146	-0.0234106
41750000	41775000	0.168927	0.17288	0.16455	-0.0234547
41775000	41800000	0.169033	0.17287	0.163846	-0.0234988
41800000	41825000	0.169117	0.172979	0.164091	-0.0235214
41825000	41850000	0.168924	0.172827	0.164165	-0.0235554
41850000	41875000	0.169257	0.174052	0.164165	-0.0235895
41875000	41900000	0.169369	0.174243	0.164245	-0.0236235
41900000	41925000	0.169543	0.17428	0.164279	-0.0236471
41925000	41950000	0.169933	0.174136	0.164489	-0.0235531
41950000	41975000	0.170221	0.174425	0.164649	-0.023459
41975000	42000000	0.170401	0.174719	0.164746	-0.0233649
42000000	42025000	0.170636	0.174846	0.164634	-0.0233711
42025000	42050000	0.171081	0.175198	0.164634	-0.0234083
42050000	42075000	0.171746	0.17576	0.165336	-0.0234455
42075000	42100000	0.17175	0.175624	0.165369	-0.0234828
42100000	42125000	0.171823	0.175789	0.165899	-0.0234342
42125000	42150000	0.172243	0.176764	0.166203	-0.0234166
42150000	42175000	0.172344	0.176842	0.166315	-0.0233989
42175000	42200000	0.17248	0.177375	0.167915	-0.0233813
42200000	42225000	0.172642	0.177615	0.168068	-0.0234064
42225000	42250000	0.172873	0.177638	0.168328	-0.023453
42250000	42275000	0.172888	0.17902	0.168942	-0.0234996
42275000	42300000	0.172968	0.179334	0.16949	-0.0235463
42300000	42325000	0.173543	0.179627	0.170944	-0.0235519
42325000	42350000	0.173539	0.179812	0.171516	-0.0235681
42350000	42375000	0.173952	0.180538	0.172177	-0.0235842
42375000	42400000	0.174285	0.180502	0.172423	-0.0236003
42400000	42425000	0.174685	0.180996	0.172661	-0.0232751
42425000	42450000	0.174694	0.182605	0.173076	-0.0228498
42450000	42475000	0.174823	0.182645	0.173137	-0.0224244
42475000	42500000	0.17506	0.182693	0.173291	-0.0219991
42500000	42525000	0.175327	0.183269	0.17428	-0.0211721
42525000	42550000	0.176901	0.183436	0.174507	-0.0204309
42550000	42575000	0.178236	0.184807	0.175307	-0.0196898
42575000	42600000	0.17843	0.185557	0.175758	-0.0189486
42600000	42625000	0.178699	0.185931	0.176274	-0.0173614
42625000	42650000	0.178988	0.185945	0.176338	-0.0157315
42650000	42675000	0.179735	0.186571	0.17703	-0.0141016
42675000	42700000	0.179538	0.186687	0.177434	-0.0124718
42700000	42725000	0.179441	0.18673	0.177502	-0.0107624
42725000	42750000	0.179405	0.186796	0.177427	-0.00909394
42750000	42775000	0.179503	0.186805	0.177675	-0.00742553
42775000	42800000	0.179495	0.187398	0.177928	-0.00575712
42800000	42825000	0.179439	0.187592	0.178335	-0.00378453
42825000	42850000	0.179339	0.187522	0.178415	-0.00215324
42850000	42875000	0.179672	0.188274	0.178787	-0.000521941
42875000	42900000	0.179534	0.188348	0.179269	0.00110935
42900000	42925000	0.180056	0.18924	0.180622	0.00372876
42925000	42950000	0.180043	0.189818	0.180832	0.00594659
42950000	42975000	0.180142	0.190323	0.180891	0.00816441
42975000	43000000	0.180516	0.190832	0.181751	0.0103822
43000000	43025000	0.180584	0.191389	0.182224	0.0124308
43025000	43050000	0.180845	0.191573	0.18298	0.0136333
43050000	43075000	0.181208	0.192136	0.18357	0.0148358
43075000	43100000	0.181458	0.192701	0.183969	0.0160384
43100000	43125000	0.182242	0.192939	0.184413	0.0173197
43125000	43150000	0.182789	0.193356	0.185259	0.0185215
43150000	43175000	0.182959	0.193633	0.185563	0.0197234
43175000	43200000	0.18295	0.193993	0.186456	0.0209252
43200000	43225000	0.183148	0.194056	0.186655	0.0224308
43225000	43250000	0.183053	0.194125	0.186747	0.0236323
43250000	43275000	0.183004	0.194079	0.186725	0.0248338
43275000	43300000	0.183195	0.193944	0.187113	0.0260352
43300000	43325000	0.18321	0.19389	0.186903	0.0271498
43325000	43350000	0.183232	0.194132	0.186696	0.0272762
43350000	43375000	0.183349	0.194215	0.186892	0.0274026
43375000	43400000	0.183534	0.194369	0.187265	0.027529
43400000	43425000	0.183821	0.194544	0.186951	0.0271089
43425000	43450000	0.183829	0.194797	0.186929	0.0268581
43450000	43475000	0.183894	0.194516	0.186858	0.0266072
43475000	43500000	0.184024	0.194391	0.18735	0.0263564
43500000	43525000	0.184409	0.194115	0.187414	0.0262284
43525000	43550000	0.184431	0.193813	0.187154	0.0260216
43550000	43575000	0.18421	0.194053	0.187216	0.0258148
43575000	43600000	0.184173	0.19422	0.187004	0.0256079
43600000	43625000	0.184165	0.19444	0.187029	0.0255819
43625000	43650000	0.18415	0.194437	0.18649	0.025252
43650000	43675000	0.184549	0.194587	0.186652	0.0249221
43675000	43700000	0.18424	0.194678	0.186176	0.0245922
43700000	43725000	0.184161	0.194036	0.185505	0.0245215
43725000	43750000	0.184661	0.193772	0.1851	0.0245378
43750000	43775000	0.184695	0.193901	0.185034	0.024554
43775000	43800000	0.184662	0.193675	0.185236	0.0245702
43800000	43825000	0.18454	0.193764	0.185273	0.0244678
43825000	43850000	0.184352	0.193353	0.184761	0.0249118
43850000	43875000	0.1844	0.193248	0.184584	0.0253559
43875000	43900000	0.183029	0.191492	0.184176	0.0257999
43900000	43925000	0.18237	0.191029	0.18376	0.0256758
43925000	43950000	0.181898	0.190534	0.183349	0.0254289
43950000	43975000	0.181709	0.190655	0.183232	0.0251819
43975000	44000000	0.181388	0.190159	0.182935	0.024935
44000000	44025000	0.181526	0.189728	0.182976	0.0232006
44025000	44050000	0.181527	0.189412	0.182867	0.0212854
44050000	44075000	0.181156	0.189296	0.182617	0.0193702
44075000	44100000	0.180376	0.188644	0.181278	0.0174551
44100000	44125000	0.180522	0.188486	0.180755	0.0149013
44125000	44150000	0.180813	0.188314	0.180204	0.0120884
44150000	44175000	0.180408	0.187439	0.18005	0.00927541
44175000	44200000	0.180209	0.187396	0.179737	0.00646247
44200000	44225000	0.180028	0.186782	0.177593	0.00340488
44225000	44250000	0.179703	0.186538	0.177362	0.000466
44250000	44275000	0.179834	0.186115	0.177064	-0.00247288
44275000	44300000	0.17978	0.184556	0.17631	-0.00541176
44300000	44325000	0.179622	0.184092	0.175606	-0.00837929
44325000	44350000	0.1793	0.183562	0.174453	-0.0107786
44350000	44375000	0.178971	0.183424	0.17414	-0.013178
44375000	44400000	0.17831	0.182781	0.173694	-0.0155774
44400000	44425000	0.17797	0.183028	0.17329	-0.0178768
44425000	44450000	0.177624	0.182813	0.172684	-0.0186888
44450000	44475000	0.177627	0.181127	0.173019	-0.0195008
44475000	44500000	0.17729	0.180899	0.172801	-0.0203128
44500000	44525000	0.177355	0.180638	0.17284	-0.0211362
44525000	44550000	0.176907	0.179747	0.172083	-0.0213211
44550000	44575000	0.175546	0.179658	0.171823	-0.0215059
44575000	44600000	0.174754	0.178219	0.170694	-0.0216907
44600000	44625000	0.174699	0.177558	0.16989	-0.0219679
44625000	44650000	0.174431	0.177335	0.169413	-0.0220004
44650000	44675000	0.173917	0.176964	0.168873	-0.0220329
44675000	44700000	0.173469	0.176237	0.168357	-0.0220655
44700000	44725000	0.173505	0.176321	0.168079	-0.0220793
44725000	44750000	0.173594	0.1763	0.167827	-0.0220645
44750000	44775000	0.173771	0.176033	0.167789	-0.0220496
44775000	44800000	0.173771	0.176033	0.167789	-0.0220348
44800000	44825000	0.174221	0.176872	0.167899	-0.0219868
44825000	44850000	0.174612	0.17692	0.168376	-0.0220387
44850000	44875000	0.174791	0.176827	0.168308	-0.0220906
44875000	44900000	0.174999	0.175931	0.168053	-0.0221425
44900000	44925000	0.174964	0.175846	0.168028	-0.0219495
44925000	44950000	0.174579	0.174624	0.167514	-0.0217452
44950000	44975000	0.174219	0.17462	0.16741	-0.0215408
44975000	45000000	0.173954	0.1744	0.167255	-0.0213365
45000000	45025000	0.173773	0.173678	0.16669	-0.0213826
45025000	45050000	0.173716	0.173509	0.166144	-0.0213365
45050000	45075000	0.17352	0.173655	0.165646	-0.0212903
45075000	45100000	0.173049	0.173197	0.165375	-0.0212441
45100000	45125000	0.172625	0.172805	0.164893	-0.021236
45125000	45150000	0.171951	0.172826	0.16505	-0.0212466
45150000	45175000	0.171998	0.17287	0.164462	-0.0212572
45175000	45200000	0.171937	0.172655	0.164012	-0.0212678
45200000	45225000	0.171863	0.172269	0.16357	-0.0212805
45225000	45250000	0.171779	0.172153	0.163258	-0.0213265
45250000	45275000	0.172105	0.172155	0.163332	-0.0213724
45275000	45300000	0.172028	0.172517	0.163323	-0.0214184
45300000	45325000	0.172051	0.172548	0.163081	-0.0215189
45325000	45350000	0.17216	0.172623	0.16331	-0.0218642
45350000	45375000	0.172329	0.172145	0.163443	-0.0222096
45375000	45400000	0.172628	0.17217	0.163501	-0.0225549
45400000	45425000	0.172569	0.171885	0.163593	-0.0228544
45425000	45450000	0.172297	0.17181	0.163607	-0.0229032
45450000	45475000	0.172375	0.171909	0.163587	-0.0229521
45475000	45500000	0.172562	0.171842	0.16328	-0.023001
45500000	45525000	0.172563	0.171947	0.163158	-0.0224416
45525000	45550000	0.17266	0.172035	0.16319	-0.0218442
45550000	45575000	0.172377	0.172196	0.163281	-0.0212468
45575000	45600000	0.17248	0.171941	0.163569	-0.0206494
45600000	45625000	0.172545	0.171853	0.163542	-0.0196028
45625000	45650000	0.172361	0.171751	0.16341	-0.0185541
45650000	45675000	0.172425	0.171668	0.163628	-0.0175053
45675000	45700000	0.172193	0.171439	0.163528	-0.0164565
45700000	45725000	0.17212	0.171363	0.163452	-0.0163226
45725000	45750000	0.172253	0.17172	0.163243	-0.0161341
45750000	45775000	0.17184	0.171701	0.163313	-0.0159455
45775000	45800000	0.171968	0.171956	0.163615	-0.015757
45800000	45825000	0.172424	0.172646	0.163944	-0.0156428
45825000	45850000	0.172881	0.173106	0.164497	-0.0155746
45850000	45875000	0.17301	0.173341	0.16469	-0.0155064
45875000	45900000	0.173214	0.173449	0.164621	-0.0154381
45900000	45925000	0.173885	0.173331	0.165807	-0.0153906
45925000	45950000	0.174507	0.173454	0.166087	-0.0159514
45950000	45975000	0.174674	0.173779	0.166099	-0.0165122
45975000	46000000	0.175149	0.174014	0.166171	-0.0170729
46000000	46025000	0.175516	0.17415	0.166311	-0.017605
46025000	46050000	0.175531	0.174308	0.166572	-0.0185862
46050000	46075000	0.175552	0.174199	0.166676	-0.0195675
46075000	46100000	0.176109	0.174051	0.166681	-0.0205487
46100000	46125000	0.176367	0.174156	0.167027	-0.0213998
46125000	46150000	0.176159	0.174212	0.167133	-0.021336
46150000	46175000	0.175881	0.173996	0.16709	-0.0212722
46175000	46200000	0.17591	0.174153	0.167052	-0.0212085
46200000	46225000	0.176104	0.17386	0.166958	-0.0210419
46225000	46250000	0.176552	0.173812	0.167527	-0.0208009
46250000	46275000	0.176558	0.174185	0.167936	-0.02056
46275000	46300000	0.176671	0.174361	0.168006	-0.0203191
46300000	46325000	0.17673	0.174596	0.167965	-0.0201809
46325000	46350000	0.176842	0.17479	0.168185	-0.0200219
46350000	46375000	0.176978	0.174689	0.167936	-0.019863
46375000	46400000	0.176913	0.174847	0.167733	-0.0197041
46400000	46425000	0.176787	0.174899	0.167454	-0.0194436
46425000	46450000	0.177024	0.174853	0.167746	-0.0192118
46450000	46475000	0.176886	0.174751	0.16784	-0.0189801
46475000	46500000	0.177087	0.174694	0.167285	-0.0187483
46500000	46525000	0.17728	0.174769	0.167271	-0.0181653
46525000	46550000	0.177337	0.174928	0.166963	-0.0177125
46550000	46575000	0.177689	0.174958	0.166746	-0.0172596
46575000	46600000	0.177646	0.174879	0.166905	-0.0168068
46600000	46625000	0.177188	0.174913	0.167179	-0.0148809
46625000	46650000	0.177082	0.174662	0.167307	-0.0130579
46650000	46675000	0.17712	0.174638	0.167499	-0.0112348
46675000	46700000	0.177136	0.17457	0.167503	-0.00941176
46700000	46725000	0.177013	0.174908	0.167332	-0.00793588
46725000	46750000	0.177043	0.174525	0.167338	-0.00635724
46750000	46775000	0.176691	0.174314	0.167604	-0.00477859
46775000	46800000	0.176327	0.174174	0.16748	-0.00319994
46800000	46825000	0.176287	0.174101	0.167539	-0.00297465
46825000	46850000	0.175768	0.173	0.167496	-0.00285088
46850000	46875000	0.175591	0.172936	0.166888	-0.00272712
46875000	46900000	0.175373	0.172988	0.166865	-0.00260335
46900000	46925000	0.174975	0.173066	0.167219	-0.00263318
46925000	46950000	0.174982	0.173092	0.167374	-0.00301424
46950000	46975000	0.175175	0.173132	0.166863	-0.00339529
46975000	47000000	0.175533	0.173165	0.1669	-0.00377635
47000000	47025000	0.17524	0.17296	0.166726	-0.00425876
47025000	47050000	0.175214	0.173295	0.166326	-0.00621424
47050000	47075000	0.174769	0.173176	0.166227	-0.00816971
47075000	47100000	0.174289	0.172951	0.165972	-0.0101252
47100000	47125000	0.174264	0.172626	0.165852	-0.0122412
47125000	47150000	0.174534	0.172721	0.165904	-0.0140101
47150000	47175000	0.174411	0.172475	0.165763	-0.015779
47175000	47200000	0.174462	0.172315	0.165988	-0.0175479
47200000	47225000	0.174459	0.172219	0.16589	-0.0193592
47225000	47250000	0.17453	0.172309	0.165685	-0.0198172
47250000	47275000	0.174293	0.172351	0.165935	-0.0202752
47275000	47300000	0.173874	0.172019	0.165507	-0.0207332
47300000	47325000	0.173951	0.171475	0.165727	-0.0211202
47325000	47350000	0.17413	0.171637	0.1658	-0.0213535
47350000	47375000	0.173854	0.171602	0.165551	-0.0215869
47375000	47400000	0.173743	0.171712	0.165339	-0.0218202
47400000	47425000	0.173592	0.172147	0.165415	-0.0219542
47425000	47450000	0.173792	0.172384	0.164898	-0.0219869
47450000	47475000	0.173888	0.172392	0.165298	-0.0220195
47475000	47500000	0.174034	0.172246	0.165404	-0.0220522
47500000	47525000	0.173931	0.172676	0.165122	-0.0220636
47525000	47550000	0.174106	0.172359	0.1651	-0.0219145
47550000	47575000	0.174285	0.172275	0.165029	-0.0217654
47575000	47600000	0.174912	0.172463	0.165067	-0.0216163
47600000	47625000	0.175015	0.17308	0.164662	-0.021563
47625000	47650000	0.175217	0.17326	0.164775	-0.0214672
47650000	47675000	0.175289	0.17333	0.164736	-0.0213715
47675000	47700000	0.175449	0.173331	0.164363	-0.0212757
47700000	47725000	0.175489	0.173499	0.164456	-0.02116
47725000	47750000	0.175473	0.173462	0.164581	-0.0211154
47750000	47775000	0.175202	0.173327	0.164649	-0.0210707
47775000	47800000	0.17504	0.173252	0.164422	-0.0210261
47800000	47825000	0.174919	0.172849	0.164362	-0.0209696
47825000	47850000	0.174251	0.172206	0.163698	-0.0210125
47850000	47875000	0.174084	0.1714	0.163092	-0.0210554
47875000	47900000	0.17448	0.171352	0.163088	-0.0210982
47900000	47925000	0.17443	0.171182	0.162976	-0.0211819
47925000	47950000	0.173883	0.171017	0.162135	-0.0212868
47950000	47975000	0.173541	0.171172	0.161697	-0.0213917
47975000	48000000	0.173626	0.171031	0.161811	-0.0214966
48000000	48025000	0.173353	0.170657	0.161707	-0.0215725
48025000	48050000	0.173081	0.170541	0.161835	-0.0215526
48050000	48075000	0.173139	0.170659	0.161323	-0.0215328
48075000	48100000	0.172971	0.170843	0.161011	-0.0215129
48100000	48125000	0.172417	0.171017	0.161062	-0.0214736
48125000	48150000	0.172365	0.170763	0.161027	-0.0214544
48150000	48175000	0.172038	0.170581	0.160863	-0.0214351
48175000	48200000	0.172125	0.170604	0.160827	-0.0214158
48200000	48225000	0.172256	0.170339	0.160645	-0.0214187
48225000	48250000	0.172191	0.170464	0.160752	-0.0214335
48250000	48275000	0.17171	0.17039	0.16042	-0.0214482
48275000	48300000	0.171692	0.169935	0.159703	-0.021463
48300000	48325000	0.171138	0.169935	0.159598	-0.0214983
48325000	48350000	0.171064	0.169888	0.159583	-0.0214928
48350000	48375000	0.170852	0.169626	0.159544	-0.0214872
48375000	48400000	0.17085	0.16964	0.159888	-0.0214817
48400000	48425000	0.17076	0.169674	0.160076	-0.0214585
48425000	48450000	0.171093	0.169633	0.16042	-0.0214643
48450000	48475000	0.170825	0.169381	0.159828	-0.0214701
48475000	48500000	0.171011	0.169283	0.159686	-0.0214758
48500000	48525000	0.170498	0.169382	0.159744	-0.0215445
48525000	48550000	0.170637	0.169527	0.159989	-0.0216325
48550000	48575000	0.170552	0.169375	0.160347	-0.0217205
48575000	48600000	0.170356	0.169426	0.160543	-0.0218085
48600000	48625000	0.170242	0.169251	0.160507	-0.0218366
48625000	48650000	0.170752	0.169327	0.16029	-0.0218425
48650000	48675000	0.170839	0.169689	0.160269	-0.0218484
48675000	48700000	0.171027	0.169856	0.159939	-0.0218542
48700000	48725000	0.171009	0.170161	0.159704	-0.0218259
48725000	48750000	0.17105	0.170011	0.1597	-0.021777
48750000	48775000	0.171167	0.170309	0.159435	-0.0217281
48775000	48800000	0.171105	0.170198	0.159092	-0.0216792
48800000	48825000	0.171454	0.170524	0.158868	-0.0215851
48825000	48850000	0.171343	0.170566	0.159028	-0.0215085
48850000	48875000	0.171273	0.170389	0.15904	-0.021432
48875000	48900000	0.170986	0.170185	0.159495	-0.0213555
48900000	48925000	0.170962	0.170124	0.159571	-0.0213744
48925000	48950000	0.170894	0.170148	0.159289	-0.0213305
48950000	48975000	0.170846	0.169992	0.159287	-0.0212865
48975000	49000000	0.170954	0.17021	0.159577	-0.0212426
49000000	49025000	0.170671	0.170187	0.15953	-0.0211982
49025000	49050000	0.171086	0.170476	0.159762	-0.0212136
49050000	49075000	0.171105	0.170453	0.159982	-0.0212291
49075000	49100000	0.171502	0.170331	0.159709	-0.0212446
49100000	49125000	0.171987	0.170036	0.159911	-0.021257
49125000	49150000	0.172249	0.170124	0.159611	-0.0213036
49150000	49175000	0.171944	0.16973	0.159905	-0.0213503
49175000	49200000	0.17194	0.16989	0.15976	-0.0213969
49200000	49225000	0.171337	0.169853	0.159418	-0.0215464
49225000	49250000	0.171169	0.170146	0.159542	-0.0217412
49250000	49275000	0.171137	0.170046	0.15933	-0.0219359
49275000	49300000	0.171021	0.170293	0.159062	-0.0221307
49300000	49325000	0.171439	0.170266	0.159089	-0.0222694
49325000	49350000	0.171439	0.17033	0.158747	-0.0223126
49350000	49375000	0.171132	0.170282	0.158505	-0.0223559
49375000	49400000	0.171167	0.17047	0.158731	-0.0223991
49400000	49425000	0.171152	0.170466	0.158946	-0.0223945
49425000	49450000	0.170923	0.170277	0.15886	-0.0223904
49450000	49475000	0.170678	0.170008	0.159189	-0.0223863
49475000	49500000	0.170603	0.170349	0.159077	-0.0223822
49500000	49525000	0.170746	0.170182	0.158853	-0.0224317
49525000	49550000	0.170697	0.16979	0.159195	-0.0224843
49550000	49575000	0.170466	0.169972	0.159247	-0.0225369
49575000	49600000	0.169888	0.169856	0.159106	-0.0225895
49600000	49625000	0.16939	0.169735	0.159044	-0.0225528
49625000	49650000	0.169511	0.169438	0.159066	-0.0224132
49650000	49675000	0.169304	0.169369	0.159088	-0.0222737
49675000	49700000	0.169562	0.169306	0.158946	-0.0221342
49700000	49725000	0.169463	0.1692	0.15931	-0.0219619
49725000	49750000	0.169345	0.169008	0.159206	-0.0218458
49750000	49775000	0.169802	0.168854	0.159004	-0.0217296
49775000	49800000	0.169982	0.168632	0.159042	-0.0216134
49800000	49825000	0.170308	0.168786	0.159084	-0.0215436
49825000	49850000	0.170575	0.169115	0.159293	-0.0215217
49850000	49875000	0.170779	0.169103	0.159656	-0.0214998
49875000	49900000	0.170669	0.169333	0.160053	-0.0214778
49900000	49925000	0.170353	0.169553	0.160568	-0.0215187
49925000	49950000	0.170333	0.170012	0.16138	-0.0215059
49950000	49975000	0.170654	0.170455	0.161445	-0.0214932
[truncated: 5,820 more rows]

## Sheet: Fig.4f
ODC KO vs WT	GSEA	postiviely enriched	GO Biological process
NAME	SIZE	ES	NES	NOM p-val	FDR q-val	FWER p-val	RANK AT MAX	LEADING EDGE
GOBP_RESPONSE_TO_PHEROMONE	107	0.548715	2.49554	0	0	0	12604	tags=56%, list=23%, signal=73%
GOBP_CD8_POSITIVE_ALPHA_BETA_T_CELL_ACTIVATION	31	0.64614	2.31841	0	0.0012602	0.004	7728	tags=58%, list=14%, signal=68%
GOBP_CD8_POSITIVE_ALPHA_BETA_T_CELL_DIFFERENTIATION	21	0.73491	2.28095	0	0.00168678	0.008	7728	tags=71%, list=14%, signal=83%
GOBP_POSITIVE_REGULATION_OF_CD4_POSITIVE_ALPHA_BETA_T_CELL_ACTIVATION	47	0.53949	2.1212	0	0.0111933	0.068	6101	tags=43%, list=11%, signal=48%
GOBP_ALPHA_BETA_T_CELL_ACTIVATION	201	0.416373	2.10637	0	0.0107201	0.081	6696	tags=31%, list=12%, signal=35%
GOBP_DISRUPTION_OF_CELLULAR_ANATOMICAL_STRUCTURE_IN_ANOTHER_ORGANISM	21	0.652886	2.10247	0	0.00935267	0.083	13942	tags=67%, list=26%, signal=90%
GOBP_POSITIVE_THYMIC_T_CELL_SELECTION	18	0.668426	2.09224	0	0.0100024	0.104	3721	tags=50%, list=7%, signal=54%
GOBP_POSITIVE_REGULATION_OF_REGULATORY_T_CELL_DIFFERENTIATION	21	0.649275	2.07899	0	0.0107187	0.127	3322	tags=33%, list=6%, signal=36%
GOBP_CD4_POSITIVE_ALPHA_BETA_T_CELL_PROLIFERATION	28	0.583345	2.0137	0	0.0235707	0.289	6101	tags=32%, list=11%, signal=36%
GOBP_ALPHA_BETA_T_CELL_DIFFERENTIATION	144	0.414293	2.00633	0	0.0237356	0.317	5668	tags=29%, list=11%, signal=33%
ODC KO vs WT	GSEA	negatively enriched	GO Biological process
NAME	SIZE	ES	NES	NOM p-val	FDR q-val	FWER p-val	RANK AT MAX	LEADING EDGE
GOBP_CELL_DIFFERENTIATION_IN_SPINAL_CORD	59	-0.674258	-2.65104	0	0	0	4309	tags=51%, list=8%, signal=55%
GOBP_EMBRYONIC_SKELETAL_SYSTEM_MORPHOGENESIS	108	-0.606854	-2.65002	0	0	0	6048	tags=47%, list=11%, signal=53%
GOBP_NEURON_FATE_COMMITMENT	90	-0.625996	-2.63293	0	0	0	9015	tags=60%, list=17%, signal=72%
GOBP_PATTERN_SPECIFICATION_PROCESS	479	-0.507175	-2.63269	0	0	0	9946	tags=44%, list=19%, signal=54%
GOBP_EMBRYONIC_SKELETAL_SYSTEM_DEVELOPMENT	147	-0.576123	-2.62613	0	0	0	6365	tags=46%, list=12%, signal=52%
GOBP_ENDOCRINE_SYSTEM_DEVELOPMENT	143	-0.572554	-2.57897	0	0	0	7983	tags=50%, list=15%, signal=58%
GOBP_DORSAL_VENTRAL_PATTERN_FORMATION	100	-0.601849	-2.57272	0	0	0	11077	tags=55%, list=21%, signal=69%
GOBP_NEURON_PROJECTION_GUIDANCE	251	-0.523776	-2.5455	0	0	0	11284	tags=51%, list=21%, signal=64%
GOBP_CENTRAL_NERVOUS_SYSTEM_NEURON_DIFFERENTIATION	208	-0.534378	-2.54426	0	0	0	10412	tags=49%, list=19%, signal=61%
GOBP_DIENCEPHALON_DEVELOPMENT	78	-0.620138	-2.54358	0	0	0	7957	tags=47%, list=15%, signal=56%

## Sheet: Fig.4g
DFMO vs WT	GSEA	postiviely enriched	GO Biological process
NAME	SIZE	ES	NES	NOM p-val	FDR q-val	FWER p-val	RANK AT MAX	LEADING EDGE
GOBP_REGULATION_OF_MRNA_SPLICING_VIA_SPLICEOSOME	112	0.537714	2.41196	0	0	0	9295	tags=44%, list=17%, signal=53%
GOBP_REGULATION_OF_ALTERNATIVE_MRNA_SPLICING_VIA_SPLICEOSOME	57	0.601001	2.38316	0	0	0	6570	tags=44%, list=12%, signal=50%
GOBP_REGULATION_OF_MRNA_PROCESSING	136	0.513844	2.37698	0	0	0	9295	tags=38%, list=17%, signal=46%
GOBP_CD8_POSITIVE_ALPHA_BETA_T_CELL_DIFFERENTIATION	21	0.752377	2.37566	0	0	0	5406	tags=62%, list=10%, signal=69%
GOBP_CD8_POSITIVE_ALPHA_BETA_T_CELL_ACTIVATION	31	0.680414	2.34846	0	0	0	5709	tags=48%, list=11%, signal=54%
GOBP_ALTERNATIVE_MRNA_SPLICING_VIA_SPLICEOSOME	77	0.550669	2.32984	0	0	0	8719	tags=44%, list=16%, signal=53%
GOBP_REGULATION_OF_RNA_SPLICING	184	0.467294	2.27107	0	0.000832321	0.004	9344	tags=38%, list=17%, signal=46%
GOBP_REGULATION_OF_NUCLEAR_TRANSCRIBED_MRNA_CATABOLIC_PROCESS_DEADENYLATION_DEPENDENT_DECAY	26	0.69356	2.26978	0	0.000728281	0.004	6649	tags=54%, list=12%, signal=61%
GOBP_REGULATION_OF_MRNA_METABOLIC_PROCESS	302	0.424708	2.19583	0	0.00195063	0.014	6649	tags=27%, list=12%, signal=31%
GOBP_VASCULAR_ASSOCIATED_SMOOTH_MUSCLE_CELL_APOPTOTIC_PROCESS	16	0.763793	2.19148	0	0.00175557	0.014	4514	tags=50%, list=8%, signal=55%
DFMO vs WT	GSEA	negatively enriched	GO Biological process
NAME	SIZE	ES	NES	NOM p-val	FDR q-val	FWER p-val	RANK AT MAX	LEADING EDGE
GOBP_NATURAL_KILLER_CELL_ACTIVATION_INVOLVED_IN_IMMUNE_RESPONSE	41	-0.600335	-2.225	0	0.00677483	0.008	6220	tags=44%, list=12%, signal=50%
GOBP_REGULATION_OF_PEPTIDYL_SERINE_PHOSPHORYLATION_OF_STAT_PROTEIN	31	-0.65172	-2.2132	0	0.00505813	0.012	7604	tags=61%, list=14%, signal=71%
GOBP_SERINE_PHOSPHORYLATION_OF_STAT_PROTEIN	35	-0.619677	-2.15795	0	0.0112263	0.038	6220	tags=54%, list=12%, signal=61%
GOBP_SPECIFICATION_OF_ANIMAL_ORGAN_IDENTITY	41	-0.566108	-2.11282	0	0.0174836	0.08	7097	tags=41%, list=13%, signal=48%
GOBP_POSITIVE_REGULATION_OF_TYPE_2_IMMUNE_RESPONSE	18	-0.681561	-2.04705	0.00198413	0.0363172	0.192	7347	tags=50%, list=14%, signal=58%
GOBP_EMBRYONIC_SKELETAL_SYSTEM_MORPHOGENESIS	108	-0.463673	-2.02719	0	0.0389712	0.24	7577	tags=40%, list=14%, signal=46%
GOBP_EMBRYONIC_DIGIT_MORPHOGENESIS	72	-0.484762	-2.0025	0	0.0454312	0.314	12192	tags=46%, list=23%, signal=59%
GOBP_HYPOTHALAMUS_DEVELOPMENT	26	-0.59861	-1.98573	0	0.0504985	0.38	8819	tags=46%, list=16%, signal=55%
GOBP_DIENCEPHALON_DEVELOPMENT	78	-0.46682	-1.98219	0	0.0474912	0.398	13854	tags=53%, list=26%, signal=71%
GOBP_NEURON_FATE_COMMITMENT	90	-0.457547	-1.96934	0	0.0503019	0.438	12914	tags=56%, list=24%, signal=73%
