# Supplementary material for: Native nucleosomes intrinsically encode genome organization principles
Source: Nature. 2025 May 7;643(8071):572–81. doi: 10.1038/s41586-025-08971-7 (PMC12240700; doi:10.1038/s41586-025-08971-7)
Supplement: Supplementary file 8 — Source Data Extended Data Fig. 1 [file 41586_2025_8971_MOESM8_ESM.xlsx]

## Sheet: Extended Data Fig.1f
FRET values (1st replicate)				FRET values (2nd replicate)				FRET values (3rd replicate)					FRET Histogram
No spermine	2mM spermine	0.5M spermine		No spermine	2mM spermine	0.5M spermine		No spermine	2mM spermine	0.5M spermine			Bin Center	Frequency Counts (No spermine)	Frequency Counts (2mM spermine)	Frequency Counts (0.5M spermine)
0.40869	0.09655	0.04734		0.66999	0.74362	0.04673		0.75447	0.71276	0.1021			-0.0395	0	0	0
0.61143	0.69945	0.13541		0.54114	0.58629	0.10925		0.50458	0.58846	0.18697			-0.0185	0.00216	0	0.000969932
0.74797	0.68313	0.10471		0.63582	0.56929	0.10589		0.53669	0.27958	0.12556			0.0025	0.00324	0.00417	0.00388
0.76641	0.73722	0.03884		0.33187	0.65778	0.11519		0.45259	0.78875	0.05568			0.0235	0.00649	0.00556	0.01455
0.19046	0.648	0.07387		0.54511	0.71825	0.13927		0.70828	0.7015	0.13012			0.0445	0.00973	0.00417	0.03783
0.59853	0.56014	0.11438		0.64388	0.05296	0.12681		0.60978	0.67963	0.164			0.0655	0.01081	0.0125	0.08632
0.27341	0.69987	0.08564		0.60558	0.61089	0.09316		0.63088	0.68137	0.05702			0.0865	0.01189	0.01944	0.11154
0.47823	0.67198	0.07386		0.64677	0.62604	0.05909		0.61873	0.61464	0.1545			0.1075	0.02486	0.01667	0.17653
0.56442	0.60817	0.0836		0.34999	0.67116	0.09131		0.41909	0.3037	0.11745			0.1285	0.0173	0.025	0.15325
0.63176	0.69196	0.08053		0.63494	0.63758	0.11897		0.64297	0.79035	0.45985			0.1495	0.00973	0.01389	0.15228
0.59303	0.81326	0.03269		0.62445	0.65159	0.05874		0.37322	0.65709	0.10461			0.1705	0.00865	0.01944	0.09699
0.08292	0.64798	0.18401		0.77135	0.16266	0.00801		0.58719	0.64722	0.10012			0.1915	0.01838	0.00694	0.06014
0.61492	0.65348	0.00615		0.67832	0.68881	0.10619		0.53536	0.47933	0.09147			0.2125	0.00757	0.00833	0.04462
0.67611	0.65882	0.1		0.72364	0.48317	0.09376		0.63938	0.81161	0.24128			0.2335	0.00216	0.00139	0.01261
0.57562	0.70288	0.09432		0.6543	0.15781	0.09384		0.09642	0.73557	0.50389			0.2545	0.00541	0.00694	0.00679
0.55498	0.11835	0.08932		0.56094	0.69656	0.08925		0.2367	0.71234	0.14854			0.2755	0.00865	0.00694	0.00679
0.63739	0.11428	0.15816		0.72591	0.8336	0.09361		0.64761	0.49377	0.1006			0.2965	0.00432	0.00417	0.00679
0.10811	0.65144	0.09023		0.67381	0.85552	0.06155		0.79639	0.22143	0.12264			0.3175	0.00649	0.0125	0.000969932
0.78326	0.40299	0.16192		0.83187	0.71469	0.1066		0.55291	0.68923	0.16496			0.3385	0.00432	0.00833	0.00388
0.6579	0.05521	0.11905		0.6517	0.6239	0.08927		0.57519	0.64963	0.12406			0.3595	0.00541	0.00278	0.00291
0.61393	0.24895	0.13807		0.52168	0.75913	0.12847		0.74688	0.61857	0.00983			0.3805	0.00541	0	0.000969932
0.62594	0.55956	0.09667		0.58091	0.70309	0.07993		0.5716	0.75889	0.49383			0.4015	0.01405	0.00833	0.00194
0.42731	0.69784	0.11984		0.61164	0.70733	0.04735		0.56059	0.65179	0.11676			0.4225	0.00973	0.00972	0.00388
0.12538	0.65152	0.0367		0.71309	0.59108	0.07434		0.8895	0.59002	0.13366			0.4435	0.01946	0.00972	0
0.17284	0.87193	0.2062		0.55067	0.75831	0.12915		0.03196	0.75791	0.07942			0.4645	0.00973	0.00972	0
0.62	0.13495	0.10516		0.8467	0.35362	0.11372		0.59366	0.77464	0.10227			0.4855	0.0173	0.01389	0.000969932
0.58864	0.531	0.14674		0.81183	0.44985	0.09058		0.65568	0.63394	0.10649			0.5065	0.0227	0.0125	0
0.60946	0.61802	0.14603		0.79432	0.65	0.04883		0.59601	0.74172	0.1325			0.5275	0.01622	0.02083	0
0.55642	0.63325	0.12481		0.51632	0.69231	0.14223		0.62692	0.13595	0.08894			0.5485	0.03351	0.02222	0.00194
0.82147	0.68438	0.10729		0.7075	0.68908	0.09692		0.41354	0.59186	0.10044			0.5695	0.04324	0.02778	0.00194
0.61054	0.69481	0.12226		0.5746	0.59862	0.11561		0.53934	0.65531	0.16652			0.5905	0.05946	0.04861	0
0.1793	0.68118	0.16924		0.73867	0.69035	0.10995		0.45557	0.28619	0.12821			0.6115	0.08324	0.06111	0
0.14271	0.25069	0.16288		0.51854	0.55275	0.13704		0.44133	0.63851	0.13078			0.6325	0.08216	0.04583	0.000969932
0.70096	0.56728	0.06029		0.65516	0.7592	0.07683		0.66801	0.5373	0.13609			0.6535	0.1027	0.07917	0.00194
0.63844	0.67787	0.14065		0.78724	0.34749	0.0729		0.61788	0.73661	0.09903			0.6745	0.07676	0.10278	0
0.73031	0.81958	0.09959		0.82462	0.69242	0.03204		0.57912	0.54495	0.0762			0.6955	0.05297	0.09306	0.000969932
0.52191	0.65578	0.10056		0.26532	0.77974	0.09301		0.47282	0.76643	0.21313			0.7165	0.03892	0.06389	0
0.07443	0.76673	0.10253		0.66668	0.58804	0.06589		0.63776	0.51509	0.1088			0.7375	0.03243	0.05556	0.00194
0.63511	0.69397	0.04066		0.7926	0.29213	0.10942		0.32705	0.59117	0.15516			0.7585	0.03568	0.03889	0
0.64914	0.71629	0.10347		0.74943	0.58146	0.05402		0.68969	0.38861	0.08016			0.7795	0.02054	0.03194	0.000969932
0.71003	0.30896	0.09908		0.59879	0.71841	0.15095		0.5493	0.59479	0.46894			0.8005	0.01838	0.01389	0
0.81618	0.61667	0.15075		0.74645	0.6407	0.05124		0.5735	0.65258	0.13825			0.8215	0.02378	0.025	0
0.64145	0.78482	0.1412		0.59872	0.64146	0.1079		0.75711	0.66426	0.1351			0.8425	0.00865	0.0125	0.000969932
0.5931	0.67342	0.04691		0.7684	0.56906	0.08511		0.64054	0.66868	0.10601			0.8635	0.00324	0.00833	0.000969932
0.48476	0.66892	0.10935		0.46517	0.65682	0.11264		0.74853	0.27283	0.19074			0.8845	0.00216	0.00417	0
0.61116	0.68164	0.0651		0.66691	0.64749	0.0476		0.60783	0.54595	0.50759			0.9055	0	0.00139	0
0.7227	0.44343	0.15803		0.42162	0.73672	0.07494		0.62011	0.68353	0.17348			0.9265	0	0	0
0.66804	0.52041	0.04012		0.67904	0.6492	0.06777		0.3688	0.80098	0.13991			0.9475	0	0	0
0.43259	0.70885	0.18825		0.67726	0.65674	0.13703		0.34504	0.7293	0.2655			0.9685	0	0	0
0.68787	0.67256	0.10812		0.61217	0.64851	0.15387		0.38921	0.08834	0.18893			0.9895	0	0	0
0.70232	0.53343	0.14077		0.65969	0.58506	0.09535		0.78978	0.69087	0.21454
0.30035	0.5936	0.1127		0.61126	0.61712	0.09596		0.64733	0.69742	0.81481
0.67015	0.70209	0.05764		0.60282	0.64887	0.0892		0.63832	0.64393	0.16187
0.05311	0.78388	0.05725		0.75677	0.82464	0.16533		0.56781	0.58806	0.11936
0.16427	0.74487	0.17497		0.62992	0.65408	0.1276		0.40743	0.8148	0.47277
0.6576	0.72366	0.19191		0.6334	0.62628	0.08149		0.42054	0.63732	0.12607
0.70077	0.70585	0.17751		0.62974	0.67785	0.09132		0.38169	0.73517	0.14253
0.75814	0.57812	0.1725		0.7033	0.54211	0.11222		0.7746	0.69298	0.12934
0.66706	0.58636	0.07424		0.59327	0.79533	0.06116		0.58272	0.64027	0.14019
0.72287	0.5912	0.10867		0.60262	0.65298	0.12963		0.65539	0.64883	0.13028
0.73876	0.59527	0.16515		0.72304	0.82133	0.09121		0.43781	0.40523	0.13428
0.70215	0.55244	0.12458		0.69423	0.62351	0.11198		0.85501	0.70678	0.11858
0.55967	0.57255	0.1975		0.65765	0.58325	0.10344		0.41307	0.60895	0.44289
0.64117	0.49159	0.16214		0.66158	0.76389	0.10638		0.58697	0.69945	0.25201
0.66203	0.58302	0.12747		0.70075	0.55717	0.08707		0.53657	0.39936	0.11875
0.61121	0.32473	0.23822		0.62883	0.64541	0.20894		0.39075	0.45431	0.14127
0.65572	0.64999	0.13228		0.6462	0.85483	0.16248		0.54736	0.74287	0.08373
0.11715	0.45966	0.19127		0.69077	0.73697	0.1244		0.6911	0.32489	0.10695
0.19278	0.06964	0.17852		0.61569	0.39929	0.13417		0.64904	0.65315	0.05992
0.69041	0.85045	0.2114		0.59085	0.21251	0.08645		0.49783	0.11085	0.10905
0.4858	0.63337	0.14456		0.72182	0.65984	0.14063		0.70788	0.20937	0.11092
0.63085	0.53038	0.14568		0.08065	0.64297	0.11626		0.67382	0.48592	0.1355
-0.0056	0.13291	0.16196		0.65595	0.64382	0.15282		0.45004	0.54828	0.12246
0.61274	0.68453	0.20435		0.73742	0.6325	0.22233		0.78077	0.74197	0.14743
0.60539	0.58584	0.13314		0.7061	0.50088	0.16779		0.06724	0.1199	0.14445
0.71743	0.68259	0.42102		0.79859	0.5392	0.17889		0.72331	0.62658	0.14554
0.56268	0.72054	0.10709		0.14879	0.52828	0.08318		0.49389	0.73841	0.13823
0.62668	0.85573	0.28069		0.71416	0.6543	0.66662		0.7173	0.64753	0.10829
0.47343	0.69557	0.14368		0.67297	0.54535	0.21702		0.61539	0.38436	0.07671
0.59151	0.63139	0.13859		0.58842	0.62568	0.11082		0.41102	0.6092	0.04354
0.5998	0.62362	0.11445		0.70054	0.66176	0.21325		0.47915	0.6211	0.12684
0.73072	0.67263	0.10344		0.62612	0.6305	0.11142		0.6412	0.6228	0.08789
0.68041	0.85722	0.15962		0.7364	0.67782	0.12883		0.70069	0.64603	0.11254
0.48782	0.55656	0.1182		0.58521	0.15103	0.14138		0.78167	0.54756	0.08924
0.62666	0.71105	0.07469		0.63993	0.66187	0.0696		0.63151	0.2077	0.06422
0.81873	0.69769	0.17701		0.42952	0.69168	0.16921		0.65461	0.66785	0.13621
0.61811	0.68185	0.09059		0.67475	0.78492	0.141		0.68399	0.75079	0.14175
0.63809	0.68615	0.16978		0.45367	0.63962	0.10617		0.73056	0.63896	0.05319
0.58799	0.75235	0.14392		0.57547	0.71809	0.12495		0.52905	0.33205	0.12696
0.60382	0.71841	0.12943		0.62193	0.65812	0.11376		0.35	0.82089	0.10111
0.50727	0.61784	0.07421		0.66585	0.64505	0.12673		0.66957	0.66554	0.09626
0.64709	0.11398	0.10256		0.29719	0.69075	0.15314		0.64781	0.66539	0.20236
0.62889	0.78233	0.0507		0.60069	0.64463	0.14598		0.67842	0.66984	0.05681
0.24737	0.71128	0.01238		0.5296	0.52488	0.11556		0.63856	0.67614	0.07344
0.60591	0.82523	0.09592		0.46946	0.63751	0.10953		0.30519	0.50088	0.11093
0.19726	0.71988	0.1352		0.56706	0.67217	0.12761		0.67183	0.74024	0.15509
0.65596	0.6194	0.06012		0.53247	0.60674	0.10144		0.78913	0.46383	0.10533
0.61244	0.70997	0.06763		0.36965	0.58155	0.13795		0.595	0.62793	0.16187
0.75665	0.70794	0.07759		0.6069	0.38286	0.1031		0.64917	0.56796	0.20138
0.30704	0.73979	0.04792		0.61665	0.71117	0.16408		0.69716	0.73776	0.16631
0.5973	0.15446	0.07088		0.70264	0.26773	0.12527		0.75848	0.46727	0.08796
0.54846	0.60225	0.10028		0.72002	0.75509	0.13978		0.50377	0.59776	0.11476
0.45261	0.64113	0.09818		0.67696	0.66535	0.09094		0.73319	0.50057	0.09633
0.43117	0.51334	0.12953		0.69249	0.49286	0.1344		0.40405	0.44762	0.23249
0.41723	0.66761	0.09633		0.6643	0.61308	0.11992		0.57375	0.11986	0.15889
0.6261	0.69642	0.10457		0.6466	0.74426	0.14365		0.76254	0.47275	0.11398
0.53994	0.64797	0.03634		0.68729	0.66745	0.10742		0.57243	0.30285	0.15622
0.6992	0.72775	0.1251		0.73024	0.66403	0.09591		0.48723	0.67565	0.10119
0.76715	0.64492	0.07572		0.66637	0.61135	0.16547		0.61562	0.13028	0.10925
0.65645	0.7014	0.06894		0.49491	0.68989	0.11826		0.52571	0.09825	0.12088
0.39182	0.71791	0.061		0.6935	0.60213	0.07776		0.52916	0.55188	0.15611
0.58618	0.1374	0.10922		0.65369	0.5311	0.0865		0.14353	0.81169	0.1593
0.65123	0.45312	0.08159		0.69553	0.53913	0.06691		0.43301	0.53203	0.18893
0.63652	0.69349	0.07078		0.71883	0.66633	0.12072		0.64748	0.74573	0.16515
0.56356	0.70516	0.09081		0.71044	0.70066	0.06945		0.53982	0.79334	0.25979
0.57382	0.7169	0.11482		0.73989	0.52195	0.08842		0.71312	0.60126	0.21394
0.63544	0.65888	0.01775		0.683	0.66505	0.09369		0.61755	0.1351	0.1467
0.63417	0.6754	0.01681		0.74595	0.69623	0.12804		0.72413	0.7346	0.21235
0.58011	0.67045	0.12051		0.70606	0.62818	0.03204		0.70449	0.79856	0.20558
0.4239	0.78093	0.06375		0.60561	0.2762	0.12616		0.57153	0.45516	0.14131
0.68825	0.58737	0.11169		0.68518	0.29672	0.11924		0.58984	0.61891	0.17921
0.61106	0.52168	0.04717		0.80221	0.34404	0.12097		0.61785	0.34341	0.20844
0.59754	0.69256	0.09242		0.66964	0.63662	0.05064		0.66398	0.66407	0.17762
0.8322	0.58132	0.03449		0.76278	0.48508	0.07992		0.70955	0.51328	0.13999
0.50104	0.46508	0.16622		0.72619	0.82546	0.06966		0.49689	0.54571	0.14941
0.49975	0.51673	0.10251		0.81361	0.49629	0.08257		0.66751	0.7176	0.12653
0.55611	0.70921	0.05391		0.59335	0.7344	0.06363		0.3838	0.30891	0.13427
0.23831	0.67702	0.02403		0.74081	0.7676	0.1019		0.68179	0.64312	0.12079
0.29657	0.61754	0.11019		0.59934	0.58942	0.10957		0.12789	0.80374	0.12464
0.67872	0.22704	0.84664		0.45645	0.72873	0.07077		0.82873	0.66618	0.12192
0.66552	0.12302	0.06832		0.60247	0.66513	0.02912		0.65908	0.28816	0.14392
0.82183	0.72335	0.12057		0.74319	0.49515	0.07112		0.58923	0.56022	0.18498
0.68861	0.08617	0.09798		0.55973	0.72583	0.07998		0.59878	0.65814	0.16969
0.69755	0.5934	0.1834		0.50629	0.73101	0.08525		0.70871	0.62572	0.16358
0.06365	0.8076	0.08275		0.66224	0.52636	0.08194		0.38688	0.43653	0.19816
0.18751	0.73795	0.08801		0.51067	0.46104	0.07858		0.6459	0.71187	0.09645
0.65435	0.6341	0.08295		0.55802	0.6388	0.05864		0.73901	0.67651	0.61624
0.6857	0.68381	0.1395		0.45342	0.65974	0.10328		0.56362	0.54054	0.25539
0.69862	0.54224	0.11		0.79374	0.78747	0.12542		0.4806	0.65305	0.42554
0.56431	0.61356	0.12816		0.61138	0.61495	0.06113		0.30197	0.8564	0.16915
0.47258	0.69905	0.24048		0.65576	0.66082	0.06855		0.64002	0.69894	0.26836
0.67657	0.24869	0.10631		0.55775	0.75825	0.09933		0.07155	0.68286	0.18163
0.6712	0.42691	0.06021		0.61562	0.67174	0.13764		0.79559	0.70655	0.21561
0.65609	0.73098	0.12485		0.74081	0.31036	0.0995		0.62403	0.63462	0.14649
0.60839	0.73902	0.11436		0.64903	0.65804	0.05459		0.39054	0.70945	0.19472
0.65109	0.75516	0.10174		0.64555	0.23665	0.11168		0.34047	0.54138	0.4825
0.16488	0.32616	0.1198		0.76383	0.73325	0.12878		0.71054	0.63648	0.14757
0.66826	0.68391	0.14586		0.66832	0.62724	0.09579		0.55169	0.63239	0.15484
0.72238	0.74393	0.09611		0.76002	0.72498	0.08873		0.6202	0.775	0.35912
0.40357	0.76487	0.12554		0.56519	0.77522	0.09697		0.5241	0.56399	0.24717
0.78141	0.72728	0.1776		0.66627	0.41158	0.12043		0.32589	0.38845	0.12673
0.71144	0.70508	0.12		0.70075	0.65687	0.07801		0.39727	0.70339	0.19602
0.18822	0.20297	0.07592		0.6015	0.51472	0.13056		0.39479	0.64772	0.12645
0.21121	0.16569	0.1396		0.6193	0.73425	0.10425		0.32772	0.66667	0.1006
0.74582	0.5583	0.14494		0.78079	0.72134	0.13485		0.66838	0.37266	0.1187
0.17993	0.05591	0.21957		0.59227	0.612	0.05987		0.43081	0.32753	0.02797
0.37253	0.66268	0.11179		0.62381	0.55854	0.11673		0.6398	0.57605	0.10069
0.6002	0.80151	0.04683		0.61738	0.47999	0.06454		0.7654	0.72356	0.10647
0.81351	0.68445	0.14652		0.6561	0.73902	0.1134		0.34536	0.62315	0.09825
0.60607	0.70518	0.13125		0.25834	0.72605	-0.01831		0.59555	0.7393	0.1036
0.66301	0.33571	0.11592		0.85643	0.64955	0.13102		0.68674	0.70676	0.1977
0.12123	0.72301	0.0171		0.66162	0.62412	0.13877		0.79438	0.71072	0.15614
0.48874	0.75226	0.09686		0.40836	0.82353	0.00725		0.57442	0.66426	0.08893
0.59393	0.69622	0.10712		0.56029	0.61933	0.13482		0.61485	0.60471	0.14429
0.64512	0.12137	0.07798		0.73588	0.72019	0.12768		0.63601	0.6289	0.10938
0.19713	0.7054	0.06429		0.64429	0.73569	0.09419		0.5699	0.65072	0.15286
0.60894	0.45678	0.10673		0.41956	0.65926	0.05437		0.60955	0.63422	0.11529
0.60862	0.63656	0.1779		0.43593	0.84948	0.0874		0.66272	0.57186	0.11722
0.01904	0.28514	0.09029		0.66058	0.67371	0.07634		0.44714	0.32352	0.14099
0.05034	0.69202	0.13083		0.75269	0.69129	0.06848		0.60112	0.67862	0.13057
0.43414	0.14593	0.12731		0.40471	0.58744	0.21875		0.72067	0.61583	0.14836
0.61533	0.77811	0.07396		0.65166	0.62269	0.09022		0.70758	0.70071	-0.000593
0.63395	0.08021	0.10912		0.46298	0.66403	0.0899		0.2145	0.6482	0.02914
0.62701	0.6463	0.10153		0.62502	0.26366	0.16258		0.68181	0.60108	0.11575
0.5237	0.69314	0.10302		0.50586	0.56837	0.11916		0.752	0.58587	0.1528
0.48662	0.59388	0.0877		0.56215	0.55419	0.17531		0.49055	0.61535	0.14833
0.58697	0.70127	0.14415		0.70476	0.68044	0.88051		0.46945	0.37513	0.09297
0.46263	0.70305	0.08072		0.4968	0.71776	0.04225		0.44606	0.57815	0.18102
0.05163	0.70099	0.1118		0.67758	0.09308	0.10097		0.39445	0.56955	0.23242
0.56108	0.66854	0.09362		0.38599	0.70859	0.09094		0.63612	0.66381	0.14655
0.58071	0.49174	0.18276		0.56158	0.65615	0.12686		0.76845	0.67991	0.29677
0.66209	0.60353	0.03156		0.6077	0.70656	0.10877		0.34197	0.15555	0.15152
0.63359	0.13593	0.0783		0.56547	0.69682	0.09249		0.57539	0.82499	0.19577
0.58147	0.69	0.11768		0.59444	0.63899	0.13335		0.77666	0.44912	0.18234
0.61278	0.72813	0.10229		0.46524	0.68394	0.14977		0.77002	0.68645	0.17198
0.65819	0.59696	0.18968		0.81627	0.70018	0.14912		0.43983	0.62892	0.12203
0.50632	0.5832	0.10399		0.60986	0.64293	0.08853		0.59107	0.58284	0.14911
0.67153	0.55126	0.10226		0.58362	0.67194	0.11907		0.64054	0.65586	0.07963
0.11792	0.59096	0.07309		0.48528	0.12582	0.11722		0.57695	0.56414	0.14725
0.09829	0.08011	0.2119		0.67583	0.76875	0.11014		0.58699	0.71526	0.12867
0.12493	0.60285	0.10533		0.72511	0.61768	0.11259		0.50849	0.79424	0.17673
0.70392	0.69869	0.09615		0.65632	0.19612	0.15558		0.72165	0.67186	0.14347
0.70701	0.64536	0.19004		0.65887	-0.02636	0.10817		0.5169	0.12313	0.13706
0.73668	0.77531	0.09673		0.67187	0.39745	0.15726		0.73573	0.10179	0.13769
0.64534	0.70234	0.12295		0.70013	0.14384	0.13106		0.47929	0.77861	0.18461
0.54211	0.67661	0.0516		0.73944	0.5964	0.11067		0.64507	0.54377	0.14886
0.31036	0.74492	0.0922		0.55333	0.81315	0.08763		0.6499	0.64871	0.2179
0.54442	0.5783	0.1494		0.68954	0.73791	0.07453		0.83155	0.73628	0.17512
0.52271	0.18641	0.15098		0.66161	0.63327	0.14879		0.68737	0.58337	0.14539
0.63992	0.51128	0.20319		0.10104	0.63691	0.1029		0.76124	0.62454	0.17633
0.57562	0.63999	0.13236		0.68482	0.40945	0.18477		0.68167	0.57588	0.17916
0.72867	0.66585	0.13722		0.59922	0.65855	0.05136		0.53695	0.7251	0.13261
0.18175	0.27791	0.13067		0.69798	0.55544	0.15666		0.40027	0.1425	0.18433
0.24951	0.66006	0.10422		0.61338	0.48355	0.03861		0.57846	0.57059	0.14207
0.02862	0.13408	0.09849		0.7081	0.40282	-0.03595		0.7217	0.76012	0.1484
0.42493	0.59696	0.1642		0.7727	0.66314	0.09151		0.51781	0.63843	0.16683
0.56512	0.47753	0.11415		0.67911	0.82225	0.06504		0.39936	0.83359	0.07682
0.79165	0.76738	0.11861		0.64859	0.46436	0.08438		0.50553	0.55083	0.23068
0.12511	0.07721	0.11911		0.46909	0.60756	0.08446		0.39118	0.52403	0.11258
0.65182	0.80753	0.17448		0.71736	0.6274	0.0748		0.6017	0.6821	0.10432
0.68648	0.62581	0.14253		0.54357	0.65309	0.1088		0.521	0.58066	0.14024
0.75026	0.65326	0.11388		0.16144	0.64375	0.08244		0.51753	0.62678	0.1783
0.59305	0.47838	0.15635		0.52446	0.60424	0.06661		0.43479	0.31377	0.15097
0.7369	0.52637	0.10256		0.42775	0.65571	0.06317		0.35979	0.67075	0.10183
0.64967	0.67228	0.10291		0.56604	0.66379	0.01934		0.49882	0.54558	0.11157
0.71394	0.26157	0.28358		0.45679	0.74296	0.07153		0.44359	0.24056	0.13009
0.56882	0.82795	0.56669		0.63034	0.66528	0.08789		0.50413	0.32262	0.09014
0.6945	0.6653	0.3057		0.48676	0.56613	0.09474		0.63066	0.56255	0.12747
0.26829	0.89084	0.11053		0.50564	0.13726	0.13707		0.3217	0.5915	0.16828
0.66311	0.57867	0.73031		0.57426	0.64829	0.07169		0.52263	0.6754	0.12141
0.39144	0.17927	0.06544		0.68565	0.72818	0.10538		0.70424	0.52251	0.08295
0.72057	0.68238	0.11409		0.67125	0.79396	0.05509		0.57807	0.57758	0.1108
0.58238	0.70829	0.1599		0.5649	0.66277	0.06167		0.51364	0.65643	0.1952
0.75179	0.14036	0.1346		0.68037	0.72351	0.08845		0.61575	0.51199	0.10327
0.20521	0.67514	0.13595		0.54301	0.55563	0.02937		0.58154	0.55232	0.13073
0.24667	0.81446	0.16522		0.59964	0.49474	0.03255		0.53291	0.61226	0.1323
0.56606	0.39603	0.08357		0.73221	0.64894	0.02838		0.73067	0.60978	0.02531
0.65709	0.55323	0.12356		0.58706	0.81974	0.08927		0.66849	0.49329	0.41761
0.4804	0.70401	0.21711		0.72269	0.39795	0.0767		0.5875	0.64004	0.15974
0.6588	0.68684	0.15484		0.76785	0.31141	0.07385		0.38193	0.53404	0.12466
0.6634	0.72384	0.10912		0.65863	0.32523	0.04515		0.68031	0.58438	0.16265
0.72073	0.20732	0.11315		0.51175	0.77004	0.02965		0.8134	0.72852	0.09259
0.63165	0.64737	0.06213		0.68264	0.73883	0.11552		0.61823	0.68346	0.20186
0.63927	0.04331	0.05323		0.58589	0.68072	0.08069		0.62498	0.66799	0.37744
0.71455	0.70565	0.21954		0.63577	0.59013	0.05231		0.38784	0.79512	0.48471
0.64565	0.74287	0.16294		0.70165	0.55843	0.07927		0.60424	0.70555	0.12981
0.14393	0.1041	0.18358		0.61914	0.52082	0.09918		0.61099	0.51509	0.07957
0.26268	0.65646	0.16701		0.71713	0.57195	0.08663		0.72538	0.5091	0.12321
0.61456	0.64385	0.13398		0.19983	0.50954	0.08125		0.58511	0.48091	0.17313
0.11944	0.09615	0.16072		0.76042	0.14793	0.13306		0.63194	0.66734	0.03783
0.10263	0.66141	0.1302		0.49836	0.31032	0.11163		0.45165	0.49378	0.08473
0.83077	0.32141	0.16645		0.60478	0.56611	0.01454		0.3414	0.57484	0.15416
0.58067	0.43383	0.1539		0.5955	0.63149	0.09381		0.76409	0.72854	0.11169
0.72622	0.08974	0.14403		0.74201	0.62341	0.08294		0.50716	0.70032	0.14757
0.65186	0.56763	0.13869		0.61817	0.58631	0.14326		0.65672	0.23328	0.11922
0.8123	0.56527	0.23654		0.63378	0.61288	0.08837		0.14383	0.69621	0.20865
0.01932	0.72046	0.1379		0.61036	0.69139	0.10604		0.6662	0.55797	0.16369
0.11801	0.7462	0.16439		0.18852	0.60948	0.08043		0.54072	0.50567	0.15983
0.09062	0.18815	0.21321		0.78708	0.54972	0.0619		0.61432	0.45153	0.21093
0.51458	0.76429	0.10972		0.60087	0.57228	0.07768		0.63513	0.66508	0.30678
0.66482	0.71251	0.08223		0.65385	0.68171	0.10877		0.71994	0.76228	0.14163
0.3266	0.67738	0.14318		0.25538	0.59977	0.12603		0.62596	0.65028	0.19027
0.67947	0.69843	0.20215		0.60227	0.78428	0.10444		0.54763	0.60916	0.17051
0.6457	0.41099	0.22379		0.65344	0.70638	0.09854		0.58997	0.18047	0.09754
0.596	0.68048	0.12511		0.8364	0.60891	0.07291		0.7588	0.60482	0.14452
0.60156	0.6169	0.1343		0.28913	0.62375	0.15412		0.06438	0.5895	0.13263
0.66707	0.72318	0.11876		0.78485	0.61638	0.09974		0.56378	0.48855	0.10651
0.66021	0.63411	0.12988		0.5409	0.65168	0.08221		0.66784	0.73851	0.17025
0.10324	0.35791	0.06988		0.58488	0.57972	0.08304		0.49684	0.23573	0.14072
0.63882	0.09597	0.10363		0.47834	0.37988	0.04363		0.30506	0.75985	0.10378
0.70948	0.128	0.11841		0.48597	0.8048	0.08364		0.77436	0.54015	0.2291
0.59423	0.61902	0.10765		0.78408	0.64423	0.06935		0.52551	0.64614	0.07994
0.01277	0.42121	0.13471		0.59122	0.56035	0.08999		0.35692	0.70355	0.20847
0.72347	0.59116	0.10148		0.62232	0.71306	0.08507		0.55056	0.61122	0.18919
0.66021	0.65874	0.11046		0.44913	0.72351	0.11358		0.60363	0.68306	0.13707
0.61577	0.49773	0.18777		0.5979	0.61063	0.07835		0.77194	0.72399	0.12851
0.0561	0.000289	0.33412		0.55601	0.687	0.10755		0.62486	0.43733	0.13584
0.44492	0.65532	0.13384		0.54197	0.81676	0.08889		0.36796	0.77566	0.10308
0.26695	0.54537	0.09616		0.64519	0.61344	0.14156		0.3811	0.82492	0.145
0.06834	0.65536	0.10524		0.1289	0.63159	0.02903		0.73971	0.66536	0.21845
0.51937	0.62286	0.08767		0.59579	0.60701	0.0665		0.68741	0.50527	0.17546
0.63589	0.77701	0.09898		0.78415	0.57151	0.02538		0.4091	0.60585	0.14173
0.70251	0.63426	0.05586		0.61184	0.63666	0.08011		0.64316	0.74304	0.20291
0.14095	0.65014	0.0802		0.49724	0.67782	0.05303		0.69582	0.73299	0.13275
0.6787	0.58284	0.03356		0.09779	0.55126	0.12595		0.48058	0.58065	0.16083
0.54434	0.68266	0.04411		0.58282	0.6547	0.13343		0.58407	0.66096	0.10101
0.73025	0.49337	0.1191		0.71949	0.638	0.09453		0.67533	0.10089	0.12107
0.65318	0.136	0.10487		0.67892	0.37917	0.06248		0.42171	0.72929	0.13749
0.79999	0.63824	0.04465		0.55924	0.65466	0.09832		0.66188	0.56404	0.09724
0.85311	0.78781	0.18868		0.46787	0.54801	0.11581		0.59888	0.73635	0.17101
0.66437	0.5283	0.0991		0.69701	0.80029	0.05679		0.54197	0.54719	0.06779
0.1101	0.59853	0.0382		0.1543	0.5892	0.13742		0.59856	0.7396	0.0889
0.33101	0.69802	0.08613		0.68514	0.4697	0.10628		0.54327	0.66724	0.16005
0.69895	0.74711	0.07148		0.67903	0.56875	0.14848		0.59968	0.66014	0.11882
0.21927	0.87679	0.42805		0.64767	0.59394	0.12679		0.48794	0.61999	0.06087
0.19917	0.15737	0.14747		0.58567	0.64613	0.1336		0.82351	0.13462	0.07617
0.76015	0.87885	0.09592		0.60364	0.66282	0.13557		0.63319	0.66455	0.10935
0.68946	0.76823	0.07166		0.47845	0.71073	0.02534		0.66811	0.76378	0.0791
0.84642	0.27267	0.10596		0.7761	0.6568	0.12799		0.38685	0.51516	0.11624
0.62744	0.78243	0.0662		0.71835	0.66086	0.12914		0.61554	0.67167	0.17089
0.55991	0.1178	0.06264		0.57247	0.56895	0.10581		0.75349	0.6223	0.13315
0.12457	0.76572	0.16702		0.6294	0.18263	0.11295		0.61101	0.66976	0.09977
0.64129	0.69172	0.08035		0.6223	0.71091	0.05374		0.64613	0.65477	0.11006
0.62763	0.67091	0.13285		0.78091	0.71036	0.08714		0.57092	0.60054	0.07708
0.6047	0.65286	0.11842		0.85727	0.49679	0.10946		0.63519	0.69239	0.1481
0.63042	0.73539	0.07614		0.19017	0.49058	0.12778		0.63427	0.66861	0.1038
0.67595	0.69895	0.07718		0.53778	0.66846	0.01754		0.60164	0.76802	0.18569
0.64307	0.67173	0.13849		0.59928	0.56435	0.49011		0.71149	0.50988	0.13768
0.65886	0.61636	0.16369		0.17489	0.77486	0.06151		0.43959	0.45264	0.16593
0.55913	0.52025	0.09937		0.64042	0.3819	0.08804		0.5624	0.32722	0.1707
0.73559	0.57368	0.21538		0.78977	0.69469	0.03567		0.56264	0.18004	0.12782
0.52605	0.20293	0.10255		0.80703	0.45367	0.05251		0.77267	0.6092	0.13816
0.57303	0.78334	0.10327		0.56607	0.76081	0.32259		0.67492	0.63499	0.2279
0.67493	0.32891	0.0621		0.56234	0.56759	-0.00734		0.49683	0.22632	0.12662
0.47041	0.66961	0.18382		0.55278	0.30379	0.0277		0.61893	0.45725	0.07411
0.40656	0.67505	0.0913		0.79691	0.31846	0.03857		0.70948	0.10407	0.15295
0.05638	0.56699	0.10202		0.74518	0.48811	0.07478		0.60542	0.79664	0.09731
0.76803	0.14967	0.0743		0.79709	0.62672	0.03674		0.81012	0.6076	0.11343
0.12261	0.65634	0.0871		0.67491	0.61691	0.26345		0.66871	0.68194	0.15293
0.58681	0.61814	0.11074		0.12668	0.6238	0.05471		0.52346	0.67073	0.14502
0.56715	0.58171	0.15291		0.61359	0.42607	0.13383		0.69992	0.6099	0.10762
0.60336	0.55004	0.09239		0.54982	0.73585	0.04144		0.59497	0.44525	0.16866
0.57399	0.25773	0.12789		0.57941	0.29967	0.05605		0.55764	0.11933	0.12818
0.20439	0.65717	0.11914		0.4594	0.75039	0.20942		0.47991	0.39515	0.16476
0.6511	0.07898	0.12199		0.62031	0.42307	0.07189		0.6299	0.71985	0.14028
0.64165	0.10262	0.16147		0.153	0.56754	0.08312		0.56978	0.54136	0.19202
0.43874	0.1042	0.03304		0.57939	0.64564	0.06675		0.45527	0.69536	0.15228
0.73372	0.58511	0.13772		0.57758	0.65298	0.06413		0.61053	0.71227	0.12695
0.59257	0.6729	0.05346		0.8193	0.62907	0.04312		0.53615	0.5156	0.25963
0.55107	0.64737	0.11114		0.68739	0.62962	0.06922		0.57866	0.63009	0.13444
0.47882	0.53586	0.12958		0.55777	0.70393	0.10027		0.50375	0.46428	0.14296
0.60198	0.71542	0.14927		0.59068	0.75424	0.09571		0.46964	0.7212	0.13958
0.61575	0.62294	0.15366		0.68027	0.62273	0.14199		0.39103	0.51768	0.21361
0.72706	0.61146	0.09908		0.7071	0.76073	0.09036		0.82377	0.63556	0.20598
0.7055	0.46611	0.09237		0.50855	0.67552	0.41463		0.5142	0.61102	0.17386
0.66305	0.61435	0.09695		0.62008	0.7187	0.07934		0.40323	0.23222	0.12952
0.71335	0.68108	0.03981		0.69682	0.78568	0.03701		0.62617	0.7809	0.17058
0.40022	0.73364	0.12085		0.57392	0.71357	0.08011		0.43442	0.74592	0.5224
0.63539	0.65523	0.14237		0.28527	0.38667	0.09887		0.58584	0.81576	0.18721
0.59888	0.68072	0.07167		0.58536	0.69436	0.13214		0.48328	0.73514	0.16606
0.83314	0.65342	0.08429		0.15467	0.61001	0.32025		0.62682	0.81475	0.19016
0.31997	0.71044	0.05967		0.63866	0.35689	0.04918		0.53355	0.72165	0.17899
0.05493	0.69748	0.12925		0.58778	0.62815	0.06344		0.61053	0.72548	0.139
0.72904	0.81328	0.07636		0.64311	0.39335	0.08961		0.59742	0.73133	0.20515
0.65431	0.46762	0.1055		0.67697	0.50962	0.08196		0.66471	0.71938	0.14509
0.64231	0.70086	0.11686		0.27729	0.65278	0.06405		0.65008	0.0272	0.18098
0.60783	0.67072	0.09846		0.68648	0.69065	0.07556		0.60245	0.60532	0.76663
0.65891	0.52519	0.08768		0.54171	0.35691	0.21327		0.544	0.7206	0.17667
0.68575	0.60578	0.08143		0.64043	0.63305	0.03019		0.82247	0.65221	0.19867
0.77412	0.66862	0.11837		0.46178	0.62282	0.07502		0.57611	0.71025	0.37195
0.44962	0.7019	0.10123		0.82368	0.21124	0.09973		0.69341	0.6027	0.12449
0.63138	0.28856	0.09869		0.6084	0.66355	0.11012		0.81802	0.58315	0.14735
0.55045	0.68527	0.11921		0.12409	0.82318	0.11715		0.58064	0.53436	0.12623
0.08528	0.64079	0.09866		0.69526	0.67931	0.14134		0.67697	0.64405	0.09757
0.63394	0.58552	0.08595		0.75547	0.53617	0.18478		0.54793	0.54852	0.08705
0.64564	0.15677	0.0835		0.75528	0.44421	0.09256		0.6841	0.12317	0.21291
0.6333	0.12007	0.08655		0.82613	0.61572	0.10176		0.59065	0.58731	0.10041
0.5765	0.6451	0.14607		0.29605	0.59555	0.08035		0.59681	0.66578	0.10244
0.6349	0.12237	0.11806		0.22063	0.59431	0.15133		0.59679	0.65259	0.11301
0.66305	0.17602	0.2031		0.66758	0.62244	0.0921		0.64373	0.4358	0.14492
0.71402	0.63771	0.09183		0.46452	0.67931	0.04201		0.66146	0.66868	0.14234
0.4381	0.80756	0.15753		0.57896	0.66983	0.03307		0.59799	0.64313	0.18955
0.6138	0.90219	0.11477		0.45259	0.26172	0.07534		0.72448	0.71964	0.1271
0.14289	0.01794	0.07829		0.56714	0.71655	0.47762		0.79682	0.557	0.12344
0.68538	0.72503	0.14152		0.59011	0.64154	0.12611		0.69844	0.69877	0.10338
0.59106	0.01244	0.09798		0.61076	0.70187	0.09176		0.68608	0.63946	0.10801
0.51692	0.69512	0.15229		0.49198	0.72569	0.45782		0.6157	0.66026	0.14222
0.66139	0.50913	0.17176		0.56743	0.64317	0.12182		0.44636	0.71169	0.11619
0.8394	0.1375	0.1238		0.60461	0.64925	0.08847		0.5979	0.24878	0.04023
0.67486	0.63419	0.13822		0.67396	0.41434	0.10298		0.6549	0.80613	0.15861
0.66656	0.66785	0.06978		0.35151	0.60271	0.11302		0.68318	0.67522	0.09788
0.46146	0.66762	0.15564		0.56007	0.57594	0.08755		0.15494	0.76706	0.11599
0.18568	0.83342	0.13538		0.57091	0.76214	0.10701		0.70368	0.67778	0.0748
0.11333	0.82983	0.06161		0.59245	0.78111	0.50283		0.79495	0.47034	0.22212
0.77441	0.80644	0.1054		0.71476	0.51146	0.12532		0.65942	0.68457	0.12127
0.6815	0.81922	0.16546		0.61678	0.65044	0.12003		0.5648	0.6268	0.04723
0.66647	0.82553	0.11551		0.57306	0.58061	0.18192		0.73331	0.29725	0.11694
0.7152	0.80057	0.10986		0.74378	0.69421	0.08322		0.61156	0.37268	0.12205
0.63125	0.62874	0.06144		0.6891	0.1405	0.04377		0.48912	0.82402	0.16998
0.19351	0.59653	0.12807		0.56751	0.76831	0.08049		0.68636	0.55392	0.08051
0.01485	0.71795	0.20504		0.761	0.63194	0.08318		0.60932	0.52206	0.10758
0.62301	0.81056	0.07355		0.56948	0.59949	0.09695		0.43509	0.61273	0.11765
0.15603	0.51658	0.15221		0.57462	0.66717	0.12348		0.2706	0.59129	0.15377
0.08632	0.67977	0.09831		0.70671	0.08547	0.11979		0.49837	0.64712	0.12519
0.66531	0.63319	0.1244		0.70919	0.74425	0.13077		0.52525	0.74289	0.15958
0.52604	0.60091	0.1838		0.65514	0.61444	0.10944		0.54693	0.53179	0.11441
0.69498	0.32333	0.11393		0.68046	0.2247	0.09983		0.19944	0.68225	0.13744
0.71541	0.49239	0.1955		0.77024	0.59074	0.09485		0.59247	0.59368	0.46045
0.53545	0.58286	0.15521		0.62323	0.66927	0.0517		0.81988	0.57597	0.15515
0.65543	0.60571	0.12927		0.71525	0.772	0.07676		0.62467	0.5749	0.10605
0.82178	0.70143	0.1285		0.67687	0.81827	0.07572		0.57203	0.67599	0.11365
0.77795	0.5887	0.08237		0.72766	0.66253	0.35445		0.65914	0.63581	0.14947
0.71853	0.61479	0.13215		0.6145	0.66615	0.06721		0.72547	0.73118	0.18759
0.83082	0.62464	0.18038		0.47904	0.67164	0.04015		0.56028	0.64067	0.15301
0.62787	0.62914	0.21131		0.62999	0.86009	0.14144		0.60597	0.06806	0.22578
0.56175	0.13155	0.1861		0.66566	0.72637	0.05355		0.43919	0.77884	0.15521
0.65998	0.63349	0.13936		0.00629	0.59339	0.10932		0.59562	0.17335	0.19013
0.82391	0.67459	0.1993		0.58031	0.61346	0.11242		0.66015	0.51953	0.25076
0.58296	0.66948	0.11429		0.66923	0.71658	0.07617		0.6076	0.5381	0.15342
0.70489	0.64482	0.12506		0.63526		0.06576		0.27001	0.67345	0.16954
0.11646	0.62956	0.14144		0.62468		-0.00672		0.50631	0.39884	0.09264
0.17667	0.47021	0.17909		0.23525		0.13649		0.57599	0.6346	0.21055
0.79935	0.69234	0.19493		0.40991		0.12195		0.58645	0.77964	0.19358
0.569	0.62012	0.10415		0.05396		0.16817		0.501	0.52317	0.40899
0.52398	0.56023	0.13709		0.72525		0.15657		0.73295	0.55351	0.19812
0.61655	0.6517	0.16154		0.65228		0.10773		0.62353	0.40234	0.12179
0.64399	0.61204	0.14134		0.20567		0.1378		0.47187	0.20025	0.12809
0.60907	0.20426	0.31265		0.65306		0.17874		0.71381	0.80687	0.15681
0.62163	0.07271	0.15707		0.66097		0.09173		0.82501	0.68273	0.16281
0.6289	0.76575	0.14229		0.75363		0.03538		0.64133	0.52633	0.13917
0.61654	0.64593	0.17648		0.53737		0.11169		0.08877	0.14386	0.13683
0.46523	0.60974	0.16959		0.52122		0.13891		0.50013	0.38445	0.02119
0.60281	0.09791	0.07387		0.83072		0.01502		0.70452	0.42198	0.17545
0.60422	0.84981	0.14854		0.5448		0.08185		0.71927	0.64113	0.17131
0.56396	0.83863	0.20267		0.70284		0.08414		0.72216		0.18974
0.78453	0.65814	0.1752		0.73398		0.0814		0.68421		0.14295
0.6416	0.56805	0.43293		0.73725		0.10661		0.47645		0.14041
0.71813	0.30865	0.21599		0.18303		0.0635		0.55881		0.02248
0.76036	0.64934	0.15807		0.66385		0.07152		0.60732		0.12341
0.71272	0.02604	0.12245		0.66452		0.04958		0.59159		0.11121
0.12501	0.31696	0.1212		0.65263		0.05213		0.71267		0.16699
0.61292	0.16872	0.14475		0.65821		0.09236		0.67985		0.35118
0.64248	0.74868	0.1121		0.51856		0.03336		0.65685		0.08863
0.71356	0.72871	0.15346		0.62645		0.05736		0.64171		0.54882
0.61857	0.70584	0.18082		0.58444		0.03226		0.6978		0.15671
0.41124	0.49365	0.2004		0.65301		0.13608		0.55534		0.10256
0.57443	0.70161	0.19577		0.60396		0.12071		0.83557		0.10838
0.75739	0.77434	0.15239		0.62411		0.07806		0.6033		0.13859
0.06173	0.74894	0.18806		0.60188		0.13555		0.72248		0.16461
0.64527	0.75094	0.15951		0.58758		0.10386		0.38644		0.11051
0.11575	0.74103	0.07624		0.70809		0.21114		0.5236		0.12255
0.67723	0.58949	0.15839		0.76593		0.09661		0.60652		0.06845
0.64897	0.19813	0.12365		0.57565		0.15916		0.65605		0.13146
0.64821	0.81475	0.05286		0.54946		0.13173		0.4972		0.58716
0.78792	0.06246	0.11286		0.62607		0.13681		0.72876		0.12557
0.60113	0.65966	0.11343		0.67224		0.02664		0.62451		0.12769
0.28063	0.81689	0.20621		0.31819		0.05876		0.81533		0.1761
0.60458	0.70251	0.13755		0.33679		0.04133		0.53402		0.13607
0.65224	0.57267	0.13138		0.55058		0.09261		0.73245		0.14575
0.58922	0.6682	0.10253		0.56954		0.14675		0.46645		0.24325
0.18685	0.65971	0.09527		0.60654		0.10254		0.13932		0.12693
0.73491	0.72966	0.11785		0.22908		0.13267		0.53111		0.37775
0.61973	0.72862	0.08208		0.62744		0.09864		0.61035		0.58146
0.07183	0.64704	0.18391		0.5744		0.10258		0.13663		0.11613
0.75945	0.71727	0.10827		0.69021		0.10299		0.16032		0.63595
0.36258	0.14635	0.23873		0.62769		0.03058		0.63791		0.11914
0.54679	0.67192	0.10009		0.61794		0.1234		0.61143		0.12237
0.53245	0.70407	0.09423		0.66596		0.08471		0.74669		0.15934
0.63109	0.16888	0.14132		0.70214		0.09913		0.82042		0.273
0.4527	0.72245	0.21485		0.78074		0.10382		0.5805		0.21914
0.67586	0.55369	0.155		0.65857		0.12752		0.69542		0.57689
0.80848	0.53012	0.13452		0.63855		0.1443		0.64163		0.21733
0.06888	0.81715	0.15415		0.46936		0.07772		0.30867		0.53995
0.58326	0.78799	0.11844		0.61205		0.07706		0.53249		0.18982
0.18472	0.7716	0.11674		0.51058		0.05975		0.68979		0.19776
0.08245	0.73262	0.1301		0.63774		0.11542		0.67432		0.15691
0.63115	0.65092	0.15083		0.60211		0.049		0.62169		0.13847
0.65622	0.4464	0.21424		0.68055		0.08268		0.24588		0.21268
0.6565	0.6121	0.17245		0.64543		0.11464		0.78978		0.10823
0.58442	0.58645	0.11997		0.67249		0.09948		0.61816		0.28694
0.63634	0.5973	0.13323		0.63976		0.15532		0.55372		0.17824
0.54647	0.60546	0.13459		0.66836		0.0975		0.53864		0.1532
0.05408	0.83424	0.14531		0.62963		0.10177		0.59231		0.13763
0.66611	0.74574	0.14782		0.7222		0.03769		0.59275		0.21992
0.79797	0.83907	0.10971		0.63547		0.08715		0.48778		0.23613
0.20733	0.52783	0.13328		0.47971		0.1777		0.67119		0.26243
0.64848	0.74033	0.20366		0.57469		0.16719		0.77649		0.13487
0.63176	0.07987	0.11264		0.7342		0.14263		0.74853		0.18642
0.82629	0.77686	0.09412		0.75648		0.12884		0.63932		0.554
0.56216	0.72848	0.13382		0.65973		0.07114		0.77223		0.1604
0.72366	0.11978	0.16183		0.72043		0.14156		0.59819		0.23345
0.65998	0.62724	0.22184		0.74509		0.07194		0.43824		0.1272
0.67343	0.52082	0.15318		0.64873		0.10473		0.66283		0.17263
0.59779	0.0348	0.15709		0.76156		0.08191		0.67794		0.17065
0.64787	0.57268	0.30187		0.61331		0.1259		0.38997		0.17496
0.4451	0.56244	0.15042		0.61985		0.14222		0.43757		0.11965
0.59437	0.64394	0.09059		0.1591		0.09585		0.61227		0.15799
0.6427	0.63376	0.14762		0.64475		0.07022		0.70152		0.13167
0.81886	0.66585	0.19258		0.35207		0.17709		0.77488		0.15647
0.51207	0.67077	0.11707		0.61153		0.08239		0.61507		0.19375
0.15097	0.60999	0.78743		0.46038		0.10507		0.72992		0.17059
0.63786	0.73676	0.14528		0.35538		0.09522		0.66709		0.2079
0.59016	0.485	0.16191		0.6376		0.11269		0.68022		0.13678
0.54996	0.65117	0.16756		0.60894		0.12125		0.19047		0.09906
0.59697	0.7596	0.17076		0.69967		0.11024		0.35016		0.15207
0.67913	0.73367	0.08744		0.53821		0.17861		0.56574		0.57835
0.70909	0.70457	0.17597		0.62821		0.10737		0.64502		0.38718
0.60883	0.75905	0.14382		0.65849		0.15337		0.5303		0.17145
0.67197	0.84371	0.16808		0.76895		0.08771		0.74404		0.15065
0.71857	0.49397	0.09469		0.62955		0.13725		0.61044		0.11916
0.5993	0.73463	0.21673		0.73737		0.22474		0.3638		0.09146
0.56952	0.14279	0.15633		0.67746		0.16282		0.74463		0.1085
0.19204	0.7773	0.17104		0.64042		0.1315		0.44871		0.07179
0.68872	0.61225	0.14991		0.55536		0.13422		0.26636		0.09395
0.8321	0.49992	0.09965		0.81028		0.55748		0.34152		0.14961
0.70874	0.27633	0.26466		0.56091		0.13254		0.63576		0.06986
0.61222	0.16876	0.15945		0.39522		0.1003		0.41607		0.09668
0.11775	0.69906	0.3594		0.57678		0.09629		0.40945		0.14175
0.59558	0.69203	0.20719		0.54592		0.10382		0.71756		0.12847
0.69272	0.6355	0.14175		0.56241		0.1021		0.58828		0.09056
0.5333	0.68081	0.24482		0.58058		0.1118		0.59905		0.12679
0.68488	0.71647	0.19832		0.56183		0.09673		0.51236		0.10615
0.52676	0.76326	0.15733		0.58674		0.10125		0.73477		0.14317
0.40828	0.34498	0.19882		0.77617		0.00626		0.7691		0.13803
0.68002	0.34925	0.21992		0.60902		0.09812		0.24048		0.0794
0.60035	0.6717	0.17291		0.64873		0.05181		0.72543		0.1322
-0.02212	0.74189	0.16454		0.49196		0.07295		0.62655		0.14222
0.59012	0.70969	0.12264		0.66949		0.09341		0.69438		0.13533
0.63954	0.65518	0.20906		0.52104		0.07543		0.50818		0.12076
0.57916	0.72613	0.20646		0.69105		0.11015		0.7038		0.19483
0.55769	0.69127	0.23158		0.66018		0.12192		0.57011		0.13079
0.56623	0.61323	0.21661		0.57141		0.10273		0.56801		0.1593
0.69365	0.33084	0.11469		0.77594		0.07268		0.56525		0.1149
-0.000833	0.67388	0.14824		0.65865		0.06992		0.57078		0.12721
0.75866	0.83029	0.10445		0.59913		0.04998		0.42671		0.13193
0.58527	0.73382	0.16489		0.66604		0.07106		0.61698		0.13179
0.56132	0.07885	0.16079		0.8667		0.04791		0.20888		0.1618
0.54598	0.55286	0.17723		0.71005		0.10059		0.41611		0.1449
0.47312	0.71799	0.24434		0.62433		0.07938		0.77015		0.15084
0.62136	0.46413	0.15042		0.13087		0.09187		0.46302		0.13799
0.6468	0.71297	0.251		0.78697		0.0543		0.39501		0.10537
0.09538	0.66048	0.15497		0.59447		0.11631		0.75271		0.14705
0.59119	0.6272	0.14264		0.62663		0.08375		0.81531		0.20708
0.79975	0.73253	0.19805		0.63394		0.16333		0.63468		0.17366
0.58108	0.67351	0.24846		0.69638		0.31637		0.75422		0.12643
0.76211	0.68507	0.27116		0.39589		0.1072		0.62566		0.11086
0.11868	0.12625	0.15364		0.64488		0.04029		0.63285		0.14182
0.66802	0.75743	0.17506		0.79181		0.09162		0.66026		0.09135
0.45287	0.30732	0.17477		0.82794		0.04635		0.57528		0.1557
0.76042	0.66641	0.10247		0.61028		0.08153		0.53275		0.18802
0.13709	0.73597	0.0445		0.78759		0.04803		0.83051		0.11655
0.66186	0.08192	0.0881		0.3001		0.0477		0.63755		0.13088
0.40468	0.21832	0.13454		0.38907		0.57256		0.63489		0.23087
0.79973	0.15809	0.12478				0.09893		0.61345		0.15118
0.11076	0.85902	0.08796				0.1268		0.79851		0.21778
0.76782	0.78708	0.17155				0.12652		0.42926		0.14589
0.70001	0.6918	0.24107				0.11615		0.5813		0.19593
0.64999	0.8075	0.17283				0.15821		0.62994		0.1632
0.37966	0.58489	0.21765				0.12997		0.61017		0.11047
0.5013	0.14228	0.20262				0.1127		0.60414		0.11447
0.67507	0.71302	0.15651				0.2042		0.39794		0.26063
0.19915	0.72048	0.12624				0.05238		0.62543		0.09685
0.5867	0.60506	0.13908				0.03916		0.81441		0.08069
0.74102	0.75833	0.11624				0.03565		0.6627		0.09625
0.59666	0.67938	0.15095				0.0994		0.61143		0.12432
0.15067	0.49985	0.2018				0.11512		0.6095		0.15927
0.07612	0.76209	0.18855				0.07133		0.7188		0.09866
0.75069	0.84779	0.10711				0.06183		0.49676		0.06927
0.50882	0.64318	0.15983				0.12916		0.39701		0.1045
0.77155	0.82414	0.35104				0.05425		0.61837		0.13913
0.68397	0.76079	0.1341				0.12951		0.72166		0.08511
0.43974	0.59673	0.21343				0.12671		0.3905		0.20063
0.40176	0.58545	0.07955				0.10947		0.68005		0.09725
0.78865	0.41099	0.10204				0.10616		0.74238		0.11102
0.64366	0.16203	0.15171				0.14288		0.34575		0.11326
0.62451	0.67521	0.08148				0.11241		0.54843		0.08606
0.71685	0.63042	0.14712				0.09768		0.48255		0.14516
0.70386	0.67362	0.12048				0.08194		0.65416		0.08622
0.61581	0.61584	0.17936				0.12928		0.58634		0.33321
0.08542	0.70086	0.21363				0.12773		0.61251		0.11342
0.61407	0.29193	0.11306				0.16474		0.6154		0.10625
0.58738	0.61031	0.28387				0.11349		0.69626		0.25591
0.76035	0.60987	0.03895				0.07016		0.66887		0.11279
0.27243	0.61658	0.21106				0.14105		0.54843		0.13986
0.34052	0.7625	0.18186				0.11651		0.70906		0.12268
0.55641	0.67472	0.17851				0.06655		0.74675		0.11603
0.49862	0.7891	0.18438				0.12001		0.76259		0.13475
0.73651	0.74164	0.33175				0.13685		0.63204		0.19623
0.69748	0.17583	0.11575				0.16127		0.1111		0.11553
0.62072	0.61796	0.1609				0.1184		0.45302		0.07421
0.57781	0.34679	0.18458				0.05233		0.53982		0.09116
0.63605	0.65922	0.20074				0.71952		0.73285		0.14025
0.09018	0.06021	0.07539				0.09585		0.60692		0.06205
0.64513	0.71842	0.17044				0.10262		0.57665		0.08959
0.64103	0.81603	0.18015				0.12635		0.60662		0.2091
0.13575	0.64881	0.15386				0.06631		0.0811		0.16822
0.65821	0.1022	0.13957				0.1098		0.5939		0.03279
0.73746	0.64326	0.15579				0.115		0.63217		0.12129
0.63838	0.55074	0.10128				0.13279		0.63966		0.11895
0.79866	0.7229	0.15174				0.66495		0.73346		0.15426
0.82344	0.70345	0.20121				0.09835		0.61052		0.15379
0.81799	0.8559	0.17961				0.19253		0.52671		0.02932
0.43651	0.69391	0.64557				0.5556		0.59456		0.17688
0.72498	0.7806	0.1534				0.17423		0.63953		0.12975
0.61067	0.69923	0.18442				0.11959		0.71383		0.12316
0.56959	0.69997	0.19494				0.11443		0.53099		0.14068
0.61787	0.72968	0.19532				0.6047		0.59994		0.14553
0.10913	0.16294	0.29203				0.03742		0.37911		0.1533
0.60737	0.73207	0.15005				0.15165		0.61983		0.15766
0.64477	0.79059	0.18554				0.10322		0.59118		0.08889
0.2811	0.67401	0.73769				0.13869		0.62297		0.14495
0.58423	0.71568	0.16535				0.10175		0.65037		0.24716
0.63689	0.69474	0.17214				0.13407		0.8062		0.17249
0.75347	0.66511	0.19832				0.10877		0.58048		0.16725
0.65604	0.79101	0.18724				0.0669		0.75515		0.20914
0.64781	0.66245	0.29436				0.09502		0.48353		0.1715
0.64104	0.66312	0.15725				0.10551		0.11503		0.14094
0.40848	0.67373	0.16293				0.10643		0.13558		0.18851
0.66681	0.57233	0.20408				0.11705		0.63245		0.21698
0.809	0.67638	0.17475				0.11218		0.66437		-0.05973
0.25341	0.55727	0.22135				0.03963		0.65753		0.13012
0.74476	0.78573	0.17127				0.05388		0.65309		0.17646
0.65982	0.51503	0.15266				0.11205		0.81475		0.17776
0.66846	0.84648	0.27714				0.10714		0.51511		0.14185
0.7329	0.01546	0.16714				0.10238		0.66355		0.11358
0.69886	0.05513	0.17601				0.05907		0.60267		0.19033
0.55304	0.62967	0.19202				0.00114		0.72556		0.15848
0.13632	0.3271	0.17071				0.05809		0.65738		0.23234
0.61288	0.44812	0.16757				0.08258		0.44199		0.11237
0.36237	0.19485	0.14405				0.10325		0.49341		0.18714
0.70318	0.73392	0.06493				0.08939		0.5693		0.11919
0.60314	0.68828	0.07353				0.1154		0.41454		0.15784
0.11041	0.57304	0.09872				0.18748		0.49317		0.10616
0.68372	0.66108	0.06083				0.11606		0.46597		0.06688
0.04341	0.09862	-0.02232				0.10616		0.14441		0.52074
0.6277	0.59533	0.0618				0.10509		0.84331		0.08335
0.1193	0.17474	0.15146				0.08689		0.32298		0.10357
0.72783	0.16949	0.18524				0.18135		0.70663		0.06308
0.38805	0.56884	0.12117				0.13803		0.36812		0.07493
0.74687	0.44179	0.14967				0.10959		0.55802		0.02614
0.59254	0.67359	0.14977				0.09766		0.34054		0.07463
0.71693	0.60694	0.06724				0.07931		0.79276		0.09101
0.67943	0.60986	0.12751				0.1327		0.59796		0.06816
0.52746	0.77575	0.14459				0.10277		0.57088		0.07982
0.62476	0.66412	0.07709				0.02307		0.60885		0.09482
0.57679	0.61084	0.1007				0.104		0.55746		0.13334
0.28781	0.6829	0.2056				0.11958		0.41525		0.06948
0.68993	0.677	0.07914				0.06344		0.65198		0.10295
0.39795	0.4217	0.20682				0.08219		0.54969		0.09438
0.82876	0.08494	0.17822				0.06956		0.49253		0.09161
0.58162	0.74599	0.08703				0.12642		0.64235		0.0708
0.54663	0.12261	0.2185				0.16183		0.62356		0.14734
0.70562	0.54422	0.06916				0.12083		0.62011		0.1269
0.65058	0.45115	0.15879				0.11768		0.68747		0.09864
0.64966	0.19351	0.17203				0.1433		0.81552		0.11492
0.34574	0.69139	0.15943				0.11747		0.83627		0.10545
0.66887	0.68528	0.23418				0.10129		0.56941		0.09158
0.49952	0.03483	0.12231				0.12026		0.66099		0.0946
0.71794	0.41138	0.12962				0.15332		0.61453		0.07856
0.35783	0.06253	0.13843				0.06088		0.5995		0.10952
0.50591	0.71588	0.24806				0.08255		0.65984		0.07343
0.59334	0.8282	0.1882				0.12244		0.76058		0.12459
0.3969	0.71767	0.19023				0.10919		0.67247		0.11353
0.53204	0.41719	0.12789				0.10825		0.67747		0.19016
0.70732	0.49153	0.05491				0.10658		0.66102		0.12339
0.65153	0.27879	0.14705				0.09887		0.15497		0.12656
0.63657	0.07343	0.176				0.05463		0.67142		0.18202
0.80904	0.70817	0.13839				0.09906		0.48785		0.11442
0.56373	0.55032	0.0861				0.11329		0.46954		0.12615
0.60673	0.01561	0.14803				0.15376		0.77509		0.14481
0.44753	0.67271	0.48185				0.10029		0.53476		0.11811
0.62626	0.69302	0.22908				0.10532		0.53839		0.1414
0.63753	0.62603	0.17345				0.13408		0.07945		0.14925
0.62336	0.58346	0.17731				0.13591		0.3211		0.15608
0.76465	0.60828	0.5458				0.12483		0.58376		0.16371
0.50931	0.16117	0.18016				0.12632		0.55652		0.17673
0.09777	0.67715	0.17061				0.09335		0.82579		0.11528
0.10269	0.62712	0.07359				0.29018		0.6328		0.16792
0.46681	0.74045	0.29617				0.18909		0.81966		0.06042
0.6568	0.34486	0.16587				0.1451		0.55916		0.14919
0.66385	0.09986	0.15469				0.0749		0.06757		0.21361
0.71197	0.72308	0.16063				0.13303		0.59275		0.13912
0.5256	0.76862	0.16228				0.14306		0.45182		0.12485
0.60485	0.59477	0.17339				0.08412		0.6247		0.18336
0.0738	0.75377	0.23295				0.1272		0.57425		0.12459
0.66888	0.76661	0.19286				0.01256				0.15772
0.80458	0.61636	0.11267				0.14349				0.54968
0.74097	0.12914	0.19551				0.16156				0.15783
0.44305	0.60212	0.13518				0.06388				0.10842
0.20081	0.29946	0.11387				0.24019				0.14363
0.04888	0.54195	0.17095				0.13741				0.08914
0.65552	0.00437	0.15052				0.1464				0.27747
0.30967	0.6653	0.20904				0.12019				0.22171
0.7289	0.17525	0.27073				0.07593				0.04322
0.65353	0.41278	0.14247				0.08456				0.34948
0.69863	0.41842	0.29689				0.02617				0.07224
0.83687	0.66292	0.14768				0.12343				0.13915
0.61152	0.59387	0.16437				0.12342				0.12965
0.75682	0.66852	0.15822				0.46645				0.1181
0.63172	0.6065	0.1927				0.09155				0.0976
0.48014	0.68692	0.1483				0.10022				0.12284
0.60381	0.4311	0.19179				0.08809				0.4459
0.61508	0.61367	0.192				0.09976				0.08028
0.67116	0.55983	0.17577				0.08253				0.11115
0.6779	0.53249	0.16844				0.09736				0.14038
0.14257	0.69782	0.17864				0.09624				0.03631
0.56564	0.1162	0.13795				0.05629				0.11618
0.74823	0.78457	0.12209				0.05564				0.11576
0.46158	0.17328	0.1232				0.0749				0.13791
0.74707	0.7476	0.06252				0.03433				0.46471
0.23214	0.74341	0.11383				0.1261				0.1997
0.78934	0.65396	0.08475				0.1214				0.41229
0.59332	0.6681	0.04772				0.12789				0.1376
0.80382	0.71617	0.0988				0.08509				0.13734
0.67018	0.77927	0.13195				0.06813				0.09808
0.51435	0.7221	0.15472				0.06805				0.11078
0.69828	0.82252	0.18629				0.15493				0.10159
0.50885	0.08418	0.10894				0.07054				0.25573
0.65983	0.5297	0.17221				0.13932				0.11261
0.66134	0.67808	0.0068				0.08284				0.14617
0.76329	0.77859	0.07598				0.1864				0.14016
0.58973	0.20969	0.14432				0.08461				0.13619
0.10777	0.64738	0.12686				0.11341				0.2026
0.65393	0.7112	0.13149				0.07353				0.10188
0.38111	0.76793	0.10805				0.10969				0.11768
0.77142	0.58696	0.09409				0.09013				0.11526
0.41782	0.74905	0.03767				0.06323				0.15014
0.5554	0.85978	0.11053				0.72028				0.10842
0.6629	0.68958	0.13017				0.18115				0.14949
0.76095	0.60133	0.19994				0.09472				0.17146
0.60556	0.72335	0.12339				0.101				0.15559
0.76216	0.66564	0.07854				0.0983				0.14875
0.80285	0.76433	0.12926				0.12001				0.19555
0.69134	0.82622	0.11341				0.08751				0.1359
0.36276	0.73247	0.14329				0.0884				0.15021
0.83407	0.70874	0.13467				0.09485				0.14164
0.67137	0.66754	0.21541				0.10331				0.13629
0.77545	0.6034	0.02375				0.42109				0.07341
0.64666	0.7244	0.15962				0.06521				0.16505
0.55989	0.76775	0.1446				0.09665				0.15276
0.65771	0.5444	0.13915				0.07672				0.12939
0.7624	0.64072	0.68921				0.09204				0.1579
0.7047	0.67659	0.14956				0.17986				0.15537
0.61338	0.66033	0.18092				0.11481				0.13157
0.80732	0.61534	0.10523				0.0713				0.19183
0.36897	0.63762	0.1421				0.12094				0.11628
0.6259	0.40421	0.15675				0.0988				0.09138
0.68368	0.66272	0.14787				0.10073				0.13837
0.63785	0.65039	0.15289				0.1122				0.18248
0.64283	0.10388	0.11781				0.11689				0.17714
0.81859		0.06164				-0.00703				0.16738
0.28518		0.15493				0.08191				0.168
0.44281		0.13936				0.1116				0.18276
0.68041		0.11885				0.11514				0.1691
0.6696		0.10784				0.05355				0.16433
0.89031		0.17753				0.11353				0.19299
0.60796		0.13071				0.14043				0.14188
0.73142		0.05612				0.12135				0.21581
0.81476		0.41205				0.13				0.14853
0.63944		0.20724				0.05961				0.12495
0.64561		0.17266				0.22126				0.04294
0.55526		0.22348				0.23289				0.10523
0.63217		0.55435				0.16714				0.10386
0.54721		0.15841				0.10566				0.09782
0.04577		0.86987				0.1713				0.0848
0.57236		0.19133				0.05271				0.06212
0.66804		0.1384				0.1083				0.1516
0.61495		0.19426				0.16451				0.08223
0.03803		0.21007				0.08653				0.12361
0.67128		0.19121				0.35222				0.07527
0.10938		0.12859				0.15015				0.11201
0.63392		0.1862				0.01818				0.13112
0.48694		0.13194				0.0832				0.15177
0.15751		0.22267				0.48037				0.11387
0.64886		0.15505				0.07548				0.25284
0.69456		0.13581				0.05772				0.43084
0.44828		0.22245				0.06777				0.22487
0.61933		0.22724				-0.02238				0.10626
0.8194		0.13128				0.07346				0.0728
0.78054		0.11397				0.11779				0.14375
0.44733		0.08357				0.11335				0.15033
0.74257		0.14122				0.0907				0.09223
0.55331		0.11618				0.08362				0.19045
0.75025		0.12522				0.12759				0.11209
0.64599		0.13348				0.06578				0.08824
0.74548		0.18553				0.1025				0.36843
0.43604		0.07988				0.06819				0.09873
0.6868		0.14757				0.07768				0.1674
0.6471		0.14924				0.08574				0.14232
0.1079		0.17537				0.09531				0.09176
0.68825		0.19736				0.07859				0.14193
0.6085		0.15779				0.08151				0.16878
0.28797		0.56652				0.0212				0.11689
0.55189		0.3982				0.09075				0.2321
0.70369		0.13661				0.12529				0.09708
0.50898		0.12763				0.1388				0.14115
0.03395		0.15345				0.02539				0.14051
0.64684		0.15341				0.07561				0.09525
0.78421		-0.00563				0.09959				0.11342
0.72145		0.0692				0.12694				0.20979
0.78023		0.07955				0.1219				0.20984
0.66843		0.10882				0.06966				0.13375
0.4939		0.02778				0.15313				0.11913
0.34147		0.06911				0.11546				0.07648
0.66715		0.08163				0.14472				0.1171
0.59104		0.02998				0.19338				0.1599
0.19844		0.15173				0.24701				0.14901
0.5588		0.08412				0.1678				0.22238
0.64273		0.14981				0.05757				0.16903
0.66697		0.07462				0.04413				0.18485
0.64507		0.11878				0.11357				0.1325
0.56903		0.13334				0.04237				0.1835
0.79235		0.07604				0.47975				0.12228
0.60906		0.04861				0.07744				0.10664
0.64833		0.07419				0.1073				0.21424
0.76421		0.0876				0.08989				0.1475
0.66916		0.15556				0.08147				0.1742
0.50522		0.07677				0.05278				0.13342
0.51343		0.21029				0.74056				0.15603
0.67587		0.10598				0.05118				0.11119
0.30896		0.09747				0.11984				0.17689
0.68232		0.12036				0.09817				0.18373
0.4867		0.09997				0.29426				0.13065
0.59586		0.09939				0.16588				0.16472
0.54539		0.05534				0.09029				0.17815
0.6545		0.07338				0.14246				0.30433
0.63684		0.14224				0.20604				0.14567
0.66823		0.15841				0.16092				0.09489
0.28176		0.16846				0.0413
0.68942		0.12004				0.13969
0.08429		0.16931				0.10318
0.68412		0.0701				0.12255
0.65623		0.0155				0.08694
0.59154		0.09826				0.06972
0.60603		0.12665				0.06274
0.61441		0.08525				0.13191
0.13167		0.64857				0.13469
0.05639		0.11433				0.16975
0.66914		0.08527				0.15445
0.79823		0.09377				0.10863
0.11832		0.13179				0.08713
0.60616		0.09851				0.10498
0.67164		0.21183				0.08496
0.66859		0.11454				0.17575
0.66803		0.1072				0.19756
0.71874		0.1035				0.09857
-0.01719		0.09807				0.14258
0.8142		0.04588				0.10108
0.64351		0.37498				0.13308
0.65009		0.0993				0.12224
0.09051		0.1592				0.06756
0.88654		0.13446				0.14263
0.54301		0.10736				0.12356
0.68666		0.0646				0.1468
0.84435		0.05893				0.11991
0.49602		0.11536				0.21782
0.7654		0.16549				0.14443
0.65388		0.09886				0.21989
0.78502		0.12013				0.06666
0.66146		0.04992				0.1368
0.80028		0.63757				0.12933
0.76379		0.09636				0.0973
0.60769		0.10795				0.13017
0.57213		0.10793				0.10343
0.49447		0.13458				0.14147
0.6886		0.06055				0.66914
0.62866		0.08657				0.05513
0.64313		0.05261				0.05368
0.75617		0.09515				0.09984
0.49599		0.12692				0.09747
0.676		0.12167				0.10202
0.69779		0.10205				0.06469
0.63398		0.13276				0.07594
0.85389		0.06419				0.1357
0.63581		0.12238				0.05097
0.73181		0.08449				0.09599
0.66921		0.08079				0.1353
0.62849		0.18678				0.12995
0.72133		0.08173				0.04405
0.78699		0.08216				0.11012
0.60256		0.08948				0.07
0.66568		0.12454				0.08365
0.64595		0.1409				0.11901
0.57701		0.11967				0.04923
0.74003		0.15875				0.10254
0.6147		0.14259				0.09867
0.6517		0.07204				0.09257
0.77638		0.09741				0.08401
0.51184		0.05535				0.15864
0.66357		0.12553				0.06996
0.59418		0.10649				0.0189
0.55475		0.13355				0.04659
0.22052		0.14465				0.12544
0.55195		0.10383				0.09638
0.57367		0.07202				0.04725
0.75204		0.10081				0.12119
0.62322		0.08251				0.06882
0.09816		0.08007				0.08641
0.65081		0.05289				0.11975
0.82985		0.0829				0.11433
0.65152		0.01996				0.19813
0.58979		0.15178				0.17556
0.67591		0.10508				0.13384
0.48827		0.08158				0.09868
0.42825		0.1274				0.12737
0.17776		0.10096				0.09187
0.21842		0.04761				0.16025
0.81631		0.15235				0.1145
0.62051		0.05829				0.10822
0.66515		0.11236				0.18003
0.69548		0.10711				0.12076
0.77227		0.0981				0.0966
0.10639		0.06201				0.11493
0.73456		0.08727				0.14408
0.65418		0.12023				0.12681
0.38935		0.10163				0.09453
0.61521		0.04371				0.08333
0.43756		0.11013				0.12274
0.60463		0.14803				0.02445
0.5567		0.12796				0.05723
0.59286		0.1427				0.14433
0.57951		0.04855				0.11197
0.82842		0.10103				0.1625
0.57722		0.34864				0.1313
0.4852		0.15471				0.06334
0.66048		0.10454				0.11136
0.62411		0.16758				0.1033
0.11121		0.105				0.12239
0.66795		0.10904				0.1345
0.67874		0.09186				0.09001
0.66686		0.142				0.10735
0.67338		0.23758				0.08322
0.63489		0.10019				0.07554
0.49711		0.12309				0.10685
0.76584		0.12406				0.17867
0.67484		0.11193				0.09528
0.70062		0.10843				0.05897
0.85988		0.10599				0.09599
0.02714		0.18838				0.14879
0.54066		0.11093				0.12412
0.54656		0.06378				0.12299
0.60991		0.12157				0.21262
0.72352		0.06957				0.12859
0.68515		0.09446				0.16201
0.11245		0.33013				0.7891
0.60691		0.14663				0.12398
0.53537		0.13125				0.16448
0.61178		0.07433				0.07236
0.18594		0.12231				0.0415
0.68689		0.14024				0.11884
0.60973		0.18437				0.12571
0.42093		0.1506				0.20402
0.17967		0.18067				0.13606
0.65052		0.21294				0.038
0.76117		0.10312				0.13209
		0.06775				0.09706
		0.18555				0.05743
		0.11399				0.12647
		0.14563				0.09357
		0.07222				0.02623
		0.12184				0.06987
		0.18523				0.10724
		0.16842				0.12814
		0.11058				0.08131
		0.11714				0.10056
		0.14741				0.13701
		0.12269				0.04793
		0.12407				0.01976
		0.1386				0.32046
		0.13499				0.0444
		0.09909				0.09979
		0.08333				0.08104
		0.03451				0.07769
		0.1621				0.04451
		0.05612				-0.01766
		0.06367				0.09597
		0.08294				0.09089
		0.06203				0.12262
		0.12329				0.12911
		0.11401				0.06788
		0.10487				0.07077
		0.06322				0.10406
		0.14984				0.09871
		0.05754				0.16462
		0.06456				0.07218
		0.05783				0.0268
		0.07516				0.01824
		0.05374				0.09921
		0.09326				0.06997
		0.07439				0.07702
		0.06249				0.1004
		0.07367				0.12392
		0.05915				0.06703
		0.14094				0.1005
		0.06609				0.06607
		0.06859				0.12069
		0.08567				0.05857
		0.09518				0.033
		0.05103				0.0653
		0.13364				0.12542
		0.09364				0.08193
		0.04777				0.08518
		0.08136				0.08822
		0.15928				0.08464
		0.0795				0.12452
		0.15563				0.07281
		0.18046				0.12436
		0.11853				0.2948
		0.11416				0.1531
		0.11627				0.08536
		0.29067				0.11155
		0.14655				0.07847
		0.07792				0.10194
		0.12208				0.10018
		0.36599				0.11417
		0.05503				0.06148
		0.02614				0.10716
		0.08322				0.07076
		0.08263				0.11244
		0.09999				0.1019
		0.11067				0.09494
		0.09175				0.20731
		0.15445				0.05573
		0.12344				0.15819
		0.09293				0.16896
		0.40413				0.14374
		0.08672				0.10306
		0.10965				0.09172
		0.10199				0.10808
		0.13299				0.18763
		0.17146				0.22432
		0.08806				0.13657
		0.13948				0.17567
		0.11845				0.18918
		0.01372				0.09368
		0.18102				0.10493
		0.1077				0.11791
		0.27691				0.10493
		0.08239				0.27842
		0.04439				0.07022
		0.13925				0.15221
		0.09654				0.04638
		0.11098				0.31289
		0.11486				0.18229
		0.12981				0.19347
		0.16669				0.09408
		0.10571				0.08741
		0.14469				0.08487
		0.0984				0.10342
		0.14384				0.0939
		0.12227				0.12891
		0.15864				0.06181
		0.12699				0.13942
		0.14632				0.18579
		0.24673				0.08302
		0.16282				0.11651
		0.10247				0.19757
		0.11695				0.12252
		0.11326				0.33926
		0.05538				0.13996
		0.16029				0.04107
						0.08313
						0.13751
						0.12616
						0.12008
						0.07934
						0.08385
						0.11781
						0.34876
						0.1306
						0.12501
						0.06606
						0.06305
						0.04308
						0.10807
						0.07929
						0.09858
						0.10029
						0.0706
						0.05156
						0.1028
						0.06346
						0.10042
						0.13731
						0.10406
						0.00101
						0.06984
						0.08761
						0.0857
						0.00751
						0.09077
						0.06738
						0.07729
						0.09297
						0.01259
						0.11447
						0.03189
						0.10817
						0.05858
						0.05293
						0.06714
						0.07672
						0.10109
						0.11279
						0.04262
						0.09409
						0.0579
						0.10642
						0.11973
						0.07297
						0.18137
						0.16729
						0.11312
						0.1125
						0.06781
						0.13921
						0.07379
						0.10679
						0.10057
						0.09751
						0.14778
						0.13673
						0.75374
						0.06143
						0.11839
						0.394
						0.14481
						0.05419
						0.19556
						0.10552
						0.05098
						0.13397
						0.07634
						0.02536
						0.09372
						0.10796
						0.14579
						0.11393
						0.12159
						0.12511
						0.12744
						0.59139
						0.07832
						0.10383
						0.06682
						0.52198
						0.16311
						0.00687
						0.15413
						0.11759
						0.15845
						0.14409
						0.18537
						0.07106
						0.10694
						0.09032
						0.11667
						0.09267
						0.06398
						0.15074
						0.16504
						0.05274
						0.10235
						0.1254
						0.10765
						0.11076
