# Supplementary material for: Native nucleosomes intrinsically encode genome organization principles
Source: Nature. 2025 May 7;643(8071):572–81. doi: 10.1038/s41586-025-08971-7 (PMC12240700; doi:10.1038/s41586-025-08971-7)
Supplement: Supplementary file 9 — Source Data Extended Data Fig. 2 [file 41586_2025_8971_MOESM9_ESM.xlsx]

## Sheet: Extended Data Fig.2c
[sp]=0.00mM		[sp]=0.16mM		[sp]=0.20mM		[sp]=0.25mM		[sp]=0.32mM		[sp]=0.40mM		[sp]=0.50mM		[sp]=0.63mM		[sp]=0.79mM		[sp]=1.00mM
read length(bp)	counts	read length(bp)	counts	read length(bp)	counts	read length(bp)	counts	read length(bp)	counts	read length(bp)	counts	read length(bp)	counts	read length(bp)	counts	read length(bp)	counts	read length(bp)	counts
45	1	46	1	46	3	46	2	45	4	47	1	45	1	45	4	46	1	44	2
49	2	47	1	47	2	47	1	48	1	49	6	46	2	46	1	47	4	45	1
50	489	48	1	49	4	48	1	49	10	50	1829	47	2	47	3	48	4	46	3
51	528	49	4	50	671	49	2	50	1113	51	2525	49	15	48	4	49	11	47	4
52	655	50	415	51	896	50	797	51	1645	52	3003	50	3040	49	9	50	3882	48	2
53	771	51	472	52	1060	51	1174	52	1964	53	3395	51	4167	50	2099	51	5157	49	9
54	943	52	585	53	1150	52	1359	53	2245	54	3517	52	5124	51	2859	52	5702	50	2596
55	1025	53	706	54	1381	53	1543	54	2404	55	3535	53	5494	52	3258	53	6126	51	3393
56	934	54	800	55	1375	54	1747	55	2481	56	3580	54	5733	53	3380	54	6020	52	3943
57	917	55	865	56	1401	55	1859	56	2528	57	3406	55	5584	54	3732	55	5822	53	4034
58	968	56	818	57	1416	56	1852	57	2495	58	3310	56	5495	55	3414	56	5410	54	4009
59	1190	57	828	58	1449	57	1966	58	2668	59	3313	57	5143	56	3386	57	4947	55	3678
60	1248	58	901	59	1609	58	1994	59	2748	60	3312	58	4870	57	3024	58	4544	56	3500
61	1176	59	1056	60	1587	59	2181	60	2872	61	3083	59	4733	58	3067	59	4417	57	3164
62	1175	60	1080	61	1621	60	2186	61	2725	62	2860	60	4524	59	2828	60	3980	58	2992
63	1167	61	1083	62	1505	61	2147	62	2496	63	2920	61	4196	60	2591	61	3677	59	2809
64	1319	62	1014	63	1515	62	2089	63	2453	64	2574	62	3778	61	2429	62	3266	60	2552
65	1282	63	1026	64	1518	63	2085	64	2492	65	2373	63	3404	62	2256	63	2825	61	2416
66	1142	64	1177	65	1476	64	2086	65	2155	66	2137	64	3140	63	1984	64	2679	62	2113
67	1201	65	1119	66	1339	65	1837	66	2216	67	1782	65	2804	64	1752	65	2343	63	1895
68	1219	66	1009	67	1269	66	1879	67	1979	68	1791	66	2519	65	1587	66	2074	64	1748
69	1420	67	989	68	1272	67	1727	68	1827	69	1728	67	2222	66	1401	67	1842	65	1485
70	1408	68	967	69	1315	68	1649	69	1872	70	1606	68	2061	67	1292	68	1633	66	1353
71	1319	69	1204	70	1210	69	1711	70	1743	71	1447	69	1952	68	1229	69	1548	67	1130
72	1307	70	1156	71	1156	70	1568	71	1668	72	1360	70	1857	69	1146	70	1476	68	1191
73	1443	71	1004	72	1099	71	1436	72	1497	73	1165	71	1660	70	1076	71	1274	69	1022
74	1599	72	1052	73	1029	72	1401	73	1430	74	1215	72	1563	71	950	72	1219	70	945
75	1673	73	1126	74	1084	73	1378	74	1331	75	1051	73	1415	72	910	73	1150	71	919
76	1665	74	1209	75	1001	74	1351	75	1266	76	1007	74	1325	73	834	74	1143	72	858
77	1652	75	1187	76	969	75	1223	76	1243	77	1036	75	1225	74	820	75	934	73	835
78	1897	76	1190	77	1071	76	1131	77	1093	78	1134	76	1139	75	658	76	1010	74	803
79	2194	77	1255	78	1083	77	1158	78	1297	79	1220	77	1133	76	662	77	1008	75	773
80	2210	78	1371	79	1219	78	1308	79	1321	80	1246	78	1240	77	682	78	1154	76	767
81	2272	79	1524	80	1280	79	1364	80	1364	81	1277	79	1277	78	794	79	1270	77	778
82	2625	80	1595	81	1312	80	1434	81	1553	82	1354	80	1312	79	767	80	1233	78	821
83	2956	81	1758	82	1519	81	1518	82	1594	83	1490	81	1424	80	842	81	1324	79	932
84	3545	82	1942	83	1689	82	1761	83	1870	84	1815	82	1525	81	901	82	1419	80	1031
85	4006	83	2232	84	1960	83	2002	84	1954	85	2011	83	1741	82	911	83	1594	81	1097
86	5028	84	2637	85	2318	84	2152	85	2324	86	2469	84	1871	83	1010	84	1849	82	1159
87	6664	85	2947	86	2857	85	2475	86	2691	87	3249	85	2036	84	1121	85	2116	83	1332
88	9031	86	3617	87	3715	86	2966	87	3561	88	4479	86	2619	85	1300	86	2405	84	1405
89	13296	87	4611	88	4874	87	3861	88	5090	89	7491	87	3480	86	1510	87	3338	85	1677
90	17208	88	6011	89	7683	88	5629	89	7983	90	10591	88	4774	87	1920	88	4566	86	1962
91	19241	89	8547	90	10369	89	8669	90	10991	91	12251	89	7539	88	2916	89	7539	87	2669
92	19904	90	11088	91	11855	90	11854	91	12489	92	12035	90	10271	89	4522	90	10987	88	3725
93	19147	91	12520	92	11860	91	13766	92	12708	93	11311	91	11976	90	6397	91	12128	89	5996
94	18206	92	12593	93	11255	92	13565	93	11912	94	9559	92	11685	91	7142	92	12210	90	8385
95	16084	93	12298	94	10016	93	12877	94	10161	95	7843	93	10781	92	6885	93	10811	91	9527
96	14096	94	11257	95	8507	94	11171	95	8722	96	6684	94	9208	93	6463	94	9550	92	9451
97	12182	95	10071	96	7324	95	9354	96	7212	97	5648	95	7694	94	5493	95	7679	93	8618
98	10825	96	9038	97	6151	96	8207	97	6206	98	5006	96	6473	95	4558	96	6390	94	7493
99	9812	97	7964	98	5602	97	6864	98	5678	99	4991	97	5447	96	3955	97	5457	95	5907
100	9762	98	7484	99	5392	98	6288	99	5499	100	5238	98	4896	97	3389	98	4943	96	5040
101	9807	99	7296	100	5440	99	5926	100	5689	101	5794	99	4804	98	3236	99	4941	97	4252
102	10402	100	7472	101	6102	100	6173	101	6242	102	6909	100	5052	99	3195	100	5448	98	3913
103	10826	101	7555	102	6734	101	6883	102	7074	103	7410	101	5858	100	3332	101	6256	99	3924
104	11005	102	8068	103	7266	102	7622	103	7670	104	7608	102	6857	101	3857	102	7352	100	4210
105	10947	103	8673	104	7350	103	7964	104	7604	105	7181	103	7322	102	4487	103	7668	101	4827
106	10843	104	9071	105	7120	104	8136	105	7162	106	6221	104	7045	103	4653	104	7740	102	5550
107	10129	105	8933	106	6382	105	7697	106	6789	107	5723	105	6954	104	4720	105	7365	103	6239
108	9704	106	8720	107	5902	106	7187	107	5945	108	5457	106	6348	105	4452	106	6684	104	6133
109	9833	107	8114	108	5658	107	6434	108	5543	109	5731	107	5597	106	4289	107	6045	105	5672
110	10724	108	7868	109	6020	108	5901	109	6011	110	7041	108	5395	107	3787	108	5827	106	5335
111	11706	109	7986	110	7100	109	6498	110	7089	111	8321	109	5785	108	3701	109	6408	107	4805
112	12492	110	8718	111	8285	110	7520	111	8313	112	8679	110	6942	109	3935	110	7609	108	4697
113	12216	111	9567	112	8807	111	8840	112	9030	113	8510	111	8315	110	4903	111	9171	109	4967
114	11913	112	10078	113	8474	112	9554	113	8763	114	7492	112	8714	111	5881	112	9542	110	6188
115	11703	113	9663	114	7996	113	9096	114	8132	115	6600	113	8129	112	6068	113	9037	111	7662
116	11742	114	9731	115	7174	114	8604	115	6862	116	5768	114	7395	113	5889	114	8065	112	7886
117	12283	115	9189	116	6357	115	7457	116	6140	117	5087	115	6513	114	5358	115	7003	113	7340
118	12703	116	8906	117	6037	116	6639	117	5653	118	4980	116	5671	115	4713	116	6102	114	6584
119	13953	117	8425	118	5852	117	5965	118	5383	119	5420	117	5210	116	4156	117	5553	115	5765
120	15987	118	8557	119	6101	118	5923	119	5766	120	6248	118	5094	117	3782	118	5512	116	5011
121	19400	119	8992	120	6916	119	6409	120	6669	121	7401	119	5455	118	3769	119	6007	117	4662
122	23954	120	10387	121	8248	120	7116	121	7934	122	8764	120	6408	119	4196	120	7051	118	4557
123	28698	121	12202	122	10052	121	8564	122	9459	123	9917	121	7668	120	4817	121	8561	119	5089
124	34843	122	14538	123	11812	122	10124	123	10386	124	10527	122	8965	121	5754	122	9965	120	6026
125	42750	123	17068	124	13015	123	11522	124	11461	125	11147	123	9896	122	6969	123	11457	121	7277
126	54468	124	19920	125	14054	124	12583	125	12029	126	12064	124	10685	123	7831	124	11971	122	8644
127	69902	125	23624	126	15472	125	13720	126	13324	127	13932	125	11684	124	8579	125	12989	123	9917
128	86280	126	29237	127	17617	126	15017	127	14970	128	16316	126	13123	125	8944	126	14776	124	10688
129	98053	127	36351	128	20018	127	16518	128	16669	129	18827	127	14996	126	10127	127	17587	125	11379
130	109474	128	43899	129	22782	128	18654	129	19081	130	25066	128	17614	127	12092	128	21102	126	13588
131	125185	129	50824	130	28190	129	21552	130	24657	131	36976	129	21057	128	14498	129	25475	127	16270
132	144479	130	59166	131	39767	130	26594	131	35894	132	53488	130	27557	129	17236	130	34527	128	19783
133	161465	131	72425	132	54309	131	37942	132	51514	133	66818	131	40267	130	23285	131	51222	129	23891
134	170114	132	89900	133	68189	132	53285	133	64838	134	71674	132	56204	131	34783	132	72627	130	32138
135	170046	133	105736	134	75972	133	67319	134	70241	135	72236	133	68992	132	50432	133	89305	131	47811
136	167625	134	113639	135	77772	134	74050	135	71905	136	70359	134	74744	133	62884	134	96639	132	67072
137	164482	135	116594	136	77959	135	75658	136	70694	137	72204	135	74273	134	68318	135	96034	133	83241
138	166286	136	117099	137	79842	136	75384	137	71637	138	79156	136	71768	135	68782	136	93946	134	88887
139	170233	137	117817	138	86877	137	76474	138	78982	139	92833	137	72972	136	68095	137	96938	135	89089
140	178548	138	122022	139	98975	138	83880	139	91390	140	113400	138	80695	137	69554	138	108294	136	88141
141	196549	139	127576	140	116342	139	95556	140	110506	141	148530	139	94012	138	78812	139	127833	137	90345
142	238991	140	137842	141	144639	140	113998	141	142085	142	221183	140	114409	139	91909	140	157527	138	101246
143	327598	141	153908	142	198236	141	144281	142	205479	143	359216	141	149216	140	112575	141	208397	139	118696
144	470673	142	190909	143	303921	142	203268	143	329477	144	567926	142	222909	141	149083	142	311092	140	145700
145	632773	143	262849	144	468059	143	317499	144	514653	145	785576	143	359479	142	222322	143	508152	141	190713
146	770077	144	381216	145	652708	144	494287	145	721381	146	957315	144	559711	143	362783	144	789175	142	284837
147	861827	145	511313	146	808383	145	691569	146	895592	147	1054521	145	764730	144	568680	145	1072021	143	461628
148	906200	146	618364	147	915268	146	860284	147	1006279	148	1082127	146	919278	145	780582	146	1274961	144	713375
149	901661	147	692369	148	967817	147	971856	148	1055381	149	1040288	147	1005360	146	942255	147	1374801	145	967394
150	872565	148	724468	149	965094	148	1024222	149	1042569	150	970664	148	1019554	147	1035841	148	1378101	146	1150455
151	834608	149	722367	150	936680	149	1016676	150	1000547	151	893875	149	974225	148	1060069	149	1302558	147	1238777
152	785200	150	700335	151	897217	150	982277	151	945954	152	813245	150	901948	149	1027271	150	1186520	148	1239509
153	724836	151	671161	152	846956	151	935256	152	886648	153	721032	151	822467	150	963728	151	1067035	149	1170037
154	662094	152	632307	153	782015	152	880931	153	813094	154	639522	152	740101	151	889885	152	944613	150	1068793
155	599734	153	584422	154	716417	153	812453	154	738684	155	562816	153	654075	152	806174	153	822058	151	959024
156	535041	154	532817	155	654206	154	742030	155	668647	156	487660	154	574248	153	717194	154	708609	152	847393
157	472660	155	485502	156	587481	155	674675	156	593492	157	416305	155	498760	154	633456	155	606026	153	735202
158	408858	156	433752	157	520636	156	603325	157	521130	158	344759	156	429906	155	556945	156	512456	154	633351
159	350967	157	382908	158	450911	157	530998	158	444229	159	277642	157	362454	156	484617	157	425833	155	541513
160	293649	158	331622	159	383710	158	458443	159	373004	160	219987	158	298707	157	410886	158	342737	156	458880
161	245646	159	285195	160	318722	159	387724	160	304445	161	170002	159	239111	158	339696	159	270027	157	380389
162	202214	160	238814	161	261964	160	319323	161	246895	162	128980	160	187117	159	277129	160	207005	158	305199
163	162930	161	197619	162	212968	161	262012	162	193662	163	96397	161	142895	160	217607	161	155926	159	241539
164	132121	162	163979	163	169801	162	209847	163	152537	164	71396	162	107706	161	167726	162	114551	160	185354
165	104813	163	131790	164	135196	163	165734	164	117859	165	51935	163	79328	162	126329	163	82681	161	138811
166	82250	164	106317	165	105855	164	130026	165	90050	166	37721	164	58927	163	93881	164	59382	162	102429
167	63099	165	84459	166	81588	165	100966	166	66609	167	26444	165	42734	164	68327	165	42620	163	73696
168	46934	166	65879	167	61227	166	77424	167	49290	168	18282	166	30272	165	49903	166	29896	164	52612
169	34394	167	49996	168	45169	167	57435	168	35254	169	11998	167	21421	166	35774	167	20859	165	37891
170	24516	168	37562	169	31953	168	41419	169	23947	170	8109	168	14673	167	24920	168	14180	166	26863
171	17560	169	27301	170	21755	169	28646	170	16250	171	5518	169	9805	168	17160	169	9403	167	18508
172	12165	170	19519	171	15671	170	19931	171	10948	172	3595	170	6632	169	11603	170	6278	168	12594
173	8378	171	13723	172	10326	171	13651	172	7459	173	2461	171	4420	170	7602	171	4279	169	8513
174	6081	172	9537	173	7253	172	9030	173	4687	174	1712	172	2947	171	5094	172	2910	170	5687
175	4332	173	6427	174	4929	173	6078	174	3460	175	1258	173	2073	172	3501	173	2144	171	3946
176	3141	174	4668	175	3342	174	4342	175	2350	176	927	174	1429	173	2343	174	1584	172	2556
177	2236	175	3373	176	2380	175	2935	176	1680	177	687	175	1108	174	1595	175	1280	173	2011
178	1674	176	2330	177	1700	176	2048	177	1180	178	575	176	830	175	1197	176	980	174	1425
179	1256	177	1675	178	1256	177	1473	178	870	179	457	177	645	176	970	177	868	175	1107
180	940	178	1218	179	986	178	1076	179	645	180	400	178	551	177	785	178	701	176	856
181	736	179	1015	180	730	179	806	180	575	181	343	179	427	178	609	179	656	177	630
182	541	180	741	181	549	180	711	181	407	182	246	180	391	179	568	180	584	178	607
183	436	181	531	182	377	181	466	182	328	183	261	181	314	180	432	181	482	179	520
184	475	182	436	183	359	182	404	183	287	184	245	182	264	181	409	182	499	180	439
185	406	183	370	184	341	183	341	184	298	185	212	183	282	182	326	183	457	181	388
186	302	184	329	185	271	184	333	185	257	186	214	184	243	183	326	184	433	182	367
187	266	185	287	186	217	185	296	186	244	187	161	185	237	184	290	185	402	183	347
188	195	186	210	187	205	186	227	187	187	188	173	186	223	185	328	186	366	184	333
189	285	187	201	188	190	187	238	188	181	189	194	187	190	186	260	187	390	185	307
190	246	188	201	189	211	188	216	189	180	190	159	188	195	187	247	188	352	186	283
191	210	189	210	190	182	189	236	190	191	191	131	189	192	188	255	189	363	187	262
192	171	190	200	191	164	190	163	191	162	192	126	190	187	189	218	190	347	188	245
193	182	191	134	192	148	191	143	192	129	193	150	191	163	190	216	191	376	189	249
194	222	192	143	193	149	192	168	193	167	194	176	192	157	191	217	192	282	190	245
195	198	193	159	194	179	193	152	194	161	195	156	193	159	192	227	193	295	191	240
196	178	194	155	195	168	194	188	195	153	196	129	194	171	193	235	194	304	192	229
197	156	195	146	196	134	195	135	196	132	197	129	195	156	194	217	195	277	193	204
198	167	196	120	197	108	196	133	197	106	198	125	196	147	195	194	196	291	194	219
199	189	197	122	198	132	197	123	198	118	199	118	197	138	196	200	197	277	195	183
200	174	198	129	199	144	198	136	199	140	200	127	198	142	197	171	198	275	196	184
201	122	199	154	200	133	199	147	200	146	201	121	199	152	198	188	199	270	197	195
202	112	200	130	201	113	200	129	201	118	202	88	200	157	199	192	200	255	198	210
203	148	201	115	202	97	201	126	202	103	203	108	201	105	200	180	201	257	199	194
204	191	202	89	203	122	202	117	203	126	204	121	202	125	201	170	202	232	200	196
205	170	203	111	204	128	203	129	204	123	205	142	203	121	202	178	203	215	201	184
206	133	204	137	205	135	204	132	205	126	206	110	204	148	203	169	204	283	202	171
207	102	205	145	206	119	205	136	206	123	207	101	205	160	204	165	205	246	203	153
208	117	206	93	207	101	206	111	207	126	208	113	206	119	205	177	206	230	204	200
209	157	207	101	208	126	207	116	208	95	209	116	207	140	206	145	207	249	205	158
210	174	208	124	209	137	208	97	209	137	210	107	208	138	207	150	208	238	206	140
211	151	209	137	210	128	209	152	210	121	211	122	209	130	208	166	209	262	207	123
212	137	210	125	211	136	210	126	211	115	212	83	210	109	209	160	210	253	208	176
213	134	211	120	212	117	211	139	212	86	213	119	211	112	210	160	211	219	209	186
214	175	212	114	213	127	212	128	213	126	214	110	212	101	211	161	212	208	210	175
215	162	213	118	214	135	213	113	214	120	215	117	213	115	212	158	213	219	211	173
216	145	214	148	215	134	214	164	215	115	216	94	214	120	213	151	214	233	212	146
217	160	215	136	216	119	215	120	216	103	217	91	215	119	214	142	215	241	213	141
218	174	216	121	217	114	216	136	217	93	218	100	216	128	215	155	216	221	214	158
219	212	217	115	218	146	217	110	218	99	219	104	217	108	216	153	217	214	215	144
220	184	218	157	219	101	218	109	219	124	220	112	218	95	217	139	218	252	216	159
221	157	219	164	220	123	219	131	220	119	221	88	219	92	218	111	219	212	217	144
222	153	220	140	221	123	220	123	221	105	222	90	220	126	219	157	220	195	218	161
223	173	221	129	222	123	221	136	222	121	223	98	221	108	220	148	221	219	219	141
224	183	222	124	223	124	222	132	223	101	224	87	222	107	221	127	222	197	220	155
225	192	223	125	224	163	223	115	224	101	225	91	223	113	222	151	223	213	221	148
226	147	224	150	225	110	224	115	225	128	226	79	224	118	223	144	224	226	222	136
227	119	225	120	226	114	225	114	226	101	227	71	225	119	224	119	225	217	223	132
228	138	226	106	227	124	226	114	227	97	228	94	226	89	225	130	226	186	224	113
229	181	227	97	228	109	227	96	228	100	229	93	227	88	226	118	227	171	225	120
230	161	228	105	229	146	228	114	229	99	230	71	228	112	227	122	228	214	226	108
231	119	229	142	230	95	229	124	230	99	231	75	229	112	228	124	229	177	227	125
232	108	230	118	231	100	230	106	231	104	232	84	230	111	229	137	230	181	228	130
233	103	231	89	232	87	231	97	232	81	233	59	231	119	230	139	231	179	229	124
234	165	232	124	233	102	232	84	233	88	234	76	232	80	231	117	232	148	230	113
235	139	233	83	234	115	233	105	234	79	235	75	233	93	232	130	233	173	231	119
236	117	234	132	235	120	234	111	235	105	236	66	234	98	233	136	234	172	232	127
237	77	235	111	236	99	235	104	236	67	237	74	235	83	234	114	235	186	233	106
238	105	236	87	237	69	236	79	237	74	238	67	236	76	235	126	236	179	234	149
239	125	237	81	238	75	237	90	238	78	239	79	237	78	236	111	237	167	235	119
240	111	238	80	239	89	238	83	239	89	240	68	238	86	237	82	238	162	236	97
241	97	239	127	240	102	239	94	240	71	241	61	239	84	238	114	239	175	237	105
242	83	240	104	241	75	240	85	241	83	242	71	240	104	239	132	240	184	238	96
243	79	241	66	242	77	241	101	242	74	243	68	241	77	240	111	241	140	239	137
244	135	242	54	243	74	242	69	243	70	244	83	242	80	241	104	242	142	240	124
245	130	243	63	244	101	243	74	244	79	245	70	243	73	242	103	243	160	241	105
246	93	244	110	245	80	244	115	245	79	246	89	244	77	243	91	244	158	242	93
247	87	245	81	246	73	245	77	246	76	247	67	245	85	244	108	245	144	243	106
248	99	246	84	247	58	246	98	247	61	248	62	246	65	245	100	246	138	244	81
249	144	247	54	248	62	247	91	248	90	249	61	247	79	246	95	247	117	245	104
250	109	248	66	249	92	248	54	249	81	250	59	248	64	247	80	248	135	246	82
251	87	249	89	250	76	249	110	250	67	251	53	249	62	248	94	249	130	247	86
252	65	250	92	251	68	250	84	251	67	252	73	250	89	249	104	250	121	248	96
253	106	251	78	252	85	251	87	252	59	253	71	251	68	250	91	251	136	249	78
254	120	252	55	253	82	252	74	253	66	254	78	252	70	251	100	252	151	250	98
255	114	253	85	254	114	253	76	254	75	255	75	253	68	252	84	253	118	251	88
256	110	254	91	255	67	254	90	255	69	256	65	254	70	253	104	254	152	252	106
257	81	255	81	256	64	255	72	256	75	257	59	255	69	254	86	255	127	253	82
258	78	256	54	257	57	256	61	257	53	258	62	256	70	255	89	256	138	254	88
259	113	257	65	258	64	257	64	258	69	259	68	257	74	256	80	257	121	255	79
260	120	258	74	259	59	258	64	259	82	260	59	258	63	257	89	258	132	256	95
261	76	259	98	260	60	259	79	260	71	261	61	259	79	258	93	259	141	257	94
262	82	260	83	261	63	260	82	261	64	262	62	260	65	259	85	260	134	258	76
263	79	261	61	262	51	261	83	262	62	263	49	261	81	260	83	261	121	259	102
264	117	262	49	263	73	262	65	263	69	264	86	262	51	261	97	262	120	260	112
265	122	263	55	264	94	263	77	264	61	265	77	263	65	262	78	263	133	261	97
266	90	264	90	265	75	264	80	265	74	266	51	264	66	263	85	264	162	262	105
267	88	265	97	266	84	265	79	266	62	267	52	265	83	264	105	265	144	263	89
268	85	266	83	267	77	266	71	267	61	268	54	266	82	265	87	266	146	264	100
269	130	267	72	268	70	267	70	268	59	269	83	267	78	266	71	267	136	265	105
270	127	268	49	269	73	268	66	269	73	270	58	268	69	267	92	268	133	266	79
271	95	269	97	270	89	269	66	270	69	271	75	269	67	268	80	269	142	267	92
272	100	270	90	271	93	270	84	271	63	272	79	270	70	269	103	270	137	268	93
273	109	271	80	272	66	271	71	272	65	273	71	271	77	270	94	271	132	269	99
274	130	272	88	273	74	272	77	273	79	274	90	272	85	271	89	272	134	270	98
275	146	273	84	274	100	273	80	274	80	275	76	273	70	272	95	273	137	271	93
276	117	274	96	275	84	274	86	275	97	276	77	274	91	273	96	274	144	272	79
277	97	275	112	276	89	275	106	276	91	277	71	275	70	274	98	275	150	273	94
278	90	276	79	277	83	276	94	277	77	278	72	276	82	275	96	276	144	274	116
279	121	277	69	278	69	277	95	278	70	279	69	277	87	276	86	277	145	275	114
280	99	278	81	279	106	278	86	279	72	280	78	278	60	277	102	278	127	276	91
281	99	279	107	280	82	279	87	280	72	281	59	279	83	278	97	279	168	277	107
282	90	280	94	281	60	280	81	281	76	282	72	280	77	279	92	280	149	278	100
283	97	281	83	282	93	281	63	282	77	283	84	281	82	280	112	281	115	279	126
284	139	282	69	283	79	282	68	283	86	284	78	282	72	281	91	282	141	280	101
285	120	283	71	284	96	283	72	284	91	285	70	283	73	282	93	283	104	281	101
286	74	284	102	285	84	284	75	285	75	286	53	284	77	283	100	284	139	282	92
287	71	285	76	286	81	285	89	286	77	287	53	285	85	284	97	285	128	283	108
288	88	286	79	287	63	286	74	287	77	288	70	286	73	285	82	286	150	284	113
289	132	287	80	288	80	287	64	288	73	289	69	287	64	286	89	287	109	285	111
290	122	288	66	289	87	288	90	289	93	290	57	288	71	287	74	288	125	286	94
291	95	289	94	290	73	289	96	290	69	291	75	289	84	288	89	289	124	287	95
292	68	290	80	291	68	290	78	291	52	292	48	290	62	289	81	290	125	288	104
293	78	291	57	292	54	291	74	292	77	293	62	291	71	290	93	291	121	289	76
294	108	292	64	293	50	292	81	293	58	294	67	292	74	291	86	292	118	290	106
295	120	293	83	294	82	293	74	294	78	295	42	293	69	292	82	293	116	291	89
296	97	294	85	295	78	294	83	295	71	296	67	294	74	293	74	294	115	292	85
297	84	295	74	296	58	295	76	296	61	297	56	295	76	294	96	295	128	293	86
298	82	296	64	297	57	296	70	297	76	298	61	296	55	295	97	296	132	294	95
299	110	297	67	298	74	297	63	298	52	299	78	297	50	296	83	297	109	295	93
300	92	298	70	299	81	298	79	299	68	300	69	298	55	297	72	298	113	296	81
301	97	299	69	300	80	299	65	300	63	301	54	299	81	298	84	299	124	297	95
302	79	300	82	301	62	300	88	301	56	302	49	300	64	299	97	300	138	298	92
303	100	301	62	302	57	301	71	302	60	303	70	301	54	300	111	301	103	299	106
304	142	302	62	303	66	302	72	303	61	304	70	302	46	301	100	302	99	300	94
305	105	303	75	304	66	303	72	304	77	305	59	303	60	302	61	303	100	301	91
306	122	304	99	305	72	304	71	305	62	306	58	304	79	303	107	304	140	302	97
307	95	305	86	306	77	305	65	306	69	307	50	305	84	304	97	305	126	303	84
308	83	306	90	307	68	306	74	307	68	308	61	306	65	305	70	306	117	304	86
309	123	307	72	308	62	307	82	308	66	309	58	307	63	306	97	307	112	305	81
310	91	308	69	309	92	308	74	309	82	310	56	308	60	307	85	308	122	306	110
311	100	309	83	310	61	309	80	310	73	311	62	309	61	308	82	309	112	307	101
312	95	310	72	311	70	310	70	311	60	312	67	310	76	309	98	310	108	308	118
313	117	311	82	312	75	311	66	312	65	313	87	311	92	310	95	311	98	309	92
314	134	312	87	313	80	312	75	313	85	314	67	312	66	311	87	312	125	310	90
315	153	313	92	314	95	313	72	314	69	315	53	313	67	312	92	313	148	311	70
316	158	314	83	315	95	314	78	315	97	316	74	314	86	313	93	314	135	312	70
317	130	315	125	316	100	315	84	316	95	317	73	315	79	314	90	315	149	313	90
318	147	316	107	317	91	316	95	317	96	318	72	316	69	315	105	316	129	314	116
319	180	317	99	318	104	317	89	318	86	319	85	317	79	316	98	317	123	315	89
320	149	318	122	319	106	318	90	319	97	320	66	318	64	317	108	318	89	316	109
321	144	319	146	320	113	319	121	320	75	321	66	319	78	318	113	319	137	317	110
322	118	320	108	321	95	320	87	321	82	322	89	320	94	319	105	320	123	318	95
323	143	321	111	322	122	321	112	322	88	323	83	321	73	320	114	321	122	319	115
324	152	322	109	323	94	322	112	323	85	324	94	322	50	321	100	322	108	320	111
325	158	323	121	324	125	323	122	324	126	325	83	323	76	322	100	323	124	321	92
326	145	324	125	325	127	324	127	325	95	326	72	324	85	323	109	324	135	322	107
327	113	325	118	326	99	325	103	326	78	327	49	325	85	324	106	325	131	323	98
328	114	326	103	327	79	326	80	327	57	328	68	326	78	325	86	326	116	324	121
329	140	327	79	328	79	327	80	328	81	329	72	327	56	326	69	327	90	325	91
330	146	328	92	329	98	328	83	329	86	330	47	328	62	327	78	328	116	326	79
331	101	329	107	330	94	329	106	330	66	331	49	329	66	328	92	329	98	327	67
332	117	330	93	331	76	330	102	331	65	332	68	330	61	329	95	330	114	328	90
333	127	331	76	332	91	331	67	332	70	333	43	331	56	330	53	331	126	329	81
334	116	332	67	333	97	332	88	333	79	334	69	332	64	331	74	332	87	330	77
335	107	333	87	334	88	333	88	334	72	335	50	333	74	332	87	333	109	331	75
336	78	334	77	335	66	334	78	335	80	336	53	334	65	333	78	334	99	332	87
337	89	335	100	336	62	335	72	336	56	337	42	335	48	334	70	335	104	333	79
338	91	336	64	337	58	336	69	337	52	338	55	336	57	335	83	336	98	334	77
339	143	337	47	338	57	337	56	338	47	339	44	337	56	336	72	337	82	335	67
340	108	338	75	339	94	338	72	339	94	340	57	338	56	337	74	338	72	336	82
341	72	339	102	340	89	339	77	340	63	341	48	339	73	338	71	339	99	337	57
342	52	340	78	341	69	340	62	341	55	342	41	340	56	339	82	340	108	338	66
343	71	341	57	342	57	341	57	342	56	343	35	341	44	340	79	341	85	339	82
344	108	342	42	343	54	342	49	343	45	344	51	342	55	341	68	342	103	340	63
345	96	343	52	344	88	343	59	344	58	345	49	343	55	342	72	343	89	341	56
346	72	344	70	345	49	344	70	345	55	346	38	344	51	343	71	344	83	342	77
347	63	345	71	346	62	345	54	346	60	347	33	345	48	344	99	345	79	343	66
348	104	346	70	347	54	346	60	347	49	348	46	346	35	345	70	346	85	344	72
349	141	347	59	348	87	347	53	348	74	349	65	347	54	346	66	347	116	345	60
350	108	348	84	349	92	348	78	349	59	350	56	348	66	347	60	348	72	346	69
351	106	349	107	350	85	349	83	350	62	351	55	349	62	348	63	349	124	347	65
352	73	350	97	351	82	350	83	351	67	352	62	350	54	349	88	350	106	348	72
353	112	351	62	352	67	351	75	352	60	353	42	351	72	350	69	351	92	349	92
354	109	352	76	353	77	352	71	353	59	354	48	352	57	351	67	352	75	350	85
355	133	353	68	354	101	353	82	354	61	355	64	353	57	352	72	353	80	351	82
356	84	354	116	355	76	354	72	355	64	356	41	354	54	353	76	354	114	352	64
357	94	355	102	356	67	355	78	356	53	357	52	355	50	354	76	355	72	353	89
358	90	356	64	357	63	356	55	357	52	358	47	356	51	355	67	356	94	354	85
359	145	357	76	358	93	357	72	358	70	359	59	357	57	356	71	357	77	355	68
360	107	358	82	359	74	358	73	359	70	360	46	358	37	357	76	358	80	356	50
361	108	359	93	360	68	359	65	360	61	361	48	359	47	358	48	359	94	357	69
362	69	360	78	361	75	360	73	361	59	362	44	360	50	359	68	360	85	358	77
363	98	361	82	362	57	361	66	362	61	363	41	361	61	360	79	361	88	359	65
364	114	362	53	363	47	362	59	363	38	364	45	362	40	361	78	362	78	360	61
365	98	363	69	364	64	363	65	364	59	365	32	363	58	362	59	363	83	361	61
366	84	364	95	365	55	364	83	365	44	366	40	364	54	363	57	364	66	362	59
367	67	365	74	366	46	365	52	366	49	367	38	365	43	364	71	365	68	363	65
368	65	366	57	367	45	366	49	367	39	368	36	366	44	365	54	366	66	364	72
369	92	367	56	368	42	367	57	368	52	369	34	367	42	366	54	367	84	365	54
370	66	368	41	369	55	368	50	369	37	370	39	368	37	367	50	368	77	366	45
371	50	369	58	370	53	369	60	370	44	371	33	369	39	368	52	369	69	367	54
372	43	370	56	371	38	370	45	371	50	372	34	370	37	369	72	370	63	368	49
373	74	371	46	372	33	371	44	372	41	373	31	371	31	370	53	371	63	369	41
374	96	372	47	373	41	372	45	373	48	374	40	372	42	371	47	372	59	370	45
375	68	373	40	374	46	373	48	374	42	375	48	373	40	372	52	373	63	371	55
376	50	374	73	375	54	374	47	375	40	376	33	374	44	373	41	374	63	372	49
377	43	375	49	376	39	375	41	376	43	377	30	375	50	374	57	375	77	373	47
378	49	376	39	377	31	376	41	377	31	378	32	376	30	375	43	376	58	374	56
379	86	377	36	378	33	377	45	378	31	379	44	377	27	376	41	377	53	375	66
380	67	378	42	379	60	378	42	379	37	380	37	378	47	377	66	378	76	376	59
381	47	379	57	380	44	379	50	380	46	381	37	379	49	378	62	379	42	377	42
382	38	380	46	381	31	380	42	381	38	382	39	380	43	379	46	380	76	378	62
383	66	381	46	382	36	381	42	382	39	383	44	381	34	380	44	381	56	379	54
384	69	382	32	383	38	382	45	383	42	384	53	382	26	381	51	382	71	380	44
385	65	383	38	384	44	383	48	384	39	385	40	383	37	382	37	383	79	381	44
386	60	384	45	385	56	384	55	385	36	386	36	384	41	383	37	384	86	382	53
387	48	385	42	386	38	385	59	386	44	387	29	385	39	384	54	385	96	383	58
388	72	386	33	387	46	386	34	387	33	388	28	386	36	385	40	386	80	384	52
389	77	387	40	388	55	387	32	388	37	389	44	387	42	386	43	387	71	385	39
390	65	388	41	389	59	388	36	389	49	390	47	388	51	387	42	388	80	386	35
391	65	389	56	390	48	389	60	390	45	391	32	389	67	388	39	389	84	387	49
392	64	390	67	391	52	390	51	391	44	392	20	390	58	389	61	390	75	388	60
393	74	391	47	392	47	391	27	392	46	393	51	391	48	390	57	391	68	389	75
394	91	392	46	393	51	392	48	393	43	394	38	392	37	391	52	392	59	390	33
395	59	393	57	394	65	393	40	394	46	395	26	393	44	392	51	393	65	391	43
396	62	394	69	395	43	394	58	395	47	396	34	394	39	393	50	394	64	392	52
397	42	395	62	396	41	395	58	396	36	397	38	395	29	394	52	395	61	393	54
398	69	396	54	397	30	396	48	397	31	398	37	396	45	395	53	396	62	394	50
399	96	397	25	398	40	397	46	398	43	399	34	397	41	396	51	397	62	395	55
400	88	398	46	399	68	398	38	399	45	400	29	398	28	397	45	398	45	396	44
401	80	399	76	400	70	399	63	400	50	401	36	399	60	398	41	399	84	397	48
402	61	400	64	401	59	400	52	401	49	402	38	400	46	399	69	400	78	398	49
403	102	401	55	402	51	401	65	402	38	403	40	401	43	400	58	401	52	399	57
404	106	402	44	403	73	402	56	403	56	404	51	402	46	401	53	402	66	400	53
405	92	403	75	404	69	403	61	404	67	405	38	403	38	402	45	403	54	401	47
406	78	404	90	405	43	404	61	405	63	406	31	404	54	403	53	404	58	402	38
407	52	405	82	406	40	405	48	406	39	407	28	405	49	404	60	405	76	403	62
408	61	406	41	407	48	406	49	407	41	408	43	406	36	405	45	406	65	404	58
409	70	407	50	408	50	407	46	408	46	409	42	407	33	406	43	407	49	405	60
410	91	408	50	409	67	408	52	409	44	410	36	408	32	407	46	408	69	406	32
411	58	409	66	410	60	409	46	410	41	411	31	409	49	408	44	409	64	407	42
412	40	410	59	411	44	410	50	411	41	412	28	410	37	409	72	410	64	408	64
413	72	411	33	412	42	411	58	412	27	413	27	411	32	410	42	411	56	409	46
414	96	412	34	413	42	412	34	413	37	414	28	412	45	411	45	412	52	410	43
415	58	413	40	414	60	413	45	414	41	415	35	413	38	412	48	413	47	411	48
416	80	414	56	415	41	414	51	415	39	416	31	414	31	413	53	414	62	412	46
417	46	415	56	416	33	415	39	416	34	417	35	415	38	414	51	415	52	413	46
418	73	416	46	417	48	416	50	417	38	418	36	416	27	415	42	416	50	414	38
419	97	417	52	418	42	417	42	418	36	419	39	417	33	416	45	417	60	415	57
420	76	418	54	419	66	418	47	419	60	420	51	418	38	417	44	418	75	416	46
421	58	419	59	420	61	419	68	420	34	421	28	419	39	418	51	419	62	417	56
422	60	420	60	421	44	420	53	421	44	422	28	420	49	419	49	420	63	418	48
423	62	421	46	422	43	421	46	422	33	423	29	421	29	420	49	421	67	419	52
424	77	422	43	423	37	422	37	423	35	424	29	422	34	421	36	422	51	420	41
425	87	423	55	424	53	423	50	424	44	425	28	423	32	422	41	423	53	421	45
426	70	424	64	425	49	424	66	425	50	426	23	424	51	423	56	424	68	422	45
427	47	425	50	426	40	425	52	426	57	427	28	425	48	424	44	425	54	423	35
428	62	426	56	427	44	426	45	427	31	428	41	426	34	425	50	426	67	424	54
429	98	427	34	428	52	427	38	428	40	429	45	427	26	426	37	427	51	425	41
430	90	428	58	429	62	428	46	429	50	430	29	428	52	427	39	428	56	426	38
431	68	429	62	430	54	429	57	430	55	431	48	429	46	428	62	429	83	427	35
432	75	430	56	431	46	430	65	431	28	432	39	430	43	429	57	430	50	428	49
433	76	431	59	432	43	431	43	432	39	433	42	431	57	430	52	431	53	429	54
434	78	432	63	433	44	432	46	433	41	434	38	432	38	431	42	432	47	430	52
435	83	433	54	434	48	433	49	434	44	435	37	433	31	432	36	433	55	431	39
436	70	434	73	435	63	434	57	435	48	436	38	434	28	433	52	434	53	432	43
437	63	435	64	436	46	435	67	436	41	437	39	435	39	434	41	435	51	433	48
438	70	436	50	437	55	436	52	437	37	438	36	436	41	435	48	436	55	434	43
439	79	437	44	438	51	437	56	438	41	439	34	437	38	436	40	437	60	435	52
440	74	438	40	439	51	438	50	439	51	440	48	438	44	437	41	438	64	436	53
441	76	439	62	440	43	439	54	440	41	441	35	439	44	438	39	439	72	437	46
442	65	440	47	441	56	440	41	441	46	442	27	440	36	439	51	440	57	438	45
443	62	441	50	442	42	441	50	442	39	443	37	441	35	440	35	441	58	439	39
444	101	442	33	443	48	442	46	443	37	444	45	442	41	441	42	442	67	440	65
445	78	443	50	444	42	443	56	444	53	445	34	443	28	442	50	443	74	441	40
446	63	444	65	445	56	444	60	445	46	446	42	444	47	443	54	444	78	442	55
447	52	445	53	446	38	445	61	446	41	447	38	445	47	444	60	445	68	443	37
448	68	446	50	447	32	446	53	447	40	448	32	446	27	445	52	446	50	444	70
449	80	447	55	448	46	447	40	448	33	449	52	447	23	446	49	447	44	445	41
450	100	448	55	449	65	448	45	449	67	450	36	448	36	447	48	448	50	446	34
451	59	449	66	450	74	449	54	450	44	451	38	449	52	448	53	449	82	447	43
452	53	450	44	451	53	450	43	451	32	452	46	450	46	449	66	450	60	448	39
453	63	451	47	452	43	451	43	452	42	453	42	451	54	450	44	451	61	449	61
454	90	452	46	453	49	452	43	453	56	454	38	452	34	451	40	452	63	450	71
455	82	453	46	454	73	453	76	454	60	455	45	453	55	452	35	453	61	451	47
456	60	454	62	455	70	454	78	455	65	456	35	454	59	453	51	454	63	452	52
457	72	455	64	456	50	455	64	456	52	457	47	455	49	454	40	455	63	453	61
458	86	456	43	457	57	456	63	457	56	458	46	456	42	455	51	456	63	454	66
459	106	457	59	458	65	457	66	458	56	459	42	457	43	456	49	457	85	455	61
460	78	458	44	459	68	458	51	459	45	460	36	458	39	457	57	458	62	456	68
461	81	459	75	460	74	459	54	460	47	461	38	459	65	458	57	459	72	457	47
462	88	460	62	461	72	460	71	461	59	462	39	460	73	459	61	460	79	458	55
463	93	461	54	462	63	461	52	462	78	463	50	461	49	460	63	461	45	459	65
464	137	462	65	463	69	462	63	463	69	464	83	462	60	461	50	462	69	460	43
465	101	463	83	464	83	463	71	464	61	465	59	463	43	462	57	463	80	461	53
466	116	464	82	465	75	464	67	465	72	466	54	464	33	463	84	464	83	462	58
467	126	465	58	466	70	465	83	466	64	467	65	465	52	464	57	465	101	463	73
468	140	466	93	467	75	466	58	467	47	468	54	466	52	465	83	466	88	464	70
469	166	467	90	468	69	467	52	468	76	469	71	467	68	466	78	467	85	465	58
470	170	468	110	469	86	468	65	469	62	470	54	468	36	467	60	468	86	466	66
471	165	469	109	470	75	469	81	470	73	471	52	469	71	468	61	469	83	467	73
472	173	470	115	471	93	470	66	471	78	472	71	470	61	469	70	470	103	468	95
473	227	471	113	472	67	471	93	472	61	473	75	471	60	470	88	471	100	469	75
474	236	472	110	473	111	472	69	473	101	474	89	472	67	471	65	472	81	470	66
475	256	473	153	474	105	473	90	474	104	475	80	473	104	472	68	473	101	471	87
476	222	474	201	475	98	474	117	475	85	476	72	474	76	473	77	474	131	472	81
477	210	475	141	476	102	475	99	476	86	477	73	475	100	474	103	475	117	473	98
478	205	476	141	477	120	476	107	477	97	478	72	476	82	475	89	476	100	474	93
479	228	477	161	478	113	477	96	478	89	479	83	477	82	476	74	477	102	475	100
480	260	478	158	479	110	478	119	479	82	480	107	478	87	477	91	478	111	476	93
481	259	479	167	480	128	479	119	480	144	481	133	479	90	478	78	479	121	477	81
482	294	480	181	481	196	480	138	481	173	482	208	480	99	479	81	480	150	478	81
483	378	481	189	482	197	481	140	482	206	483	248	481	127	480	117	481	178	479	103
484	455	482	242	483	286	482	189	483	287	484	353	482	170	481	139	482	250	480	115
485	686	483	273	484	362	483	247	484	372	485	508	483	256	482	189	483	317	481	156
486	808	484	399	485	533	484	372	485	544	486	606	484	369	483	232	484	412	482	217
487	848	485	535	486	675	485	592	486	649	487	679	485	432	484	331	485	593	483	288
488	841	486	604	487	718	486	635	487	647	488	541	486	544	485	505	486	753	484	374
489	868	487	660	488	709	487	678	488	642	489	616	487	559	486	525	487	716	485	586
490	968	488	649	489	731	488	707	489	728	490	659	488	540	487	556	488	687	486	682
491	842	489	692	490	881	489	750	490	774	491	546	489	559	488	588	489	663	487	694
492	848	490	745	491	708	490	882	491	664	492	534	490	554	489	587	490	733	488	581
493	945	491	650	492	705	491	767	492	667	493	586	491	485	490	586	491	594	489	617
494	933	492	670	493	737	492	746	493	718	494	536	492	478	491	481	492	518	490	593
495	779	493	733	494	799	493	767	494	671	495	516	493	498	492	455	493	552	491	536
496	689	494	728	495	729	494	756	495	603	496	357	494	413	493	520	494	503	492	505
497	617	495	604	496	633	495	686	496	506	497	296	495	354	494	467	495	408	493	521
498	477	496	517	497	519	496	587	497	428	498	240	496	290	495	381	496	315	494	482
499	504	497	452	498	427	497	522	498	364	499	214	497	235	496	314	497	277	495	375
500	511	498	396	499	407	498	417	499	314	500	170	498	183	497	260	498	236	496	301
		499	388	500	417	499	398	500	340			499	173	498	215	499	199	497	243
		500	366			500	388					500	148	499	200	500	172	498	197
														500	166			499	181
																		500	157

## Sheet: Extended Data Fig.2e
Position	AT-rich dinucleotide frequency	GC-rich dinucleotide frequency
0	0.281074	0.189601
1	0.269414	0.194159
2	0.278808	0.188561
3	0.300899	0.177079
4	0.320204	0.166478
5	0.329071	0.160873
6	0.328783	0.160262
7	0.323258	0.163224
8	0.315905	0.167845
9	0.308785	0.172454
10	0.304275	0.175713
11	0.304004	0.176939
12	0.308432	0.175854
13	0.315841	0.172951
14	0.323795	0.169584
15	0.330513	0.166748
16	0.333685	0.164704
17	0.332657	0.16399
18	0.328274	0.164669
19	0.323286	0.166826
20	0.319193	0.169173
21	0.317316	0.17072
22	0.317641	0.170285
23	0.320324	0.16827
24	0.324034	0.165371
25	0.327215	0.162959
26	0.328704	0.161628
27	0.329198	0.161054
28	0.330038	0.160405
29	0.331079	0.159352
30	0.331084	0.158773
31	0.32948	0.159511
32	0.327332	0.160719
33	0.326386	0.161585
34	0.327599	0.161745
35	0.330813	0.160883
36	0.33393	0.159601
37	0.334703	0.158834
38	0.332273	0.160192
39	0.32768	0.16317
40	0.323595	0.165913
41	0.322034	0.166648
42	0.324078	0.165344
43	0.328342	0.162901
44	0.333646	0.160321
45	0.33818	0.157813
46	0.341092	0.156051
47	0.341354	0.155614
48	0.338718	0.156963
49	0.334028	0.159355
50	0.328386	0.162036
51	0.323758	0.164571
52	0.320744	0.165813
53	0.319903	0.165901
54	0.320669	0.165024
55	0.323212	0.164204
56	0.327711	0.16289
57	0.332865	0.16107
58	0.336144	0.159342
59	0.33572	0.158359
60	0.332617	0.158413
61	0.329107	0.158833
62	0.326676	0.159536
63	0.324098	0.160392
64	0.319811	0.162205
65	0.314315	0.164879
66	0.309895	0.167348
67	0.307805	0.169244
68	0.307031	0.170385
69	0.306518	0.171084
70	0.305884	0.171429
71	0.305174	0.171842
72	0.304555	0.172416
73	0.304555	0.172416
74	0.305174	0.171842
75	0.305884	0.171429
76	0.306518	0.171084
77	0.307031	0.170385
78	0.307805	0.169244
79	0.309895	0.167348
80	0.314315	0.164879
81	0.319811	0.162205
82	0.324098	0.160392
83	0.326676	0.159536
84	0.329107	0.158833
85	0.332617	0.158413
86	0.33572	0.158359
87	0.336144	0.159342
88	0.332865	0.16107
89	0.327711	0.16289
90	0.323212	0.164204
91	0.320669	0.165024
92	0.319903	0.165901
93	0.320744	0.165813
94	0.323758	0.164571
95	0.328386	0.162036
96	0.334028	0.159355
97	0.338718	0.156963
98	0.341354	0.155614
99	0.341092	0.156051
100	0.33818	0.157813
101	0.333646	0.160321
102	0.328342	0.162901
103	0.324078	0.165344
104	0.322034	0.166648
105	0.323595	0.165913
106	0.32768	0.16317
107	0.332273	0.160192
108	0.334703	0.158834
109	0.33393	0.159601
110	0.330813	0.160883
111	0.327599	0.161745
112	0.326386	0.161585
113	0.327332	0.160719
114	0.32948	0.159511
115	0.331084	0.158773
116	0.331079	0.159352
117	0.330038	0.160405
118	0.329198	0.161054
119	0.328704	0.161628
120	0.327215	0.162959
121	0.324034	0.165371
122	0.320324	0.16827
123	0.317641	0.170285
124	0.317316	0.17072
125	0.319193	0.169173
126	0.323286	0.166826
127	0.328274	0.164669
128	0.332657	0.16399
129	0.333685	0.164704
130	0.330513	0.166748
131	0.323795	0.169584
132	0.315841	0.172951
133	0.308432	0.175854
134	0.304004	0.176939
135	0.304275	0.175713
136	0.308785	0.172454
137	0.315905	0.167845
138	0.323258	0.163224
139	0.328783	0.160262
140	0.329071	0.160873
141	0.320204	0.166478
142	0.300899	0.177079
143	0.278808	0.188561
144	0.269414	0.194159
145	0.281074	0.189601

## Sheet: Extended Data Fig.2g
	Input number				Supernatant number
ChromHMM	1st quartile	median	3rd quartile	sample size	1st quartile	median	3rd quartile	sample size
Active promoter	36419	57760	80608	9867	28922.5	41755	56025	9867
Weak promoter	49459.8	71243	93344.2	13856	15321	23060.5	33537.5	13856
Poised promoter	43385.2	63544.5	84950.8	7462	16545	23372	32586.8	7462
Strong enhancer	69619	88843	110097	9957	22106	30658	42679	9957
Weak enhancer	73765	92613	113084	35789	13832	19022	26040	35789
Tx elongation	73243	92265	112127	39120	4405	6131.5	8358.75	39120
Weak Tx	69155	88611	109633	110825	5435	7919	11352	110825
Insulator	65530	87886	110764	13420	7816	11657.5	17013	13420
Polycomb repressed	65356	84175	104008	14353	6114	9408	13810	14353
Heterochromatin	58282	75969	95193	57206	2425	4421	6931	57206
Quiescence1	68865	87828	108096	561462	6362	9178	12847	561462
Quiescence2	64777	83421	103399	648008	4728	6995	9850	648008
		Input number		Supernatant number
state1	state2	p-value	Cohen's d	p-value	Cohen's d
Active promoter	Weak promoter	1.90992e-173	0.37068	0	0.998545
Active promoter	Poised promoter	2.49135e-29	0.172504	0	0.99844
Active promoter	Strong enhancer	0	0.977288	0	0.546955
Active promoter	Weak enhancer	0	1.08788	0	1.69276
Active promoter	Tx elongation	0	1.09983	0	3.59236
Active promoter	Weak Tx	0	0.980062	0	4.46611
Active promoter	Insulator	0	0.59742	0	1.90646
Active promoter	Polycomb repressed	0	0.820968	0	2.2203
Active promoter	Heterochromatin	7.29891e-125	0.11446	0	4.02128
Active promoter	Quiescence1	0	0.653132	0	5.32222
Active promoter	Quiescence2	0	0.163829	0	5.8795
Weak promoter	Poised promoter	7.21892e-47	0.203734	0.0402122	0.0280895
Weak promoter	Strong enhancer	0	0.576094	4.90786e-298	0.498826
Weak promoter	Weak enhancer	0	0.695809	3.90272e-277	0.424551
Weak promoter	Tx elongation	0	0.693121	0	2.33897
Weak promoter	Weak Tx	0	0.586432	0	2.50232
Weak promoter	Insulator	4.17804e-194	0.366887	0	0.985617
Weak promoter	Polycomb repressed	2.67843e-272	0.425147	0	1.31917
Weak promoter	Heterochromatin	1.07089e-28	0.0542169	0	2.59165
Weak promoter	Quiescence1	0	0.385605	0	2.57053
Weak promoter	Quiescence2	0	0.098051	0	3.04625
Poised promoter	Strong enhancer	0	0.809986	1.29502e-289	0.549395
Poised promoter	Weak enhancer	0	0.917591	2.72533e-180	0.428026
Poised promoter	Tx elongation	0	0.925363	0	3.1226
Poised promoter	Weak Tx	0	0.805109	0	2.89752
Poised promoter	Insulator	0	0.472722	0	1.12294
Poised promoter	Polycomb repressed	0	0.651161	0	1.60228
Poised promoter	Heterochromatin	3.79725e-70	0.0850665	0	3.16488
Poised promoter	Quiescence1	0	0.531623	0	2.60785
Poised promoter	Quiescence2	0	0.133767	0	3.09145
Strong enhancer	Weak enhancer	2.99845e-25	0.116661	0	1.07729
Strong enhancer	Tx elongation	4.5248e-17	0.095748	0	3.41231
Strong enhancer	Weak Tx	0.357153	0.00963729	0	3.74678
Strong enhancer	Insulator	0.102278	0.0198453	0	1.58817
Strong enhancer	Polycomb repressed	2.69634e-34	0.159487	0	1.98855
Strong enhancer	Heterochromatin	1.42623e-18	0.042152	0	3.67003
Strong enhancer	Quiescence1	0.000142797	0.0266352	0	3.86051
Strong enhancer	Quiescence2	0.0763384	0.00373209	0	4.37384
Weak enhancer	Tx elongation	0.000849241	0.02445	0	1.88692
Weak enhancer	Weak Tx	2.08264e-95	0.127403	0	1.81566
Weak enhancer	Insulator	9.39819e-18	0.112962	0	0.727135
Weak enhancer	Polycomb repressed	1.92432e-169	0.274315	0	1.08656
Weak enhancer	Heterochromatin	7.29134e-40	0.0712351	0	2.10066
Weak enhancer	Quiescence1	1.52652e-164	0.108936	0	1.76095
Weak enhancer	Quiescence2	4.77399e-53	0.0241664	0	2.21249
Tx elongation	Weak Tx	1.0504e-71	0.104238	0	0.468008
Tx elongation	Insulator	4.34487e-13	0.097654	0	1.26631
Tx elongation	Polycomb repressed	2.69209e-148	0.257959	0	0.870806
Tx elongation	Heterochromatin	2.23196e-35	0.0679109	0	0.344109
Tx elongation	Quiescence1	2.93824e-137	0.0922985	0	0.617769
Tx elongation	Quiescence2	7.88284e-39	0.0200215	0	0.19436
Weak Tx	Insulator	0.191177	0.0194168	0	0.870084
Weak Tx	Polycomb repressed	1.83711e-63	0.150081	1.41551e-216	0.358717
Weak Tx	Heterochromatin	4.14575e-19	0.0630946	0	0.743833
Weak Tx	Quiescence1	3.57455e-16	0.020878	0	0.234258
Weak Tx	Quiescence2	0.11918	0.00225489	0	0.196816
Insulator	Polycomb repressed	6.03248e-12	0.0842604	1.53909e-202	0.371701
Insulator	Heterochromatin	1.21948e-12	0.0378113	0	1.41035
Insulator	Quiescence1	0.668905	0.00483999	0	0.600381
Insulator	Quiescence2	0.597232	0.00162653	0	1.03596
Polycomb repressed	Heterochromatin	0.000329509	0.0174487	0	1.02148
Polycomb repressed	Quiescence1	1.13923e-44	0.0830253	1.71169e-21	0.0939971
Polycomb repressed	Quiescence2	8.47714e-35	0.0233281	0	0.522116
Heterochromatin	Quiescence1	1.96418e-15	0.0909461	0	0.884057
Heterochromatin	Quiescence2	1.28369e-16	0.0405208	0	0.470659
Quiescence1	Quiescence2	0.0286673	0.00374394	0	0.423466

## Sheet: Extended Data Fig.2h
	single nucleosome				sliding window
ChromHMM	1st quartile	median	3rd quartile	sample size	1st quartile	median	3rd quartile	sample size
Active promoter	0.006325	0.2748	0.56345	9867	-0.02496	0.26098	0.55109	64605
Weak promoter	0.64463	1.06749	1.47135	13856	0.57578	1.02352	1.44824	89377
Poised promoter	0.566233	0.931775	1.30404	7462	0.544632	0.918725	1.30166	46822
Strong enhancer	0.70895	1.02607	1.36237	9957	0.70623	1.02245	1.36553	60491
Weak enhancer	1.24959	1.56397	1.86939	35789	1.25194	1.56682	1.87434	216008
Tx elongation	2.37911	2.6927	3.00303	39120	2.38308	2.69417	3.00658	233136
Weak Tx	2.05894	2.39059	2.73187	110825	2.0606	2.39196	2.73336	666396
Insulator	1.62722	1.98388	2.32845	13420	1.61227	1.97829	2.33239	85643
Polycomb repressed	1.78896	2.17101	2.56383	14353	1.77707	2.16802	2.56085	86687
Heterochromatin	2.44331	2.84038	3.33548	57206	2.44466	2.84205	3.33928	347357
Quiescence1	1.93035	2.24652	2.56705	561462	1.931	2.24731	2.56757	3389441
Quiescence2	2.17019	2.47496	2.79785	648008	2.1732	2.47836	2.80211	3925688
	single nucleosome VS sliding window
ChromHMM	p-value	Cohen's d
Active promoter	0	0.058912
Weak promoter	0	0.09237
Poised promoter	0.005795	0.033606
Strong enhancer	0.805941	0.002619
Weak enhancer	0.4105	0.004664
Tx elongation	0.903673	0.000661
Weak Tx	0.602416	0.001685
Insulator	0.095462	0.015247
Polycomb repressed	0.099021	0.014685
Heterochromatin	0.341742	0.004262
Quiescence1	0.754993	0.000447
Quiescence2	0	0.007495

## Sheet: Extended Data Fig.2i
state1	state2	p-value	Cohen's d
Active promoter	Weak promoter	0	1.41983
Active promoter	Poised promoter	0	1.3298
Active promoter	Strong enhancer	0	1.64095
Active promoter	Weak enhancer	0	2.74192
Active promoter	Tx elongation	0	5.05194
Active promoter	Weak Tx	0	4.19851
Active promoter	Insulator	0	3.33374
Active promoter	Polycomb repressed	0	3.52023
Active promoter	Heterochromatin	0	3.22203
Active promoter	Quiescence1	0	3.9149
Active promoter	Quiescence2	0	4.03814
Weak promoter	Poised promoter	1.09938e-41	0.190088
Weak promoter	Strong enhancer	0.0420778	0.0257161
Weak promoter	Weak enhancer	0	0.985925
Weak promoter	Tx elongation	0	3.16185
Weak promoter	Weak Tx	0	2.58509
Weak promoter	Insulator	0	1.59537
Weak promoter	Polycomb repressed	0	1.88807
Weak promoter	Heterochromatin	0	2.28733
Weak promoter	Quiescence1	0	2.36296
Weak promoter	Quiescence2	0	2.62387
Poised promoter	Strong enhancer	8.81743e-34	0.190093
Poised promoter	Weak enhancer	0	1.26567
Poised promoter	Tx elongation	0	3.52313
Poised promoter	Weak Tx	0	2.84465
Poised promoter	Insulator	0	1.87201
Poised promoter	Polycomb repressed	0	2.13228
Poised promoter	Heterochromatin	0	2.37619
Poised promoter	Quiescence1	0	2.5934
Poised promoter	Quiescence2	0	2.83141
Strong enhancer	Weak enhancer	0	1.09806
Strong enhancer	Tx elongation	0	3.42178
Strong enhancer	Weak Tx	0	2.68424
Strong enhancer	Insulator	0	1.80021
Strong enhancer	Polycomb repressed	0	2.08128
Strong enhancer	Heterochromatin	0	2.30598
Strong enhancer	Quiescence1	0	2.40582
Strong enhancer	Quiescence2	0	2.66018
Weak enhancer	Tx elongation	0	2.37602
Weak enhancer	Weak Tx	0	1.68314
Weak enhancer	Insulator	0	0.846168
Weak enhancer	Polycomb repressed	0	1.23629
Weak enhancer	Heterochromatin	0	1.87261
Weak enhancer	Quiescence1	0	1.37977
Weak enhancer	Quiescence2	0	1.72824
Tx elongation	Weak Tx	0	0.585857
Tx elongation	Insulator	0	1.4312
Tx elongation	Polycomb repressed	0	0.974588
Tx elongation	Heterochromatin	0	0.361171
Tx elongation	Quiescence1	0	0.884101
Tx elongation	Quiescence2	0	0.34578
Weak Tx	Insulator	0	0.825892
Weak Tx	Polycomb repressed	0	0.404259
Weak Tx	Heterochromatin	0	0.854914
Weak Tx	Quiescence1	0	0.296251
Weak Tx	Quiescence2	0	0.192665
Insulator	Polycomb repressed	5.29131e-208	0.371677
Insulator	Heterochromatin	0	1.19239
Insulator	Quiescence1	0	0.544452
Insulator	Quiescence2	0	0.959505
Polycomb repressed	Heterochromatin	0	0.93006
Polycomb repressed	Quiescence1	2.32887e-33	0.120251
Polycomb repressed	Quiescence2	0	0.570641
Heterochromatin	Quiescence1	0	1.29886
Heterochromatin	Quiescence2	0	0.784316
Quiescence1	Quiescence2	0	0.480444
