# Supplementary material for: Native nucleosomes intrinsically encode genome organization principles
Source: Nature. 2025 May 7;643(8071):572–81. doi: 10.1038/s41586-025-08971-7 (PMC12240700; doi:10.1038/s41586-025-08971-7)
Supplement: Supplementary file 10 — Source Data Extended Data Fig. 3 [file 41586_2025_8971_MOESM10_ESM.xlsx]

## Sheet: Extended Data Fig.3d
spermine (mM)	1st	2nd	3rd	fract 1st	fract 2nd	fract 3rd	mean	std	Sample#
0	52.5	68.42	60.012	1	1	1	1	0	0
0.01	53.9	58.72	54.37	1.02667	0.858229	0.905985	0.930294	0.0868102	-
0.0251189	52	62	57.924	0.990476	0.906168	0.965207	0.95395	0.0432667	-
0.0630957	45.684	57.663	47.818	0.870171	0.84278	0.796807	0.836586	0.0370722	-
0.0794328	52.266	57.533	52.82	0.995543	0.84088	0.880157	0.905527	0.0803919	-
0.1	47	59.45	52.83	0.895238	0.868898	0.880324	0.881487	0.0132085	-
0.125893	47	58.811	49.447	0.895238	0.859559	0.823952	0.859583	0.0356431	-
0.158489	37.546	48.288	34.32	0.715162	0.705759	0.571886	0.664269	0.0801441	1
0.199526	30.521	32.469	33.766	0.581352	0.474554	0.562654	0.53952	0.0570337	2
0.251189	25.45	30.299	30.535	0.484762	0.442838	0.508815	0.478805	0.0333892	3
0.316228	21.238	23.043	24.406	0.404533	0.336787	0.406685	0.382669	0.0397489	4
0.398107	11.573	22.322	17.791	0.220438	0.32625	0.296457	0.281048	0.0545628	5
0.501187	18.082	19.937	20.049	0.344419	0.291391	0.334083	0.323298	0.0281109	6
0.630957	20.56	17.866	18.958	0.391619	0.261122	0.315903	0.322882	0.0655276	7
0.794328	17.705	17.676	18.958	0.337238	0.258346	0.315903	0.303829	0.0408088	8
1	14.1	10.53	16.8	0.268571	0.153902	0.279944	0.234139	0.0697195	9

## Sheet: Extended Data Fig.3e
ChromHMM	1st quartile	median	3rd quartile	sample size
Active promoter	-0.11627	0.13453	0.37105	453
Weak promoter	0.10278	0.36261	0.61947	1553
Strong Tx	0.09283	0.35831	0.60487	885
Weak Tx1	0.528745	0.79593	1.0095	4863
Weak Tx2	0.555515	0.92946	1.28144	1135
Weak enhancer	0.55637	0.823715	1.06	9798
Poised promoter1	0.5567	0.79593	1.00178	829
Poised promoter2	0.70892	0.94111	1.14733	1119
Tx elongation	0.91521	1.1358	1.34202	16894
Polycomb repressed	1.03888	1.25067	1.46376	16350
Heterochromatin	1.17892	1.43501	1.67832	9071
Quiescence	1.09821	1.32656	1.55807	207828
state1	state2	p-value	Cohen's d
Active promoter	Weak promoter	1.09232e-30	0.605774
Active promoter	Strong Tx	7.46407e-29	0.65083
Active promoter	Weak Tx1	9.63876e-155	1.82279
Active promoter	Weak Tx2	4.92913e-190	1.66763
Active promoter	Weak enhancer	1.71197e-162	1.80794
Active promoter	Poised promoter1	6.55555e-157	1.93623
Active promoter	Poised promoter2	3.43742e-208	2.39464
Active promoter	Tx elongation	3.02076e-227	2.99935
Active promoter	Polycomb repressed	2.44631e-249	3.36638
Active promoter	Heterochromatin	5.89581e-289	3.25958
Active promoter	Quiescence	3.73446e-257	3.22468
Weak promoter	Strong Tx	0.599876	0.0218969
Weak promoter	Weak Tx1	1.70774e-248	1.15319
Weak promoter	Weak Tx2	1.04684e-172	1.26781
Weak promoter	Weak enhancer	1.59386e-294	1.19995
Weak promoter	Poised promoter1	5.59909e-147	1.17014
Weak promoter	Poised promoter2	5.67128e-290	1.59685
Weak promoter	Tx elongation	0	2.2924
Weak promoter	Polycomb repressed	0	2.65636
Weak promoter	Heterochromatin	0	2.69988
Weak promoter	Quiescence	0	2.61946
Strong Tx	Weak Tx1	1.12138e-150	1.14543
Strong Tx	Weak Tx2	8.55659e-147	1.2116
Strong Tx	Weak enhancer	2.92634e-174	1.18221
Strong Tx	Poised promoter1	1.7667e-115	1.19104
Strong Tx	Poised promoter2	7.95169e-213	1.63258
Strong Tx	Tx elongation	0	2.28495
Strong Tx	Polycomb repressed	0	2.65193
Strong Tx	Heterochromatin	0	2.67813
Strong Tx	Quiescence	0	2.59796
Weak Tx1	Weak Tx2	3.10247e-19	0.377107
Weak Tx1	Weak enhancer	9.53649e-10	0.104962
Weak Tx1	Poised promoter1	0.282123	0.0390478
Weak Tx1	Poised promoter2	9.03113e-46	0.467977
Weak Tx1	Tx elongation	0	1.06234
Weak Tx1	Polycomb repressed	0	1.43024
Weak Tx1	Heterochromatin	0	1.72594
Weak Tx1	Quiescence	0	1.51348
Weak Tx2	Weak enhancer	1.25563e-11	0.273374
Weak Tx2	Poised promoter1	6.58192e-12	0.296519
Weak Tx2	Poised promoter2	0.356957	0.0387203
Weak Tx2	Tx elongation	1.08595e-39	0.610572
Weak Tx2	Polycomb repressed	1.03387e-88	0.967917
Weak Tx2	Heterochromatin	1.86221e-173	1.24751
Weak Tx2	Quiescence	2.2054e-127	1.11755
Weak enhancer	Poised promoter1	0.0408761	0.0670538
Weak enhancer	Poised promoter2	3.37459e-30	0.333647
Weak enhancer	Tx elongation	0	0.913507
Weak enhancer	Polycomb repressed	0	1.26829
Weak enhancer	Heterochromatin	0	1.61074
Weak enhancer	Quiescence	0	1.40741
Poised promoter1	Poised promoter2	5.79097e-22	0.448062
Poised promoter1	Tx elongation	8.03226e-131	1.03517
Poised promoter1	Polycomb repressed	6.15178e-199	1.40765
Poised promoter1	Heterochromatin	8.26161e-299	1.63988
Poised promoter1	Quiescence	2.12132e-238	1.47558
Poised promoter2	Tx elongation	5.49131e-71	0.586238
Poised promoter2	Polycomb repressed	7.45173e-159	0.960058
Poised promoter2	Heterochromatin	1.06401e-297	1.27093
Poised promoter2	Quiescence	4.68615e-221	1.07595
Tx elongation	Polycomb repressed	1.25218e-252	0.375731
Tx elongation	Heterochromatin	0	0.860725
Tx elongation	Quiescence	0	0.558279
Polycomb repressed	Heterochromatin	7.51122e-287	0.510707
Polycomb repressed	Quiescence	4.03145e-193	0.220864
Heterochromatin	Quiescence	6.3e-120	0.271782
