# Supplementary material for: Native nucleosomes intrinsically encode genome organization principles
Source: Nature. 2025 May 7;643(8071):572–81. doi: 10.1038/s41586-025-08971-7 (PMC12240700; doi:10.1038/s41586-025-08971-7)
Supplement: Supplementary file 11 — Source Data Extended Data Fig. 4 [file 41586_2025_8971_MOESM11_ESM.xlsx]

## Sheet: Extended Data Fig.4a,b
start (bp)	end (bp)	condensability	A/B score (eigenvector)
0	25000	2.47391	-0.0250332
25000	50000	2.44559	-0.0250861
50000	75000	2.42048	-0.0251329
75000	100000	2.40656	-0.0251751
100000	125000	2.40197	-0.0252125
125000	150000	2.3818	-0.0252644
150000	175000	2.35237	-0.0253279
175000	200000	2.34781	-0.0254009
200000	225000	2.3312	-0.0254794
225000	250000	2.31704	-0.0256164
250000	275000	2.30974	-0.0257373
275000	300000	2.29325	-0.0258444
300000	325000	2.27894	-0.0258807
325000	350000	2.2662	-0.0258456
350000	375000	2.24542	-0.0257405
375000	400000	2.23813	-0.0255662
400000	425000	2.22198	-0.0252295
425000	450000	2.20782	-0.0247315
450000	475000	2.19551	-0.024075
475000	500000	2.19567	-0.0232598
500000	525000	2.19092	-0.0222373
525000	550000	2.18513	-0.0210092
550000	575000	2.17829	-0.0195606
575000	600000	2.16964	-0.0178914
600000	625000	2.1593	-0.0160023
625000	650000	2.15347	-0.013898
650000	675000	2.15191	-0.011595
675000	700000	2.14407	-0.00909335
700000	725000	2.14807	-0.00638976
725000	750000	2.14552	-0.00360224
750000	775000	2.1434	-0.000731529
775000	800000	2.14	0.00222224
800000	825000	2.14349	0.00525459
825000	850000	2.14044	0.00817735
850000	875000	2.13684	0.0109906
875000	900000	2.12698	0.0136945
900000	925000	2.11393	0.0162861
925000	950000	2.11352	0.0186676
950000	975000	2.10894	0.0208402
975000	1000000	2.10424	0.0228038
1000000	1025000	2.10282	0.0245593
1025000	1050000	2.1016	0.0261082
1050000	1075000	2.1025	0.0274528
1075000	1100000	2.09059	0.0285929
1100000	1125000	2.07997	0.0295275
1125000	1150000	2.06446	0.0302498
1150000	1175000	2.05842	0.0308189
1175000	1200000	2.04577	0.0312348
1200000	1225000	2.0252	0.0314935
1225000	1250000	2.01824	0.0316041
1250000	1275000	2.0144	0.0316606
1275000	1300000	2.001	0.0316632
1300000	1325000	1.98416	0.0315889
1325000	1350000	1.98095	0.0314436
1350000	1375000	1.96662	0.031276
1375000	1400000	1.94922	0.0310862
1400000	1425000	1.93895	0.0309024
1425000	1450000	1.92564	0.0307226
1450000	1475000	1.91443	0.0305462
1475000	1500000	1.89559	0.0303731
1500000	1525000	1.87763	0.0302119
1525000	1550000	1.85941	0.0300654
1550000	1575000	1.84683	0.0299367
1575000	1600000	1.84748	0.0298259
1600000	1625000	1.8424	0.0297081
1625000	1650000	1.8343	0.0295912
1650000	1675000	1.84203	0.0294708
1675000	1700000	1.83745	0.0293466
1700000	1725000	1.83528	0.029232
1725000	1750000	1.86042	0.0291726
1750000	1775000	1.87215	0.0291655
1775000	1800000	1.8839	0.0292106
1800000	1825000	1.88704	0.0293123
1825000	1850000	1.89692	0.0294139
1850000	1875000	1.91155	0.0295164
1875000	1900000	1.92301	0.0296197
1900000	1925000	1.93289	0.0297195
1925000	1950000	1.95156	0.0297984
1950000	1975000	1.97819	0.0298551
1975000	2000000	2.00839	0.0298895
2000000	2025000	2.03193	0.0298913
2025000	2050000	2.0654	0.02991
2050000	2075000	2.07396	0.0299416
2075000	2100000	2.07876	0.0299862
2100000	2125000	2.07715	0.0300418
2125000	2150000	2.07278	0.0300824
2150000	2175000	2.07577	0.0300849
2175000	2200000	2.08254	0.0300494
2200000	2225000	2.08183	0.0299219
2225000	2250000	2.0872	0.029694
2250000	2275000	2.08849	0.029394
2275000	2300000	2.08981	0.0290219
2300000	2325000	2.09456	0.028471
2325000	2350000	2.09801	0.0277504
2350000	2375000	2.09841	0.0268688
2375000	2400000	2.1037	0.0258262
2400000	2425000	2.1025	0.0246998
2425000	2450000	2.10948	0.0235109
2450000	2475000	2.10947	0.0222345
2475000	2500000	2.11554	0.0208707
2500000	2525000	2.11228	0.019416
2525000	2550000	2.10913	0.0178741
2550000	2575000	2.11201	0.0162581
2575000	2600000	2.11465	0.0145681
2600000	2625000	2.11467	0.0128604
2625000	2650000	2.12131	0.0112429
2650000	2675000	2.11675	0.00972006
2675000	2700000	2.11185	0.00829171
2700000	2725000	2.11213	0.00699012
2725000	2750000	2.10482	0.00602865
2750000	2775000	2.10633	0.00540282
2775000	2800000	2.09774	0.00511253
2800000	2825000	2.10322	0.00515182
2825000	2850000	2.1064	0.00536594
2850000	2875000	2.10946	0.00574435
2875000	2900000	2.11353	0.00628712
2900000	2925000	2.11536	0.00699835
2925000	2950000	2.12979	0.00788512
2950000	2975000	2.13474	0.00894547
2975000	3000000	2.14127	0.0101795
3000000	3025000	2.14415	0.0115875
3025000	3050000	2.14395	0.0130566
3050000	3075000	2.14606	0.0145328
3075000	3100000	2.14597	0.0160161
3100000	3125000	2.14924	0.0175181
3125000	3150000	2.15502	0.0189745
3150000	3175000	2.15962	0.0202785
3175000	3200000	2.16425	0.0214301
3200000	3225000	2.17272	0.0224368
3225000	3250000	2.19292	0.0233106
3250000	3275000	2.21066	0.0241289
3275000	3300000	2.21881	0.0248918
3300000	3325000	2.22832	0.0256009
3325000	3350000	2.23482	0.0262479
3350000	3375000	2.24142	0.0268293
3375000	3400000	2.2446	0.0273451
3400000	3425000	2.25419	0.0277784
3425000	3450000	2.25792	0.0281285
3450000	3475000	2.2658	0.0284518
3475000	3500000	2.27539	0.0287484
3500000	3525000	2.28432	0.0290017
3525000	3550000	2.29891	0.0291884
3550000	3575000	2.31579	0.0293408
3575000	3600000	2.3204	0.0294588
3600000	3625000	2.32529	0.0295345
3625000	3650000	2.32079	0.0295529
3650000	3675000	2.32161	0.0295081
3675000	3700000	2.30971	0.0293999
3700000	3725000	2.29856	0.0292176
3725000	3750000	2.28642	0.0289576
3750000	3775000	2.25085	0.0286241
3775000	3800000	2.23203	0.0282172
3800000	3825000	2.21752	0.0277029
3825000	3850000	2.20825	0.0271154
3850000	3875000	2.19979	0.0264547
3875000	3900000	2.19052	0.0257211
3900000	3925000	2.17992	0.0249311
3925000	3950000	2.17087	0.0241179
3950000	3975000	2.16256	0.023293
3975000	4000000	2.15108	0.0224565
4000000	4025000	2.12915	0.0216052
4025000	4050000	2.11117	0.0207553
4050000	4075000	2.09309	0.0199141
4075000	4100000	2.09889	0.0190815
4100000	4125000	2.09949	0.0182574
4125000	4150000	2.10731	0.0174632
4150000	4175000	2.11316	0.0167008
4175000	4200000	2.12023	0.0159701
4200000	4225000	2.13517	0.0152962
4225000	4250000	2.1405	0.0147467
4250000	4275000	2.14551	0.0143045
4275000	4300000	2.15287	0.0139697
4300000	4325000	2.15747	0.0137529
4325000	4350000	2.16692	0.0136206
4350000	4375000	2.17486	0.0135563
4375000	4400000	2.18411	0.0135601
4400000	4425000	2.1913	0.0135736
4425000	4450000	2.19676	0.0136028
4450000	4475000	2.20014	0.0136399
4475000	4500000	2.20913	0.0136848
4500000	4525000	2.20677	0.0137614
4525000	4550000	2.21077	0.0138702
4550000	4575000	2.22394	0.0140006
4575000	4600000	2.22434	0.0141526
4600000	4625000	2.23079	0.0143054
4625000	4650000	2.23752	0.0144089
4650000	4675000	2.23789	0.0144295
4675000	4700000	2.24763	0.014367
4700000	4725000	2.25234	0.0142349
4725000	4750000	2.25574	0.0140119
4750000	4775000	2.25172	0.0137147
4775000	4800000	2.24897	0.0133433
4800000	4825000	2.26012	0.0128986
4825000	4850000	2.24881	0.0124976
4850000	4875000	2.24255	0.012137
4875000	4900000	2.23809	0.0118169
4900000	4925000	2.23453	0.011538
4925000	4950000	2.24433	0.0112527
4950000	4975000	2.2446	0.0109606
4975000	5000000	2.23386	0.0106618
5000000	5025000	2.2338	0.0103719
5025000	5050000	2.23529	0.0101326
5050000	5075000	2.23478	0.00996882
5075000	5100000	2.23417	0.00988059
5100000	5125000	2.2345	0.00986006
5125000	5150000	2.23376	0.00988047
5150000	5175000	2.23025	0.00995259
5175000	5200000	2.22657	0.0100764
5200000	5225000	2.21782	0.010275
5225000	5250000	2.20103	0.0105465
5250000	5275000	2.19181	0.0108326
5275000	5300000	2.18451	0.0111332
5300000	5325000	2.18351	0.0114694
5325000	5350000	2.1797	0.0118399
5350000	5375000	2.17454	0.0122685
5375000	5400000	2.16576	0.0127552
5400000	5425000	2.15865	0.0133029
5425000	5450000	2.14994	0.0138802
5450000	5475000	2.14373	0.0144662
5475000	5500000	2.13075	0.0150609
5500000	5525000	2.12141	0.0156708
5525000	5550000	2.12604	0.0163117
5550000	5575000	2.11439	0.0169968
5575000	5600000	2.10653	0.0177262
5600000	5625000	2.09286	0.0185183
5625000	5650000	2.09464	0.0193267
5650000	5675000	2.09576	0.0201524
5675000	5700000	2.09322	0.0209954
5700000	5725000	2.09319	0.0218563
5725000	5750000	2.09695	0.0226929
5750000	5775000	2.10178	0.0235059
5775000	5800000	2.09899	0.0242952
5800000	5825000	2.1013	0.025067
5825000	5850000	2.10383	0.0258154
5850000	5875000	2.10184	0.0265561
5875000	5900000	2.09868	0.0272891
5900000	5925000	2.09012	0.0280089
5925000	5950000	2.08599	0.0287025
5950000	5975000	2.07872	0.0293619
5975000	6000000	2.07469	0.0299874
6000000	6025000	2.07125	0.0305718
6025000	6050000	2.07628	0.031078
6050000	6075000	2.07692	0.0315294
6075000	6100000	2.08032	0.0319259
6100000	6125000	2.07232	0.0322779
6125000	6150000	2.07584	0.0325841
6150000	6175000	2.07775	0.0328655
6175000	6200000	2.0793	0.0331222
6200000	6225000	2.07822	0.0333375
6225000	6250000	2.07263	0.0334992
6250000	6275000	2.07147	0.0336102
6275000	6300000	2.06417	0.0336705
6300000	6325000	2.06458	0.0336688
6325000	6350000	2.06295	0.0336162
6350000	6375000	2.05488	0.0335192
6375000	6400000	2.04818	0.0333777
6400000	6425000	2.04858	0.0331767
6425000	6450000	2.04602	0.0329302
6450000	6475000	2.04163	0.0326568
6475000	6500000	2.0371	0.0323564
6500000	6525000	2.03435	0.0320316
6525000	6550000	2.03395	0.0316618
6550000	6575000	2.02851	0.0312475
6575000	6600000	2.02298	0.0307889
6600000	6625000	2.02278	0.0302944
6625000	6650000	2.01437	0.0297972
6650000	6675000	2.0074	0.0293036
6675000	6700000	2.00699	0.0288136
6700000	6725000	2.00655	0.0283182
6725000	6750000	2.0106	0.0278402
6750000	6775000	2.01189	0.027374
6775000	6800000	2.02163	0.0269196
6800000	6825000	2.03266	0.0264641
6825000	6850000	2.03867	0.0260375
6850000	6875000	2.05248	0.0256331
6875000	6900000	2.05331	0.0252507
6900000	6925000	2.05488	0.0249119
6925000	6950000	2.05837	0.0246113
6950000	6975000	2.05405	0.0243593
6975000	7000000	2.04996	0.0241559
7000000	7025000	2.04928	0.0240129
7025000	7050000	2.0466	0.0239132
7050000	7075000	2.04763	0.0238401
7075000	7100000	2.05393	0.0237935
7100000	7125000	2.0578	0.0237776
7125000	7150000	2.05797	0.0238101
7150000	7175000	2.05695	0.0238796
7175000	7200000	2.06176	0.0239861
7200000	7225000	2.06462	0.024132
7225000	7250000	2.06742	0.0243432
7250000	7275000	2.07875	0.0246046
7275000	7300000	2.08388	0.0249161
7300000	7325000	2.08118	0.0252561
7325000	7350000	2.07924	0.0255814
7350000	7375000	2.08154	0.0258947
7375000	7400000	2.08617	0.0261961
7400000	7425000	2.08684	0.0264778
7425000	7450000	2.08493	0.0267166
7450000	7475000	2.08821	0.026921
7475000	7500000	2.09685	0.027091
7500000	7525000	2.10079	0.0272269
7525000	7550000	2.10464	0.0273206
7550000	7575000	2.09782	0.0273633
7575000	7600000	2.09956	0.0273549
7600000	7625000	2.09957	0.0272795
7625000	7650000	2.10942	0.0271324
7650000	7675000	2.10379	0.0269006
7675000	7700000	2.09769	0.026584
7700000	7725000	2.09319	0.0261959
7725000	7750000	2.09506	0.0257799
7750000	7775000	2.09564	0.0253576
7775000	7800000	2.09296	0.0249288
7800000	7825000	2.09536	0.0244992
7825000	7850000	2.0932	0.024084
7850000	7875000	2.08732	0.0236949
7875000	7900000	2.08619	0.0233319
7900000	7925000	2.08582	0.0230069
7925000	7950000	2.08834	0.0227195
7950000	7975000	2.09046	0.0224736
7975000	8000000	2.09781	0.0222693
8000000	8025000	2.09781	0.0220884
8025000	8050000	2.09397	0.0219629
8050000	8075000	2.08531	0.0218952
8075000	8100000	2.08393	0.0218853
8100000	8125000	2.08094	0.0219188
8125000	8150000	2.08291	0.0219695
8150000	8175000	2.08413	0.0220154
8175000	8200000	2.07299	0.0220565
8200000	8225000	2.06944	0.0220904
8225000	8250000	2.06347	0.0221058
8250000	8275000	2.0542	0.0220951
8275000	8300000	2.04656	0.0220583
8300000	8325000	2.05036	0.022001
8325000	8350000	2.04209	0.0218993
8350000	8375000	2.03821	0.0217533
8375000	8400000	2.03886	0.0215631
8400000	8425000	2.03541	0.0213625
8425000	8450000	2.02626	0.021188
8450000	8475000	2.02884	0.0210235
8475000	8500000	2.03044	0.0208689
8500000	8525000	2.03249	0.0207222
8525000	8550000	2.02769	0.0206119
8550000	8575000	2.03419	0.0205512
8575000	8600000	2.03864	0.0205401
8600000	8625000	2.03336	0.0205823
8625000	8650000	2.03653	0.0206829
8650000	8675000	2.04058	0.0208475
8675000	8700000	2.03973	0.0210761
8700000	8725000	2.03218	0.0213796
8725000	8750000	2.03542	0.021747
8750000	8775000	2.03164	0.0221902
8775000	8800000	2.03032	0.0227094
8800000	8825000	2.02569	0.023306
8825000	8850000	2.01193	0.0239123
8850000	8875000	2.00279	0.0245101
8875000	8900000	1.9918	0.0250993
8900000	8925000	1.98602	0.0256869
8925000	8950000	1.98444	0.0262772
8950000	8975000	1.98581	0.026856
8975000	9000000	1.98642	0.0274232
9000000	9025000	1.98763	0.0279643
9025000	9050000	1.99109	0.0284721
9050000	9075000	1.99051	0.0289439
9075000	9100000	1.99105	0.0293797
9100000	9125000	1.99275	0.0297836
9125000	9150000	1.99858	0.0301335
9150000	9175000	2.00101	0.0304351
9175000	9200000	2.00907	0.0306882
9200000	9225000	2.00381	0.0309015
9225000	9250000	2.00766	0.0310716
9250000	9275000	2.01717	0.0312325
9275000	9300000	2.02633	0.0313841
9300000	9325000	2.02591	0.0315138
9325000	9350000	2.03285	0.0316076
9350000	9375000	2.0375	0.0316636
9375000	9400000	2.03515	0.0316816
9400000	9425000	2.0396	0.0316665
9425000	9450000	2.0457	0.0316472
9450000	9475000	2.04981	0.0316276
9475000	9500000	2.05068	0.0316075
9500000	9525000	2.04388	0.0315724
9525000	9550000	2.04443	0.0315144
9550000	9575000	2.04129	0.0314443
9575000	9600000	2.04022	0.0313623
9600000	9625000	2.04396	0.0312686
9625000	9650000	2.03962	0.0311462
9650000	9675000	2.03435	0.0309968
9675000	9700000	2.02916	0.0308202
9700000	9725000	2.02621	0.0306054
9725000	9750000	2.02885	0.0303778
9750000	9775000	2.02308	0.0301444
9775000	9800000	2.01348	0.0299051
9800000	9825000	2.01302	0.0296567
9825000	9850000	2.00857	0.0293895
9850000	9875000	2.00535	0.0290891
9875000	9900000	2.00577	0.0287553
9900000	9925000	2.00527	0.0283944
9925000	9950000	1.99893	0.0280355
9950000	9975000	1.99726	0.0276827
9975000	10000000	1.98982	0.027336
10000000	10025000	1.98328	0.0270089
10025000	10050000	1.98584	0.0267007
10050000	10075000	1.98337	0.02642
10075000	10100000	1.99239	0.0261668
10100000	10125000	1.99873	0.0259344
10125000	10150000	2.00878	0.0257452
10150000	10175000	2.01313	0.0255865
10175000	10200000	2.01677	0.0254583
10200000	10225000	2.03381	0.0253896
10225000	10250000	2.04371	0.0253871
10250000	10275000	2.04782	0.0254554
10275000	10300000	2.04875	0.0255946
10300000	10325000	2.0495	0.025806
10325000	10350000	2.04677	0.0260771
10350000	10375000	2.05025	0.0263934
10375000	10400000	2.05266	0.0267549
10400000	10425000	2.05695	0.0271535
10425000	10450000	2.06382	0.0275621
10450000	10475000	2.07052	0.0279809
10475000	10500000	2.06759	0.0284101
10500000	10525000	2.07072	0.0288502
10525000	10550000	2.07258	0.0293146
10550000	10575000	2.08016	0.029792
10575000	10600000	2.07663	0.0302824
10600000	10625000	2.07665	0.0307667
10625000	10650000	2.08061	0.0311866
10650000	10675000	2.07391	0.031539
10675000	10700000	2.061	0.0318238
10700000	10725000	2.06133	0.0320351
10725000	10750000	2.06367	0.0321706
10750000	10775000	2.05616	0.0322364
10775000	10800000	2.05261	0.0322324
10800000	10825000	2.05457	0.0321598
10825000	10850000	2.06308	0.0320346
10850000	10875000	2.07389	0.0318705
10875000	10900000	2.0728	0.0316674
10900000	10925000	2.07158	0.0314489
10925000	10950000	2.07099	0.0312138
10950000	10975000	2.07786	0.0309555
10975000	11000000	2.07645	0.0306738
11000000	11025000	2.07615	0.0303615
11025000	11050000	2.07797	0.0300569
11050000	11075000	2.07388	0.0297892
11075000	11100000	2.07393	0.0295584
11100000	11125000	2.07527	0.0293688
11125000	11150000	2.06846	0.0292323
11150000	11175000	2.06098	0.0291501
11175000	11200000	2.05608	0.0291221
11200000	11225000	2.04855	0.0291487
11225000	11250000	2.04567	0.0292279
11250000	11275000	2.0514	0.0293515
11275000	11300000	2.05006	0.0295196
11300000	11325000	2.0471	0.0297363
11325000	11350000	2.05004	0.0299545
11350000	11375000	2.05357	0.0301747
11375000	11400000	2.05288	0.030397
11400000	11425000	2.06035	0.0306159
11425000	11450000	2.0591	0.0308462
11450000	11475000	2.0625	0.0310687
11475000	11500000	2.06458	0.0312833
11500000	11525000	2.06636	0.0314895
11525000	11550000	2.06889	0.0316784
11550000	11575000	2.07321	0.0318439
11575000	11600000	2.07119	0.0319862
11600000	11625000	2.06151	0.0321052
11625000	11650000	2.05409	0.0322001
11650000	11675000	2.0619	0.032272
11675000	11700000	2.07276	0.0323209
11700000	11725000	2.07594	0.0323465
11725000	11750000	2.08539	0.0323406
11750000	11775000	2.0926	0.0323268
11775000	11800000	2.10267	0.032305
11800000	11825000	2.12489	0.0322527
11825000	11850000	2.14112	0.0321809
11850000	11875000	2.16662	0.0320821
11875000	11900000	2.18941	0.0319565
11900000	11925000	2.20183	0.0317741
11925000	11950000	2.21812	0.031536
11950000	11975000	2.24005	0.0312467
11975000	12000000	2.24489	0.0309063
12000000	12025000	2.26915	0.0305281
12025000	12050000	2.28851	0.0301124
12050000	12075000	2.30423	0.0296594
12075000	12100000	2.33068	0.0291692
12100000	12125000	2.34635	0.0286655
12125000	12150000	2.35827	0.0281486
12150000	12175000	2.36746	0.0276229
12175000	12200000	2.38183	0.0270882
12200000	12225000	2.38971	0.0265304
12225000	12250000	2.39174	0.0259948
12250000	12275000	2.39945	0.0254756
12275000	12300000	2.42191	0.0249731
12300000	12325000	2.44302	0.0244567
12325000	12350000	2.47003	0.0239861
12350000	12375000	2.48947	0.0235608
12375000	12400000	2.51223	0.0231807
12400000	12425000	2.53132	0.0227621
12425000	12450000	2.54651	0.0222783
12450000	12475000	2.55409	0.0217291
12475000	12500000	2.55066	0.0211145
12500000	12525000	2.55364	0.020381
12525000	12550000	2.55533	0.0194814
12550000	12575000	2.55773	0.0184152
12575000	12600000	2.5515	0.0171826
12600000	12625000	2.55448	0.0157819
12625000	12650000	2.55817	0.0142414
12650000	12675000	2.5641	0.0125384
12675000	12700000	2.56863	0.010673
12700000	12725000	2.58796	0.00865053
12725000	12750000	2.6011	0.00653182
12750000	12775000	2.60704	0.00428712
12775000	12800000	2.6142	0.00191635
12800000	12825000	2.61823	-0.000559059
12825000	12850000	2.62475	-0.00297159
12850000	12875000	2.62799	-0.00530788
12875000	12900000	2.62924	-0.00756794
12900000	12925000	2.63586	-0.00974559
12925000	12950000	2.64888	-0.0117338
12950000	12975000	2.65505	-0.013509
12975000	13000000	2.65699	-0.0150711
13000000	13025000	2.66075	-0.016343
13025000	13050000	2.66633	-0.0173216
13050000	13075000	2.66658	-0.0180209
13075000	13100000	2.67714	-0.0184411
13100000	13125000	2.6779	-0.0185396
13125000	13150000	2.67282	-0.0183273
13150000	13175000	2.67581	-0.0178345
13175000	13200000	2.67538	-0.0170612
13200000	13225000	2.68335	-0.0160303
13225000	13250000	2.68901	-0.0147846
13250000	13275000	2.69654	-0.0134078
13275000	13300000	2.68781	-0.0119
13300000	13325000	2.68077	-0.0102581
13325000	13350000	2.67655	-0.00849453
13350000	13375000	2.67361	-0.00666271
13375000	13400000	2.66848	-0.00476271
13400000	13425000	2.66237	-0.00279412
13425000	13450000	2.66145	-0.000911059
13450000	13475000	2.66268	0.000884882
13475000	13500000	2.66584	0.00259371
13500000	13525000	2.66761	0.00419476
13525000	13550000	2.67101	0.00560324
13550000	13575000	2.67645	0.00682453
13575000	13600000	2.67246	0.00785865
13600000	13625000	2.67802	0.00870912
13625000	13650000	2.69145	0.00942176
13650000	13675000	2.69606	0.010018
13675000	13700000	2.69337	0.0104978
13700000	13725000	2.69163	0.0108695
13725000	13750000	2.6918	0.0111271
13750000	13775000	2.68833	0.0112769
13775000	13800000	2.68309	0.0113188
13800000	13825000	2.67305	0.0112442
13825000	13850000	2.66104	0.0110525
13850000	13875000	2.64801	0.0108208
13875000	13900000	2.62975	0.0105489
13900000	13925000	2.60882	0.0102375
13925000	13950000	2.59311	0.00992794
13950000	13975000	2.57645	0.00966265
13975000	14000000	2.56089	0.00944159
14000000	14025000	2.55535	0.009272
14025000	14050000	2.53582	0.00914665
14050000	14075000	2.52274	0.00904265
14075000	14100000	2.49905	0.00895994
14100000	14125000	2.4733	0.00891465
14125000	14150000	2.45618	0.00888994
14150000	14175000	2.43342	0.00888888
14175000	14200000	2.40778	0.00891141
14200000	14225000	2.38761	0.00897935
14225000	14250000	2.37125	0.00910988
14250000	14275000	2.36047	0.00930329
14275000	14300000	2.34372	0.00955959
14300000	14325000	2.3211	0.00987841
14325000	14350000	2.30345	0.0102586
14350000	14375000	2.27952	0.0106795
14375000	14400000	2.25996	0.011141
14400000	14425000	2.23333	0.0116415
14425000	14450000	2.21257	0.0121664
14450000	14475000	2.1955	0.0127194
14475000	14500000	2.1864	0.0133005
14500000	14525000	2.18079	0.0139296
14525000	14550000	2.18417	0.0145747
14550000	14575000	2.18863	0.0152441
14575000	14600000	2.18705	0.0159379
14600000	14625000	2.18757	0.0166511
14625000	14650000	2.1889	0.0173402
14650000	14675000	2.18903	0.0179965
14675000	14700000	2.1801	0.0186201
14700000	14725000	2.18022	0.0192181
14725000	14750000	2.1697	0.0197912
14750000	14775000	2.15878	0.0203401
14775000	14800000	2.16102	0.0208646
14800000	14825000	2.15683	0.0213646
14825000	14850000	2.1481	0.0218436
14850000	14875000	2.13761	0.0223088
14875000	14900000	2.12153	0.0227602
14900000	14925000	2.11637	0.0232067
14925000	14950000	2.11073	0.0236084
14950000	14975000	2.10075	0.0239814
14975000	15000000	2.09766	0.0243255
15000000	15025000	2.08531	0.0246449
15025000	15050000	2.07117	0.0249492
15050000	15075000	2.05942	0.0252602
15075000	15100000	2.05266	0.0255781
15100000	15125000	2.04952	0.0259004
15125000	15150000	2.04231	0.0262131
15150000	15175000	2.03177	0.0265156
15175000	15200000	2.02552	0.0268081
15200000	15225000	2.01786	0.0270892
15225000	15250000	2.00822	0.0273594
15250000	15275000	2.00637	0.0276169
15275000	15300000	2.00778	0.0278618
15300000	15325000	2.01749	0.0281061
15325000	15350000	2.02002	0.0283321
15350000	15375000	2.01362	0.0285595
15375000	15400000	2.01057	0.0287886
15400000	15425000	2.00783	0.0289994
15425000	15450000	2.00722	0.0291839
15450000	15475000	2.00989	0.0293374
15475000	15500000	2.00484	0.0294597
15500000	15525000	1.99284	0.029558
15525000	15550000	1.98373	0.0296366
15550000	15575000	1.98404	0.0297027
15575000	15600000	1.98365	0.0297562
15600000	15625000	1.98837	0.0298055
15625000	15650000	1.98306	0.0298532
15650000	15675000	1.97698	0.0298991
15675000	15700000	1.97485	0.0299431
15700000	15725000	1.97054	0.0299819
15725000	15750000	1.96243	0.0299914
15750000	15775000	1.96611	0.0299804
15775000	15800000	1.96664	0.0299491
15800000	15825000	1.96753	0.0298871
15825000	15850000	1.96806	0.0298342
15850000	15875000	1.96011	0.0297945
15875000	15900000	1.94855	0.0297678
15900000	15925000	1.93935	0.0297413
15925000	15950000	1.9359	0.0297008
15950000	15975000	1.93425	0.0296441
15975000	16000000	1.93364	0.0295713
16000000	16025000	1.92924	0.0294686
16025000	16050000	1.93387	0.0293194
16050000	16075000	1.93035	0.0291223
16075000	16100000	1.92453	0.0288774
16100000	16125000	1.92641	0.0285402
16125000	16150000	1.92756	0.0281175
16150000	16175000	1.92689	0.0276214
16175000	16200000	1.93244	0.0270518
16200000	16225000	1.93674	0.0264366
16225000	16250000	1.93533	0.0257965
16250000	16275000	1.93997	0.0251114
16275000	16300000	1.94099	0.0243812
16300000	16325000	1.93734	0.0235831
16325000	16350000	1.93938	0.0227429
16350000	16375000	1.9382	0.0218679
16375000	16400000	1.93947	0.0209579
16400000	16425000	1.94109	0.0199971
16425000	16450000	1.93703	0.0190128
16450000	16475000	1.93334	0.0180135
16475000	16500000	1.92831	0.0169991
16500000	16525000	1.9232	0.0160247
16525000	16550000	1.92035	0.0151792
16550000	16575000	1.90952	0.0144592
16575000	16600000	1.8932	0.0138648
16600000	16625000	1.89248	0.0134134
16625000	16650000	1.90008	0.013049
16650000	16675000	1.89715	0.0127615
16675000	16700000	1.89378	0.0125509
16700000	16725000	1.89665	0.0124259
16725000	16750000	1.89318	0.0124325
16750000	16775000	1.90206	0.0125578
16775000	16800000	1.90743	0.0128018
16800000	16825000	1.90988	0.0131655
16825000	16850000	1.91258	0.0136808
16850000	16875000	1.92359	0.0143341
16875000	16900000	1.92831	0.0151252
16900000	16925000	1.93866	0.0160549
16925000	16950000	1.93444	0.0170129
16950000	16975000	1.93673	0.0179548
16975000	17000000	1.94182	0.0188805
17000000	17025000	1.94519	0.0197948
17025000	17050000	1.95526	0.0206625
17050000	17075000	1.96753	0.0215115
17075000	17100000	1.97311	0.0223418
17100000	17125000	1.97125	0.0231676
17125000	17150000	1.968	0.0239716
17150000	17175000	1.97146	0.0247308
17175000	17200000	1.98381	0.0254449
17200000	17225000	1.98622	0.0261082
17225000	17250000	1.99206	0.0267182
17250000	17275000	1.9911	0.027259
17275000	17300000	1.97879	0.0277307
17300000	17325000	1.9721	0.028126
17325000	17350000	1.96523	0.0284438
17350000	17375000	1.95996	0.0287391
17375000	17400000	1.96412	0.029012
17400000	17425000	1.95937	0.029254
17425000	17450000	1.95666	0.0294559
17450000	17475000	1.95554	0.0296352
17475000	17500000	1.94393	0.0297922
17500000	17525000	1.94789	0.0299162
17525000	17550000	1.95137	0.0299792
17550000	17575000	1.95628	0.0299896
17575000	17600000	1.95211	0.0299476
17600000	17625000	1.9492	0.0298649
17625000	17650000	1.93543	0.0297536
17650000	17675000	1.93664	0.0296148
17675000	17700000	1.9373	0.0294484
17700000	17725000	1.9428	0.0292642
17725000	17750000	1.94922	0.0290765
17750000	17775000	1.9601	0.0288858
17775000	17800000	1.96036	0.0286923
17800000	17825000	1.95806	0.0284935
17825000	17850000	1.96318	0.0283064
17850000	17875000	1.97028	0.0281355
17875000	17900000	1.9789	0.0279808
17900000	17925000	1.98134	0.0278416
17925000	17950000	1.98161	0.0277385
17950000	17975000	1.98068	0.0276858
17975000	18000000	1.98853	0.0276834
18000000	18025000	1.98979	0.0277306
18025000	18050000	1.98712	0.0278041
18050000	18075000	1.97834	0.0278978
18075000	18100000	1.99105	0.0280115
18100000	18125000	2.00573	0.0281328
18125000	18150000	2.02164	0.0282424
18150000	18175000	2.03296	0.0283331
18175000	18200000	2.03729	0.0284048
18200000	18225000	2.0322	0.0284749
18225000	18250000	2.0417	0.0285481
18250000	18275000	2.04492	0.0286156
18275000	18300000	2.04777	0.0286778
18300000	18325000	2.04514	0.0287358
18325000	18350000	2.04375	0.0287913
18350000	18375000	2.04062	0.0288339
18375000	18400000	2.04403	0.0288635
18400000	18425000	2.0417	0.0288824
18425000	18450000	2.03888	0.0288916
18450000	18475000	2.0422	0.0289031
18475000	18500000	2.042	0.0289168
18500000	18525000	2.04648	0.0289336
18525000	18550000	2.05961	0.0289789
18550000	18575000	2.07202	0.0290622
18575000	18600000	2.07664	0.0291837
18600000	18625000	2.08396	0.0293359
18625000	18650000	2.07933	0.0294844
18650000	18675000	2.07182	0.0296268
18675000	18700000	2.07307	0.0297632
18700000	18725000	2.07231	0.0298422
18725000	18750000	2.07301	0.029861
18750000	18775000	2.08096	0.0298189
18775000	18800000	2.0772	0.0297159
18800000	18825000	2.07508	0.0295946
18825000	18850000	2.07686	0.0294508
18850000	18875000	2.07703	0.0292836
18875000	18900000	2.07791	0.0290932
18900000	18925000	2.0841	0.0289026
18925000	18950000	2.08509	0.0287099
18950000	18975000	2.08795	0.0285024
18975000	19000000	2.08335	0.0282801
19000000	19025000	2.09055	0.0280356
19025000	19050000	2.0958	0.0277834
19050000	19075000	2.10086	0.0275409
19075000	19100000	2.09748	0.027308
19100000	19125000	2.10063	0.0270622
19125000	19150000	2.10518	0.026906
19150000	19175000	2.10851	0.0268409
19175000	19200000	2.11026	0.0268668
19200000	19225000	2.11165	0.0270062
19225000	19250000	2.11514	0.027174
19250000	19275000	2.11961	0.0273722
19275000	19300000	2.12153	0.0276009
19300000	19325000	2.13619	0.0278602
19325000	19350000	2.14111	0.0281041
19350000	19375000	2.13834	0.0283335
19375000	19400000	2.14311	0.0285484
19400000	19425000	2.14966	0.028731
19425000	19450000	2.15544	0.0288963
19450000	19475000	2.15712	0.0290369
19475000	19500000	2.15681	0.0291529
19500000	19525000	2.16022	0.0292242
19525000	19550000	2.16009	0.0292958
19550000	19575000	2.15882	0.0293166
19575000	19600000	2.159	0.0292866
19600000	19625000	2.15647	0.0291971
19625000	19650000	2.1541	0.0290032
19650000	19675000	2.16802	0.0287475
19675000	19700000	2.17062	0.0284301
19700000	19725000	2.16941	0.0280789
19725000	19750000	2.16772	0.0276938
19750000	19775000	2.17102	0.0272977
19775000	19800000	2.16641	0.0268907
19800000	19825000	2.17464	0.0264726
19825000	19850000	2.18531	0.026079
19850000	19875000	2.1911	0.0257024
19875000	19900000	2.19184	0.0253428
19900000	19925000	2.18933	0.0250101
19925000	19950000	2.20093	0.0247444
19950000	19975000	2.21314	0.0245234
19975000	20000000	2.22102	0.0243468
20000000	20025000	2.2237	0.0242171
20025000	20050000	2.22556	0.0241515
20050000	20075000	2.2379	0.0241725
20075000	20100000	2.24677	0.0242802
20100000	20125000	2.24062	0.0244656
20125000	20150000	2.23305	0.0246728
20150000	20175000	2.22175	0.0249018
20175000	20200000	2.21551	0.0251525
20200000	20225000	2.21754	0.0254302
20225000	20250000	2.22293	0.0257352
20250000	20275000	2.21737	0.0260495
20275000	20300000	2.21244	0.0263732
20300000	20325000	2.19936	0.0266989
20325000	20350000	2.19122	0.0270071
20350000	20375000	2.19744	0.0272774
20375000	20400000	2.19998	0.0275098
20400000	20425000	2.20427	0.0276634
20425000	20450000	2.20543	0.0277334
20450000	20475000	2.21209	0.0277112
20475000	20500000	2.22178	0.0275968
20500000	20525000	2.22102	0.0273873
20525000	20550000	2.21656	0.0271002
20550000	20575000	2.20578	0.0267638
20575000	20600000	2.19941	0.0263778
20600000	20625000	2.19656	0.0259457
20625000	20650000	2.19533	0.0254572
20650000	20675000	2.19349	0.0249121
20675000	20700000	2.20451	0.0243105
20700000	20725000	2.20582	0.0236711
20725000	20750000	2.21	0.0230088
20750000	20775000	2.20966	0.0223333
20775000	20800000	2.19814	0.0216446
20800000	20825000	2.19736	0.0209719
20825000	20850000	2.20454	0.0203969
20850000	20875000	2.19968	0.0199222
20875000	20900000	2.20134	0.0195478
20900000	20925000	2.19084	0.0192786
20925000	20950000	2.17322	0.0191201
20950000	20975000	2.16668	0.0190638
20975000	21000000	2.16413	0.0191094
21000000	21025000	2.16773	0.0191899
21025000	21050000	2.15536	0.0192988
21050000	21075000	2.14151	0.0194411
21075000	21100000	2.13119	0.0196169
21100000	21125000	2.13207	0.0199011
21125000	21150000	2.12961	0.0202562
21150000	21175000	2.13313	0.020675
21175000	21200000	2.13337	0.0211574
21200000	21225000	2.13526	0.0217071
21225000	21250000	2.13159	0.0222661
21250000	21275000	2.1233	0.0227936
21275000	21300000	2.12294	0.0232894
21300000	21325000	2.12741	0.0237244
21325000	21350000	2.12151	0.0240886
21350000	21375000	2.1194	0.0243794
21375000	21400000	2.12221	0.0245966
21400000	21425000	2.12013	0.0247605
21425000	21450000	2.11995	0.0250055
21450000	21475000	2.11938	0.0253348
21475000	21500000	2.11936	0.0257485
21500000	21525000	2.13061	0.0262447
21525000	21550000	2.13436	0.0266732
21550000	21575000	2.12652	0.0270529
21575000	21600000	2.12809	0.0273836
21600000	21625000	2.12968	0.0276496
21625000	21650000	2.12945	0.0278434
21650000	21675000	2.13171	0.0279939
21675000	21700000	2.13438	0.0281011
21700000	21725000	2.13398	0.0281842
21725000	21750000	2.1401	0.0283018
21750000	21775000	2.14006	0.0284588
21775000	21800000	2.13027	0.0286551
21800000	21825000	2.12774	0.028893
21825000	21850000	2.11897	0.029132
21850000	21875000	2.10852	0.0293049
21875000	21900000	2.10203	0.0294119
21900000	21925000	2.09808	0.0294426
21925000	21950000	2.09792	0.029401
21950000	21975000	2.09631	0.0293621
21975000	22000000	2.09643	0.0293257
22000000	22025000	2.09242	0.0292757
22025000	22050000	2.08611	0.0292438
22050000	22075000	2.09378	0.0292338
22075000	22100000	2.09395	0.0292457
22100000	22125000	2.08976	0.0293049
22125000	22150000	2.09048	0.0293729
22150000	22175000	2.08275	0.0294205
22175000	22200000	2.08253	0.0294476
22200000	22225000	2.07635	0.0294506
22225000	22250000	2.06675	0.0294251
22250000	22275000	2.06238	0.0293911
22275000	22300000	2.07155	0.0293488
22300000	22325000	2.0814	0.029305
22325000	22350000	2.08773	0.0292798
22350000	22375000	2.10014	0.0292714
22375000	22400000	2.10151	0.0292797
22400000	22425000	2.1035	0.0293051
22425000	22450000	2.10282	0.0293799
22450000	22475000	2.10511	0.0294884
22475000	22500000	2.10006	0.0296305
22500000	22525000	2.09937	0.0297788
22525000	22550000	2.09953	0.0298825
22550000	22575000	2.08931	0.0299608
22575000	22600000	2.08555	0.0300138
22600000	22625000	2.08631	0.0300232
22625000	22650000	2.09141	0.0299966
22650000	22675000	2.09728	0.0299362
22675000	22700000	2.10285	0.0298419
22700000	22725000	2.09821	0.0297274
22725000	22750000	2.09264	0.0295791
22750000	22775000	2.09279	0.0293869
22775000	22800000	2.08801	0.0291507
22800000	22825000	2.09234	0.0288777
22825000	22850000	2.09022	0.0285674
22850000	22875000	2.0869	0.0282035
22875000	22900000	2.08478	0.0277861
22900000	22925000	2.07562	0.0273053
22925000	22950000	2.08062	0.0268158
22950000	22975000	2.08672	0.0263431
22975000	23000000	2.08632	0.0258872
23000000	23025000	2.08718	0.0254778
23025000	23050000	2.08844	0.0251511
23050000	23075000	2.09109	0.0249034
23075000	23100000	2.09748	0.0247345
23100000	23125000	2.09812	0.0246436
23125000	23150000	2.09902	0.0246034
23150000	23175000	2.09674	0.0246204
23175000	23200000	2.09184	0.0246949
23200000	23225000	2.08762	0.0248235
23225000	23250000	2.08803	0.0249921
23250000	23275000	2.09172	0.0252008
23275000	23300000	2.09505	0.0254496
23300000	23325000	2.09035	0.0257382
23325000	23350000	2.08446	0.0260861
23350000	23375000	2.08745	0.0264659
23375000	23400000	2.08735	0.0268778
23400000	23425000	2.08585	0.0273132
23425000	23450000	2.08618	0.0277126
23450000	23475000	2.08072	0.0280579
23475000	23500000	2.08289	0.0283492
23500000	23525000	2.07976	0.0285625
23525000	23550000	2.07401	0.0286999
23550000	23575000	2.06868	0.0287752
23575000	23600000	2.07562	0.0287882
23600000	23625000	2.08043	0.0287701
23625000	23650000	2.0803	0.0287278
23650000	23675000	2.09385	0.0286682
23675000	23700000	2.09584	0.0285914
23700000	23725000	2.09064	0.0284986
23725000	23750000	2.07915	0.0283909
23750000	23775000	2.07845	0.0282584
23775000	23800000	2.0796	0.0281011
23800000	23825000	2.08612	0.0279096
23825000	23850000	2.09165	0.027701
23850000	23875000	2.09054	0.027505
23875000	23900000	2.09837	0.0273216
23900000	23925000	2.08919	0.027153
23925000	23950000	2.07929	0.0270469
23950000	23975000	2.07726	0.0270024
23975000	24000000	2.07462	0.0270193
24000000	24025000	2.06897	0.0270964
24025000	24050000	2.06888	0.0271711
24050000	24075000	2.06844	0.0272402
24075000	24100000	2.06023	0.0273035
24100000	24125000	2.0509	0.0273601
24125000	24150000	2.05132	0.0274075
24150000	24175000	2.05251	0.0274451
24175000	24200000	2.05785	0.027473
24200000	24225000	2.05973	0.0274679
24225000	24250000	2.05646	0.0274488
24250000	24275000	2.05293	0.0274069
24275000	24300000	2.05646	0.0273425
24300000	24325000	2.0486	0.0272729
24325000	24350000	2.04012	0.0271939
24350000	24375000	2.04436	0.0270818
24375000	24400000	2.04198	0.0269363
24400000	24425000	2.04028	0.0267507
24425000	24450000	2.03632	0.0265279
24450000	24475000	2.03524	0.026299
24475000	24500000	2.03474	0.0260641
24500000	24525000	2.03155	0.0258558
24525000	24550000	2.02509	0.0256761
24550000	24575000	2.02481	0.0255261
24575000	24600000	2.03368	0.025406
24600000	24625000	2.03838	0.0253102
24625000	24650000	2.04551	0.025285
24650000	24675000	2.04424	0.0253211
24675000	24700000	2.0371	0.0254183
24700000	24725000	2.0305	0.0255614
24725000	24750000	2.02568	0.0257152
24750000	24775000	2.02497	0.0258819
24775000	24800000	2.01361	0.0260615
24800000	24825000	2.01465	0.0262438
24825000	24850000	2.01962	0.0264425
24850000	24875000	2.0135	0.0266563
24875000	24900000	2.00363	0.026885
24900000	24925000	1.99636	0.0270916
24925000	24950000	2.00061	0.0272109
24950000	24975000	2.0071	0.0272421
24975000	25000000	2.0109	0.0271851
25000000	25025000	2.00886	0.0270641
25025000	25050000	2.00592	0.0268902
25050000	25075000	2.00604	0.0266402
25075000	25100000	2.00721	0.0263142
25100000	25125000	2.00798	0.0259559
25125000	25150000	2.01009	0.0255962
25150000	25175000	2.00132	0.0252526
25175000	25200000	2.00133	0.0249251
25200000	25225000	2.0012	0.0246031
25225000	25250000	2.00287	0.0243068
25250000	25275000	2.00803	0.0240295
25275000	25300000	1.99963	0.023771
25300000	25325000	1.99701	0.0235415
25325000	25350000	1.99635	0.0234152
25350000	25375000	1.99551	0.0234246
25375000	25400000	1.99335	0.0235696
25400000	25425000	1.98338	0.0238476
25425000	25450000	1.98115	0.0242099
25450000	25475000	1.98603	0.0246511
25475000	25500000	1.98419	0.0251711
25500000	25525000	1.977	0.0257622
25525000	25550000	1.97579	0.0263368
25550000	25575000	1.97907	0.0268795
25575000	25600000	1.98353	0.0273902
25600000	25625000	1.97537	0.0278778
25625000	25650000	1.9725	0.0283635
25650000	25675000	1.97672	0.0288372
25675000	25700000	1.96009	0.029299
25700000	25725000	1.9542	0.0297451
25725000	25750000	1.95739	0.0301555
25750000	25775000	1.97373	0.0304931
25775000	25800000	1.97119	0.0307578
25800000	25825000	1.97484	0.0309509
25825000	25850000	1.97592	0.031078
25850000	25875000	1.97028	0.0311632
25875000	25900000	1.9686	0.0312067
25900000	25925000	1.95727	0.0312097
25925000	25950000	1.96527	0.0311876
25950000	25975000	1.96939	0.0311843
25975000	26000000	1.96573	0.0311997
26000000	26025000	1.95629	0.0312282
26025000	26050000	1.94826	0.0312521
26050000	26075000	1.94038	0.0312607
26075000	26100000	1.93967	0.0312541
26100000	26125000	1.94057	0.0312368
26125000	26150000	1.94282	0.0312159
26150000	26175000	1.94104	0.0312017
26175000	26200000	1.94569	0.0311941
26200000	26225000	1.94537	0.0311759
26225000	26250000	1.94356	0.0311448
26250000	26275000	1.95674	0.0310979
26275000	26300000	1.9675	0.0310353
26300000	26325000	1.96138	0.03096
26325000	26350000	1.95335	0.0308695
26350000	26375000	1.94926	0.0307559
26375000	26400000	1.93896	0.0306195
26400000	26425000	1.93031	0.0304696
26425000	26450000	1.92534	0.0303178
26450000	26475000	1.92611	0.0301728
26475000	26500000	1.91557	0.0300347
26500000	26525000	1.90795	0.0299089
26525000	26550000	1.90479	0.0297865
26550000	26575000	1.8974	0.0296639
26575000	26600000	1.89351	0.0295409
26600000	26625000	1.88952	0.0294132
26625000	26650000	1.88631	0.0293151
26650000	26675000	1.87493	0.0292478
26675000	26700000	1.8758	0.0292114
26700000	26725000	1.88016	0.029203
26725000	26750000	1.89345	0.0292166
26750000	26775000	1.89889	0.0292536
26775000	26800000	1.90341	0.0293138
26800000	26825000	1.90895	0.029375
26825000	26850000	1.91072	0.0294181
26850000	26875000	1.90723	0.0294372
26875000	26900000	1.91996	0.0294326
26900000	26925000	1.92754	0.0294349
26925000	26950000	1.92794	0.0294332
26950000	26975000	1.92924	0.0294321
26975000	27000000	1.93278	0.0294315
27000000	27025000	1.94098	0.0294111
27025000	27050000	1.95049	0.0293798
27050000	27075000	1.95776	0.0293205
27075000	27100000	1.95283	0.0292331
27100000	27125000	1.95042	0.0291424
27125000	27150000	1.95223	0.0290538
27150000	27175000	1.94981	0.0289704
27175000	27200000	1.95739	0.0288921
27200000	27225000	1.96523	0.0288079
27225000	27250000	1.96263	0.0287624
27250000	27275000	1.9606	0.028765
27275000	27300000	1.95361	0.0288158
27300000	27325000	1.95977	0.0288967
27325000	27350000	1.96687	0.0289461
27350000	27375000	1.97029	0.0289693
27375000	27400000	1.97445	0.0289664
27400000	27425000	1.97416	0.0289345
27425000	27450000	1.98561	0.0289141
27450000	27475000	1.99149	0.0289009
27475000	27500000	1.99119	0.0288949
27500000	27525000	1.98666	0.0289059
27525000	27550000	1.99376	0.0288841
27550000	27575000	1.99677	0.0288269
27575000	27600000	1.9879	0.0287342
27600000	27625000	1.99089	0.0285745
27625000	27650000	1.99334	0.0283698
27650000	27675000	1.98766	0.0280979
27675000	27700000	1.98721	0.0277588
27700000	27725000	1.99792	0.0273845
27725000	27750000	1.99661	0.0270113
27750000	27775000	1.99889	0.0266699
27775000	27800000	1.99399	0.0263603
27800000	27825000	1.99208	0.0260794
27825000	27850000	1.98478	0.0258329
27850000	27875000	1.97946	0.0256008
27875000	27900000	1.97187	0.0253827
27900000	27925000	1.97068	0.0251648
27925000	27950000	1.9702	0.0249273
27950000	27975000	1.97005	0.0246952
27975000	28000000	1.97733	0.0244685
28000000	28025000	1.98512	0.0242436
28025000	28050000	2.00295	0.0240838
28050000	28075000	2.01681	0.0239781
28075000	28100000	2.03261	0.0239263
28100000	28125000	2.03563	0.0239441
28125000	28150000	2.03429	0.0239675
28150000	28175000	2.02761	0.0239783
28175000	28200000	2.02364	0.0239765
28200000	28225000	2.01825	0.0239585
28225000	28250000	2.00589	0.0239307
28250000	28275000	1.99887	0.0238901
28275000	28300000	1.98951	0.0238366
28300000	28325000	1.98627	0.0237715
28325000	28350000	1.9924	0.0237228
28350000	28375000	1.99868	0.0237004
28375000	28400000	2.01075	0.0237042
28400000	28425000	2.02074	0.0237485
28425000	28450000	2.02623	0.0238404
28450000	28475000	2.02787	0.0239482
28475000	28500000	2.02553	0.0240719
28500000	28525000	2.0264	0.0241757
28525000	28550000	2.03477	0.0242284
28550000	28575000	2.04623	0.0242619
28575000	28600000	2.05933	0.0242764
28600000	28625000	2.07675	0.0242664
28625000	28650000	2.08391	0.0242393
28650000	28675000	2.09186	0.0241919
28675000	28700000	2.1005	0.0241243
28700000	28725000	2.10319	0.0240715
28725000	28750000	2.10452	0.0240314
28750000	28775000	2.1026	0.0239899
28775000	28800000	2.09832	0.0239469
28800000	28825000	2.09836	0.0239088
28825000	28850000	2.10101	0.0238474
28850000	28875000	2.10218	0.0237591
28875000	28900000	2.10356	0.0236438
28900000	28925000	2.09499	0.0234867
28925000	28950000	2.08966	0.0233599
28950000	28975000	2.09213	0.0232788
28975000	29000000	2.08753	0.0232436
29000000	29025000	2.07729	0.0232506
29025000	29050000	2.07093	0.0233105
29050000	29075000	2.06543	0.0234195
29075000	29100000	2.06102	0.0235778
29100000	29125000	2.06483	0.0237776
29125000	29150000	2.07202	0.0239488
29150000	29175000	2.07404	0.0240924
29175000	29200000	2.07479	0.0242084
29200000	29225000	2.08049	0.024284
29225000	29250000	2.07897	0.0243065
29250000	29275000	2.08542	0.0242901
29275000	29300000	2.09208	0.0242347
29300000	29325000	2.09413	0.0241339
29325000	29350000	2.09531	0.0240174
29350000	29375000	2.09619	0.0238491
29375000	29400000	2.10105	0.0236291
29400000	29425000	2.10247	0.0233762
29425000	29450000	2.10574	0.0230977
29450000	29475000	2.10823	0.0227882
29475000	29500000	2.11077	0.0224476
29500000	29525000	2.10307	0.0220824
29525000	29550000	2.11275	0.0217076
29550000	29575000	2.11981	0.0213584
29575000	29600000	2.12629	0.0210349
29600000	29625000	2.13132	0.0207308
29625000	29650000	2.13323	0.0204716
29650000	29675000	2.13616	0.0202638
29675000	29700000	2.13853	0.0201072
29700000	29725000	2.13324	0.0199842
29725000	29750000	2.12605	0.0199075
29750000	29775000	2.12901	0.0198623
29775000	29800000	2.12254	0.0198485
29800000	29825000	2.11933	0.0198728
29825000	29850000	2.118	0.0198971
29850000	29875000	2.11945	0.0199179
29875000	29900000	2.11492	0.0199352
29900000	29925000	2.12034	0.0199554
29925000	29950000	2.1288	0.0199658
29950000	29975000	2.1392	0.0199589
29975000	30000000	2.1401	0.0199348
30000000	30025000	2.14044	0.0198744
30025000	30050000	2.1363	0.0197902
30050000	30075000	2.12338	0.0196696
30075000	30100000	2.12098	0.0195125
30100000	30125000	2.11671	0.0193228
30125000	30150000	2.11407	0.0191361
30150000	30175000	2.10797	0.0189461
30175000	30200000	2.11236	0.0187527
30200000	30225000	2.1172	0.0185801
30225000	30250000	2.1122	0.018415
30250000	30275000	2.13272	0.0182766
30275000	30300000	2.13639	0.0181648
30300000	30325000	2.14034	0.0181038
30325000	30350000	2.14289	0.0180812
30350000	30375000	2.14321	0.0181032
30375000	30400000	2.13825	0.0181697
30400000	30425000	2.129	0.0182865
30425000	30450000	2.12868	0.0184913
30450000	30475000	2.13009	0.0187779
30475000	30500000	2.13323	0.0191462
30500000	30525000	2.13402	0.0195739
30525000	30550000	2.13898	0.0200531
30550000	30575000	2.132	0.0205661
30575000	30600000	2.12384	0.0211128
30600000	30625000	2.12106	0.0216869
30625000	30650000	2.10649	0.0222402
30650000	30675000	2.10246	0.0227794
30675000	30700000	2.09263	0.0233042
30700000	30725000	2.08303	0.0238304
30725000	30750000	2.07846	0.0243095
30750000	30775000	2.06816	0.0247478
30775000	30800000	2.05662	0.0251453
30800000	30825000	2.05713	0.0255046
30825000	30850000	2.05845	0.0258145
30850000	30875000	2.05828	0.0260559
30875000	30900000	2.05959	0.0262289
30900000	30925000	2.06228	0.0263376
30925000	30950000	2.05888	0.0264271
30950000	30975000	2.06003	0.0265011
30975000	31000000	2.06652	0.0265596
31000000	31025000	2.067	0.0266018
31025000	31050000	2.07551	0.0266405
31050000	31075000	2.07618	0.0266998
31075000	31100000	2.07846	0.0267796
31100000	31125000	2.07391	0.0268874
31125000	31150000	2.07304	0.0269919
31150000	31175000	2.07384	0.0271173
31175000	31200000	2.06918	0.0272636
31200000	31225000	2.06409	0.0274282
31225000	31250000	2.04752	0.0276056
31250000	31275000	2.04184	0.0278017
31275000	31300000	2.03999	0.0280164
31300000	31325000	2.03988	0.0282662
31325000	31350000	2.03676	0.0285431
31350000	31375000	2.03683	0.0288244
31375000	31400000	2.03315	0.0291101
31400000	31425000	2.02889	0.0293734
31425000	31450000	2.0192	0.0296159
31450000	31475000	2.01696	0.0298314
31475000	31500000	2.0149	0.0300198
31500000	31525000	2.01066	0.0301828
31525000	31550000	2.01123	0.0303058
31550000	31575000	2.01486	0.0304044
31575000	31600000	2.01238	0.0304785
31600000	31625000	2.0093	0.0305304
31625000	31650000	2.00298	0.0305654
31650000	31675000	1.99454	0.0305862
31675000	31700000	2.00114	0.0305927
31700000	31725000	1.99974	0.0305886
31725000	31750000	1.99652	0.0305405
31750000	31775000	1.98767	0.0304527
31775000	31800000	1.9956	0.0303251
31800000	31825000	1.99672	0.0301664
31825000	31850000	2.00698	0.0300304
31850000	31875000	2.01433	0.0299162
31875000	31900000	2.01153	0.0298239
31900000	31925000	2.01679	0.0297499
31925000	31950000	2.02326	0.0296907
31950000	31975000	2.01809	0.0296536
31975000	32000000	2.01104	0.0296386
32000000	32025000	2.01267	0.0296267
32025000	32050000	2.00488	0.0296134
32050000	32075000	2.00879	0.029596
32075000	32100000	2.01564	0.0295746
32100000	32125000	2.01813	0.0295441
32125000	32150000	2.01355	0.0294975
32150000	32175000	2.01039	0.0294512
32175000	32200000	2.02047	0.0294054
32200000	32225000	2.0274	0.0293575
32225000	32250000	2.02969	0.0292901
32250000	32275000	2.02448	0.0291764
32275000	32300000	2.01878	0.0290164
32300000	32325000	2.01936	0.0288213
32325000	32350000	2.01479	0.028598
32350000	32375000	2.00824	0.0283483
32375000	32400000	2.01018	0.0280722
32400000	32425000	2.01927	0.0277837
32425000	32450000	2.02669	0.027521
32450000	32475000	2.02506	0.0272863
32475000	32500000	2.03167	0.0270795
32500000	32525000	2.03304	0.0268952
32525000	32550000	2.04235	0.0267434
32550000	32575000	2.05252	0.0266275
32575000	32600000	2.06132	0.0265476
32600000	32625000	2.071	0.0264967
32625000	32650000	2.07437	0.0264796
32650000	32675000	2.08765	0.0265052
32675000	32700000	2.09784	0.0265733
32700000	32725000	2.11129	0.0266931
32725000	32750000	2.12869	0.0268422
32750000	32775000	2.13547	0.027017
32775000	32800000	2.14873	0.0272176
32800000	32825000	2.15974	0.0274356
32825000	32850000	2.16582	0.027643
32850000	32875000	2.16305	0.0278207
32875000	32900000	2.16243	0.0279688
32900000	32925000	2.16733	0.0280909
32925000	32950000	2.16808	0.0281981
32950000	32975000	2.17381	0.0282856
32975000	33000000	2.17917	0.0283532
33000000	33025000	2.17954	0.0283751
33025000	33050000	2.18319	0.0283656
33050000	33075000	2.18055	0.0283222
33075000	33100000	2.18202	0.028245
33100000	33125000	2.18254	0.0281298
33125000	33150000	2.18833	0.0279583
33150000	33175000	2.17985	0.0277417
33175000	33200000	2.17223	0.0274801
33200000	33225000	2.1781	0.0271716
33225000	33250000	2.1913	0.0268331
33250000	33275000	2.20234	0.0264785
33275000	33300000	2.20828	0.0261079
33300000	33325000	2.2209	0.0257126
33325000	33350000	2.22046	0.0252852
33350000	33375000	2.22721	0.0248202
33375000	33400000	2.23121	0.0243174
33400000	33425000	2.23284	0.0237752
33425000	33450000	2.23588	0.0232455
33450000	33475000	2.24902	0.022721
33475000	33500000	2.2595	0.0222017
33500000	33525000	2.26624	0.0217018
33525000	33550000	2.26724	0.0212293
33550000	33575000	2.27347	0.0207936
33575000	33600000	2.26884	0.0203946
33600000	33625000	2.26528	0.020018
33625000	33650000	2.2646	0.0196674
33650000	33675000	2.26851	0.0193344
33675000	33700000	2.27453	0.0190189
33700000	33725000	2.2703	0.0187422
33725000	33750000	2.27847	0.0185215
33750000	33775000	2.28356	0.0183606
33775000	33800000	2.29228	0.0182595
33800000	33825000	2.29048	0.0181921
33825000	33850000	2.28981	0.0181617
33850000	33875000	2.27689	0.0181424
33875000	33900000	2.27654	0.0181342
33900000	33925000	2.28089	0.0181335
33925000	33950000	2.28651	0.018112
33950000	33975000	2.28849	0.0180656
33975000	34000000	2.29105	0.0179942
34000000	34025000	2.29776	0.0179
34025000	34050000	2.29373	0.0178116
34050000	34075000	2.30018	0.0177272
34075000	34100000	2.29674	0.0176469
34100000	34125000	2.30171	0.0175544
34125000	34150000	2.30063	0.0174074
34150000	34175000	2.30733	0.0171972
34175000	34200000	2.30978	0.0169239
34200000	34225000	2.30156	0.0166174
34225000	34250000	2.30305	0.0163296
34250000	34275000	2.299	0.0160592
34275000	34300000	2.30783	0.0158059
34300000	34325000	2.30625	0.0155978
34325000	34350000	2.31225	0.015442
34350000	34375000	2.31376	0.0153527
34375000	34400000	2.3111	0.0153299
34400000	34425000	2.31161	0.0153707
34425000	34450000	2.31197	0.0154711
34450000	34475000	2.31487	0.0156167
34475000	34500000	2.31848	0.0158075
34500000	34525000	2.31333	0.0160361
34525000	34550000	2.30628	0.0163345
34550000	34575000	2.29202	0.0167241
34575000	34600000	2.28374	0.0172048
34600000	34625000	2.2842	0.0177548
34625000	34650000	2.27844	0.0183142
34650000	34675000	2.28227	0.0188568
34675000	34700000	2.2768	0.0193828
34700000	34725000	2.26702	0.0198908
34725000	34750000	2.27007	0.0203249
34750000	34775000	2.26305	0.0206818
34775000	34800000	2.26434	0.0209613
34800000	34825000	2.25918	0.0211758
34825000	34850000	2.26231	0.0213311
34850000	34875000	2.25999	0.0214291
34875000	34900000	2.25797	0.0214699
34900000	34925000	2.26645	0.0214355
34925000	34950000	2.25865	0.0213411
34950000	34975000	2.26	0.0211705
34975000	35000000	2.26693	0.0209236
35000000	35025000	2.27493	0.0206122
35025000	35050000	2.28076	0.0202799
35050000	35075000	2.28615	0.0199569
35075000	35100000	2.27647	0.019643
35100000	35125000	2.2733	0.0193684
35125000	35150000	2.27086	0.0191359
35150000	35175000	2.26218	0.0189732
35175000	35200000	2.26773	0.0188805
35200000	35225000	2.26423	0.0188513
35225000	35250000	2.25648	0.0188609
35250000	35275000	2.25084	0.0189064
35275000	35300000	2.25102	0.0189878
35300000	35325000	2.24302	0.0191068
35325000	35350000	2.22921	0.0192993
35350000	35375000	2.22351	0.0195576
35375000	35400000	2.20957	0.0198818
35400000	35425000	2.20211	0.0202726
35425000	35450000	2.20349	0.0207069
35450000	35475000	2.19378	0.0211628
35475000	35500000	2.19118	0.0216401
35500000	35525000	2.18239	0.0221279
35525000	35550000	2.17752	0.0225658
35550000	35575000	2.1745	0.0229525
35575000	35600000	2.16769	0.0232881
35600000	35625000	2.16763	0.0235841
35625000	35650000	2.16855	0.0238535
35650000	35675000	2.16947	0.0241085
35675000	35700000	2.17354	0.0243493
35700000	35725000	2.16819	0.0245984
35725000	35750000	2.16625	0.0248523
35750000	35775000	2.16258	0.0250932
35775000	35800000	2.16176	0.0253212
35800000	35825000	2.16506	0.0255181
35825000	35850000	2.15982	0.0256826
35850000	35875000	2.16367	0.0258262
35875000	35900000	2.17878	0.0259489
35900000	35925000	2.17782	0.0260724
35925000	35950000	2.18071	0.0262188
35950000	35975000	2.17809	0.0264184
35975000	36000000	2.17303	0.0266711
36000000	36025000	2.17351	0.0269705
36025000	36050000	2.16104	0.0272928
36050000	36075000	2.16195	0.0276318
36075000	36100000	2.16352	0.0279875
36100000	36125000	2.16697	0.0283497
36125000	36150000	2.16391	0.0286734
36150000	36175000	2.16293	0.0289602
36175000	36200000	2.16077	0.0292101
36200000	36225000	2.16748	0.0294117
36225000	36250000	2.17106	0.0296008
36250000	36275000	2.16305	0.0297782
36275000	36300000	2.16134	0.0299439
36300000	36325000	2.15294	0.0301009
36325000	36350000	2.1555	0.0302059
36350000	36375000	2.15216	0.0302476
36375000	36400000	2.15276	0.0302262
36400000	36425000	2.15751	0.0301469
36425000	36450000	2.15089	0.0300225
36450000	36475000	2.14119	0.0298651
36475000	36500000	2.13568	0.0296744
36500000	36525000	2.13193	0.0294481
36525000	36550000	2.13352	0.0292061
36550000	36575000	2.13592	0.0289711
36575000	36600000	2.15082	0.0287431
36600000	36625000	2.15214	0.0285205
36625000	36650000	2.15062	0.0283266
36650000	36675000	2.14971	0.0281434
36675000	36700000	2.14246	0.0279707
36700000	36725000	2.14256	0.0277879
36725000	36750000	2.14998	0.0275891
36750000	36775000	2.14237	0.0273958
36775000	36800000	2.14304	0.0272082
36800000	36825000	2.13626	0.0270392
36825000	36850000	2.14754	0.0268784
36850000	36875000	2.14119	0.0267192
36875000	36900000	2.14471	0.0265618
36900000	36925000	2.15047	0.0264068
36925000	36950000	2.13302	0.0262591
36950000	36975000	2.1382	0.0261089
36975000	37000000	2.12628	0.0259561
37000000	37025000	2.10839	0.0258166
37025000	37050000	2.09559	0.0256935
37050000	37075000	2.08614	0.025575
37075000	37100000	2.07856	0.0254612
37100000	37125000	2.08413	0.0253418
37125000	37150000	2.07764	0.0252581
37150000	37175000	2.07905	0.0252131
37175000	37200000	2.08428	0.0252069
37200000	37225000	2.08996	0.0252549
37225000	37250000	2.09329	0.0253312
37250000	37275000	2.09275	0.025441
37275000	37300000	2.08766	0.0255842
37300000	37325000	2.08925	0.0257605
37325000	37350000	2.09533	0.0259687
37350000	37375000	2.09725	0.0262062
37375000	37400000	2.10352	0.0264729
37400000	37425000	2.11314	0.0267541
37425000	37450000	2.11221	0.0270176
37450000	37475000	2.10996	0.0272622
37475000	37500000	2.11044	0.0274878
37500000	37525000	2.11014	0.0276959
37525000	37550000	2.11438	0.0279075
37550000	37575000	2.10948	0.0281018
37575000	37600000	2.11166	0.0282788
37600000	37625000	2.1161	0.028447
37625000	37650000	2.11979	0.0285755
37650000	37675000	2.12106	0.0286772
37675000	37700000	2.1239	0.0287521
37700000	37725000	2.12393	0.0287925
37725000	37750000	2.12225	0.0287988
37750000	37775000	2.12243	0.0287718
37775000	37800000	2.12434	0.0287115
37800000	37825000	2.12255	0.0286155
37825000	37850000	2.1276	0.0285135
37850000	37875000	2.12923	0.0284215
37875000	37900000	2.12808	0.0283395
37900000	37925000	2.12232	0.0282454
37925000	37950000	2.12109	0.0281362
37950000	37975000	2.11491	0.0280015
37975000	38000000	2.10352	0.0278411
38000000	38025000	2.0973	0.0276541
38025000	38050000	2.09569	0.0274232
38050000	38075000	2.1042	0.0271639
38075000	38100000	2.10295	0.0268762
38100000	38125000	2.09341	0.026569
38125000	38150000	2.08123	0.0262581
38150000	38175000	2.06781	0.0259432
38175000	38200000	2.05745	0.0256242
38200000	38225000	2.05275	0.0252948
38225000	38250000	2.04478	0.0249599
38250000	38275000	2.04252	0.0246045
38275000	38300000	2.0493	0.0242286
38300000	38325000	2.06055	0.0238439
38325000	38350000	2.07111	0.0234942
38350000	38375000	2.07085	0.0231811
38375000	38400000	2.07487	0.0229046
38400000	38425000	2.07367	0.0226559
38425000	38450000	2.08274	0.022437
38450000	38475000	2.09407	0.0222567
38475000	38500000	2.0993	0.0221149
38500000	38525000	2.09787	0.0220226
38525000	38550000	2.10453	0.0219619
38550000	38575000	2.10451	0.021925
38575000	38600000	2.10768	0.0219118
38600000	38625000	2.10015	0.0219201
38625000	38650000	2.09476	0.0219626
38650000	38675000	2.09105	0.0220368
38675000	38700000	2.0911	0.0221428
38700000	38725000	2.09437	0.0222769
38725000	38750000	2.10154	0.0224162
38750000	38775000	2.10008	0.0225386
38775000	38800000	2.09515	0.0226441
38800000	38825000	2.09362	0.0227288
38825000	38850000	2.0978	0.0228106
38850000	38875000	2.08728	0.0228884
38875000	38900000	2.07845	0.0229621
38900000	38925000	2.06796	0.0230143
38925000	38950000	2.06447	0.0230233
38950000	38975000	2.07071	0.022998
38975000	39000000	2.0651	0.0229384
39000000	39025000	2.07285	0.0228574
39025000	39050000	2.08142	0.0227595
39050000	39075000	2.08478	0.0226384
39075000	39100000	2.08585	0.022494
39100000	39125000	2.09505	0.0223388
39125000	39150000	2.09662	0.0221798
39150000	39175000	2.10141	0.0220287
39175000	39200000	2.1041	0.0218854
39200000	39225000	2.111	0.0217761
39225000	39250000	2.11348	0.0217086
39250000	39275000	2.11663	0.0216741
39275000	39300000	2.12842	0.0216724
39300000	39325000	2.12762	0.0216863
39325000	39350000	2.1268	0.0217505
39350000	39375000	2.12661	0.0218759
39375000	39400000	2.12538	0.0220626
39400000	39425000	2.12285	0.0223168
39425000	39450000	2.12415	0.0226125
39450000	39475000	2.13542	0.0229476
39475000	39500000	2.14473	0.0233221
39500000	39525000	2.15677	0.0237414
39525000	39550000	2.15951	0.0241808
39550000	39575000	2.16051	0.0246369
39575000	39600000	2.16657	0.0251096
39600000	39625000	2.168	0.0255839
39625000	39650000	2.169	0.0260075
39650000	39675000	2.15924	0.0263766
39675000	39700000	2.15414	0.026691
39700000	39725000	2.14448	0.0269344
39725000	39750000	2.14294	0.0271413
39750000	39775000	2.15173	0.0272945
39775000	39800000	2.14674	0.0273939
39800000	39825000	2.13596	0.0274442
39825000	39850000	2.13738	0.0274328
39850000	39875000	2.13009	0.0273725
39875000	39900000	2.12762	0.0272635
39900000	39925000	2.12143	0.0271178
39925000	39950000	2.11919	0.0269245
39950000	39975000	2.1196	0.0266961
39975000	40000000	2.12385	0.0264325
40000000	40025000	2.13792	0.026123
40025000	40050000	2.14845	0.0257975
40050000	40075000	2.15302	0.0254823
40075000	40100000	2.15814	0.0251772
40100000	40125000	2.16337	0.0248785
40125000	40150000	2.17651	0.0246191
40150000	40175000	2.19536	0.0243815
40175000	40200000	2.21092	0.0241659
40200000	40225000	2.22655	0.0240025
40225000	40250000	2.22933	0.023882
40250000	40275000	2.23441	0.0238108
40275000	40300000	2.24004	0.0237889
40300000	40325000	2.23616	0.0238176
40325000	40350000	2.22842	0.0238724
40350000	40375000	2.2153	0.0239588
40375000	40400000	2.20115	0.0240768
40400000	40425000	2.19293	0.0242297
40425000	40450000	2.19453	0.0244388
40450000	40475000	2.18373	0.0246891
40475000	40500000	2.16838	0.0249805
40500000	40525000	2.1638	0.0253031
40525000	40550000	2.16736	0.0256646
40550000	40575000	2.16345	0.0260485
40575000	40600000	2.16131	0.0264549
40600000	40625000	2.1592	0.0268734
40625000	40650000	2.15671	0.0272435
40650000	40675000	2.15797	0.0275699
40675000	40700000	2.15754	0.0278524
40700000	40725000	2.16165	0.0280529
40725000	40750000	2.16075	0.0281688
40750000	40775000	2.15583	0.0282124
40775000	40800000	2.1567	0.0281837
40800000	40825000	2.15992	0.0281106
40825000	40850000	2.15667	0.0279865
40850000	40875000	2.15339	0.0278009
40875000	40900000	2.15209	0.0275536
40900000	40925000	2.16036	0.027276
40925000	40950000	2.17251	0.0269882
40950000	40975000	2.17738	0.0266863
40975000	41000000	2.184	0.0263703
41000000	41025000	2.18669	0.0260407
41025000	41050000	2.1848	0.0257181
41050000	41075000	2.19299	0.0254326
41075000	41100000	2.19393	0.0251844
41100000	41125000	2.19827	0.0249605
41125000	41150000	2.19233	0.0248375
41150000	41175000	2.19165	0.0248166
41175000	41200000	2.19751	0.0248978
41200000	41225000	2.19758	0.0250721
41225000	41250000	2.19798	0.0252836
41250000	41275000	2.19278	0.0255355
41275000	41300000	2.19379	0.025828
41300000	41325000	2.1883	0.0261536
41325000	41350000	2.19039	0.0264499
41350000	41375000	2.19414	0.0267069
41375000	41400000	2.19342	0.0269246
41400000	41425000	2.19621	0.0271012
41425000	41450000	2.20031	0.027236
41450000	41475000	2.19721	0.0273185
41475000	41500000	2.19499	0.0273489
41500000	41525000	2.19638	0.0273016
41525000	41550000	2.1931	0.0272026
41550000	41575000	2.19587	0.0270135
41575000	41600000	2.19609	0.0267344
41600000	41625000	2.19283	0.0263514
41625000	41650000	2.19914	0.0258825
41650000	41675000	2.19711	0.0253556
41675000	41700000	2.19862	0.0247709
41700000	41725000	2.20402	0.0241605
41725000	41750000	2.20618	0.0235391
41750000	41775000	2.20369	0.0229379
41775000	41800000	2.199	0.0223569
41800000	41825000	2.20562	0.0217735
41825000	41850000	2.21276	0.021191
41850000	41875000	2.22009	0.0206097
41875000	41900000	2.2286	0.0200298
41900000	41925000	2.22993	0.019475
41925000	41950000	2.2306	0.0189962
41950000	41975000	2.21741	0.0185804
41975000	42000000	2.21377	0.0182277
42000000	42025000	2.2055	0.0179398
42025000	42050000	2.20124	0.0177444
42050000	42075000	2.19239	0.0176324
42075000	42100000	2.18349	0.0176039
42100000	42125000	2.17807	0.0176221
42125000	42150000	2.17409	0.0176225
42150000	42175000	2.17503	0.0175978
42175000	42200000	2.16786	0.0175479
42200000	42225000	2.15852	0.0175066
42225000	42250000	2.15354	0.0175191
42250000	42275000	2.15485	0.0175836
42275000	42300000	2.14714	0.0177003
42300000	42325000	2.14356	0.0179015
42325000	42350000	2.139	0.0181393
42350000	42375000	2.1307	0.0183884
42375000	42400000	2.14037	0.0186488
42400000	42425000	2.15389	0.0189082
42425000	42450000	2.16115	0.0191631
42450000	42475000	2.15891	0.0193995
42475000	42500000	2.16003	0.0196176
42500000	42525000	2.1675	0.0198354
42525000	42550000	2.16483	0.0201266
42550000	42575000	2.15611	0.0205233
42575000	42600000	2.15666	0.0210256
42600000	42625000	2.15775	0.0216292
42625000	42650000	2.15938	0.022267
42650000	42675000	2.15704	0.0229162
42675000	42700000	2.16693	0.0235769
42700000	42725000	2.1692	0.0242363
42725000	42750000	2.17022	0.0248296
42750000	42775000	2.16622	0.0253808
42775000	42800000	2.162	0.0258898
42800000	42825000	2.16262	0.0263654
42825000	42850000	2.15967	0.0268322
42850000	42875000	2.16281	0.0272921
42875000	42900000	2.16023	0.0277449
42900000	42925000	2.15679	0.0281995
42925000	42950000	2.14553	0.0286195
42950000	42975000	2.13728	0.028968
42975000	43000000	2.12439	0.0292451
43000000	43025000	2.11867	0.0294443
43025000	43050000	2.1116	0.0295739
43050000	43075000	2.11533	0.0296675
43075000	43100000	2.11259	0.0297252
43100000	43125000	2.11351	0.0297595
43125000	43150000	2.11095	0.0297962
43150000	43175000	2.10972	0.0298676
43175000	43200000	2.11735	0.0299736
43200000	43225000	2.11304	0.0301045
43225000	43250000	2.11015	0.0302426
43250000	43275000	2.10826	0.0303757
43275000	43300000	2.11464	0.0305038
43300000	43325000	2.11477	0.0306195
43325000	43350000	2.11325	0.0307054
43350000	43375000	2.11386	0.0307797
43375000	43400000	2.11075	0.0308424
43400000	43425000	2.10568	0.0309014
43425000	43450000	2.10246	0.0309698
43450000	43475000	2.10278	0.0310432
43475000	43500000	2.10331	0.0311219
43500000	43525000	2.08996	0.0312175
43525000	43550000	2.0675	0.0313047
43550000	43575000	2.06295	0.0313708
43575000	43600000	2.05375	0.0314156
43600000	43625000	2.04733	0.0314351
43625000	43650000	2.04284	0.0314489
43650000	43675000	2.03349	0.0314659
43675000	43700000	2.02974	0.031486
43700000	43725000	2.03322	0.0314886
43725000	43750000	2.02133	0.0314882
43750000	43775000	2.0285	0.0314936
43775000	43800000	2.01936	0.0315049
43800000	43825000	2.00766	0.0315414
43825000	43850000	2.00003	0.0315872
43850000	43875000	2.00791	0.031636
43875000	43900000	2.00754	0.0316877
43900000	43925000	2.00766	0.0317348
43925000	43950000	2.01203	0.0317539
43950000	43975000	2.02173	0.0317575
43975000	44000000	2.03412	0.0317456
44000000	44025000	2.03443	0.031715
44025000	44050000	2.04472	0.0316742
44050000	44075000	2.05076	0.0316134
44075000	44100000	2.0592	0.0315323
44100000	44125000	2.06446	0.0314372
44125000	44150000	2.06766	0.0313695
44150000	44175000	2.07285	0.0313219
44175000	44200000	2.07092	0.0312943
44200000	44225000	2.07191	0.0312948
44225000	44250000	2.0835	0.0312846
44250000	44275000	2.08621	0.0312715
44275000	44300000	2.08665	0.0312556
44300000	44325000	2.08492	0.0312341
44325000	44350000	2.07979	0.0312219
44350000	44375000	2.08595	0.0312308
44375000	44400000	2.09863	0.0312607
44400000	44425000	2.10061	0.0313051
44425000	44450000	2.09973	0.0313704
44450000	44475000	2.09699	0.0314524
44475000	44500000	2.09685	0.0315511
44500000	44525000	2.09373	0.0316402
44525000	44550000	2.08952	0.0317075
44550000	44575000	2.09387	0.0317323
44575000	44600000	2.09409	0.0317146
44600000	44625000	2.09422	0.0316509
44625000	44650000	2.09662	0.0315249
44650000	44675000	2.09902	0.0313561
44675000	44700000	2.09945	0.0311444
44700000	44725000	2.09888	0.0308621
44725000	44750000	2.10233	0.0305148
44750000	44775000	2.09954	0.0300949
44775000	44800000	2.10342	0.0296025
44800000	44825000	2.10317	0.0290619
44825000	44850000	2.10297	0.0284865
44850000	44875000	2.10574	0.0278731
44875000	44900000	2.10806	0.0272215
44900000	44925000	2.11011	0.0265585
44925000	44950000	2.11035	0.0259369
44950000	44975000	2.12222	0.0253626
44975000	45000000	2.12338	0.0248356
45000000	45025000	2.13411	0.0243441
45025000	45050000	2.13792	0.0238951
45050000	45075000	2.14859	0.0234968
45075000	45100000	2.14948	0.0231491
45100000	45125000	2.15078	0.0228679
45125000	45150000	2.14815	0.0227088
45150000	45175000	2.14445	0.0226691
45175000	45200000	2.14211	0.0227487
45200000	45225000	2.13167	0.0229339
45225000	45250000	2.13206	0.023176
45250000	45275000	2.1395	0.0234683
45275000	45300000	2.13935	0.0238108
45300000	45325000	2.13014	0.0241952
45325000	45350000	2.12465	0.0245678
45350000	45375000	2.12851	0.0249024
45375000	45400000	2.12999	0.0251989
45400000	45425000	2.1248	0.0254484
45425000	45450000	2.12577	0.0256746
45450000	45475000	2.12399	0.0258741
45475000	45500000	2.11441	0.0260468
45500000	45525000	2.11185	0.0262034
45525000	45550000	2.11645	0.0263124
45550000	45575000	2.1303	0.0263456
45575000	45600000	2.13677	0.0263034
45600000	45625000	2.1334	0.0261849
45625000	45650000	2.14176	0.0260178
45650000	45675000	2.14771	0.0258262
45675000	45700000	2.15327	0.0256102
45700000	45725000	2.15673	0.0253915
45725000	45750000	2.16237	0.0251867
45750000	45775000	2.1735	0.0250228
45775000	45800000	2.17643	0.0248996
45800000	45825000	2.1897	0.0248208
45825000	45850000	2.204	0.0248049
45850000	45875000	2.21269	0.0248398
45875000	45900000	2.21081	0.0249254
45900000	45925000	2.20922	0.0250641
45925000	45950000	2.20505	0.0252348
45950000	45975000	2.20592	0.0254532
45975000	46000000	2.20191	0.0257194
46000000	46025000	2.20319	0.0260381
46025000	46050000	2.20951	0.0264106
46050000	46075000	2.21439	0.0268232
46075000	46100000	2.21368	0.027276
46100000	46125000	2.20807	0.027764
46125000	46150000	2.20414	0.028244
46150000	46175000	2.20361	0.0287076
46175000	46200000	2.19414	0.0291549
46200000	46225000	2.18574	0.0295708
46225000	46250000	2.18115	0.0299479
46250000	46275000	2.1787	0.0302772
46275000	46300000	2.17954	0.0305585
46300000	46325000	2.17581	0.0307553
46325000	46350000	2.17619	0.0308629
46350000	46375000	2.18528	0.0308918
46375000	46400000	2.18934	0.030842
46400000	46425000	2.18529	0.0306753
46425000	46450000	2.17357	0.0303821
46450000	46475000	2.17046	0.0299618
46475000	46500000	2.17026	0.0294142
46500000	46525000	2.17257	0.0287488
46525000	46550000	2.17213	0.0279755
46550000	46575000	2.17413	0.0271158
46575000	46600000	2.17572	0.0261696
46600000	46625000	2.19369	0.025114
46625000	46650000	2.19283	0.0239788
46650000	46675000	2.19174	0.0227676
46675000	46700000	2.18754	0.0214805
46700000	46725000	2.19081	0.0201668
46725000	46750000	2.18769	0.0188995
46750000	46775000	2.18155	0.017681
46775000	46800000	2.18144	0.0165114
46800000	46825000	2.1816	0.0154102
46825000	46850000	2.18293	0.014454
46850000	46875000	2.18444	0.0136475
46875000	46900000	2.1841	0.0129908
46900000	46925000	2.17836	0.012466
46925000	46950000	2.17907	0.0120542
46950000	46975000	2.1849	0.0117504
46975000	47000000	2.17871	0.0115548
47000000	47025000	2.17927	0.01147
47025000	47050000	2.17769	0.0115424
47050000	47075000	2.1736	0.0117571
47075000	47100000	2.17064	0.0121139
47100000	47125000	2.16869	0.0126129
47125000	47150000	2.17266	0.0131555
47150000	47175000	2.17849	0.0137053
47175000	47200000	2.19065	0.0142622
47200000	47225000	2.1917	0.0148097
47225000	47250000	2.19456	0.0153086
47250000	47275000	2.19745	0.0157208
47275000	47300000	2.19308	0.0160461
47300000	47325000	2.19893	0.0162798
47325000	47350000	2.20955	0.0164578
47350000	47375000	2.22295	0.0165894
47375000	47400000	2.22488	0.0166748
47400000	47425000	2.23281	0.0167151
47425000	47450000	2.23969	0.0167048
47450000	47475000	2.24404	0.0166209
47475000	47500000	2.24814	0.0164632
47500000	47525000	2.25618	0.0162152
47525000	47550000	2.26284	0.0158772
47550000	47575000	2.26671	0.0154983
47575000	47600000	2.26535	0.0150786
47600000	47625000	2.26161	0.014606
47625000	47650000	2.27015	0.0141135
47650000	47675000	2.26588	0.0136206
47675000	47700000	2.26598	0.0131275
47700000	47725000	2.25983	0.0125716
47725000	47750000	2.26091	0.0119626
47750000	47775000	2.25158	0.0112824
47775000	47800000	2.24968	0.0105311
47800000	47825000	2.24588	0.00972447
47825000	47850000	2.24641	0.00885994
47850000	47875000	2.24761	0.00794018
47875000	47900000	2.24483	0.00696529
47900000	47925000	2.24444	0.00590329
47925000	47950000	2.24642	0.00478741
47950000	47975000	2.24925	0.00361741
47975000	48000000	2.25111	0.00239341
48000000	48025000	2.25298	0.00113194
48025000	48050000	2.25541	-0.000142824
48050000	48075000	2.25821	-0.00144741
48075000	48100000	2.2582	-0.00278182
48100000	48125000	2.26321	-0.00412729
48125000	48150000	2.27126	-0.00535912
48150000	48175000	2.27974	-0.00648194
48175000	48200000	2.28644	-0.00749582
48200000	48225000	2.29351	-0.00839471
48225000	48250000	2.30491	-0.00921012
48250000	48275000	2.30705	-0.00994082
48275000	48300000	2.30225	-0.0105868
48300000	48325000	2.30372	-0.011153
48325000	48350000	2.30944	-0.0115756
48350000	48375000	2.31913	-0.0118712
48375000	48400000	2.32262	-0.0120397
48400000	48425000	2.32276	-0.0121024
48425000	48450000	2.33206	-0.0120924
48450000	48475000	2.34899	-0.012022
48475000	48500000	2.35757	-0.0118911
48500000	48525000	2.36623	-0.0117048
48525000	48550000	2.3778	-0.0115006
48550000	48575000	2.39198	-0.0113411
48575000	48600000	2.40946	-0.0112261
48600000	48625000	2.41872	-0.0111736
48625000	48650000	2.41779	-0.0111958
48650000	48675000	2.42112	-0.0112768
48675000	48700000	2.42299	-0.0114166
48700000	48725000	2.43425	-0.0116172
48725000	48750000	2.44916	-0.0118685
48750000	48775000	2.45414	-0.0122026
48775000	48800000	2.46334	-0.0126194
48800000	48825000	2.47037	-0.0131191
48825000	48850000	2.48027	-0.0136596
48850000	48875000	2.4856	-0.014224
48875000	48900000	2.48526	-0.0148124
48900000	48925000	2.49524	-0.0154222
48925000	48950000	2.51035	-0.0160431
48950000	48975000	2.5183	-0.0166561
48975000	49000000	2.52339	-0.0172614
49000000	49025000	2.53726	-0.0178616
49025000	49050000	2.53956	-0.0184208
49050000	49075000	2.54219	-0.0189329
49075000	49100000	2.54998	-0.019398
49100000	49125000	2.5475	-0.0198166
49125000	49150000	2.54313	-0.0201848
49150000	49175000	2.53383	-0.0205076
49175000	49200000	2.5297	-0.0207851
49200000	49225000	2.52845	-0.0210187
49225000	49250000	2.5364	-0.0212079
49250000	49275000	2.53951	-0.0213738
49275000	49300000	2.54044	-0.0215165
49300000	49325000	2.54428	-0.0216378
49325000	49350000	2.53918	-0.021743
49350000	49375000	2.5361	-0.0218373
49375000	49400000	2.532	-0.0219206
49400000	49425000	2.52294	-0.0219898
49425000	49450000	2.51475	-0.0220394
49450000	49475000	2.5157	-0.0220874
49475000	49500000	2.52091	-0.0221338
49500000	49525000	2.52812	-0.0221772
49525000	49550000	2.52974	-0.0222163
49550000	49575000	2.53227	-0.0222531
49575000	49600000	2.53773	-0.0222877
49600000	49625000	2.53875	-0.0223041
49625000	49650000	2.53922	-0.0222994
49650000	49675000	2.53688	-0.0222736
49675000	49700000	2.53321	-0.022227
49700000	49725000	2.52746	-0.022138
49725000	49750000	2.53027	-0.0220029
49750000	49775000	2.53416	-0.021819
49775000	49800000	2.54191	-0.0215863
49800000	49825000	2.54203	-0.0212953
49825000	49850000	2.54175	-0.0209525
49850000	49875000	2.5444	-0.0205606
49875000	49900000	2.54375	-0.0201196
49900000	49925000	2.54471	-0.0196298
49925000	49950000	2.54089	-0.0190942
49950000	49975000	2.53158	-0.0185133
[truncated: 7,960 more rows]

## Sheet: Extended Data Fig.4c
state1	state2	p-value	Cohen's d
Active promoter	Weak promoter	4.73355e-171	0.0558271
Active promoter	Poised promoter	0	0.554029
Active promoter	Strong enhancer	0	0.301248
Active promoter	Weak enhancer	0	0.695309
Active promoter	Tx elongation	0	1.62822
Active promoter	Weak Tx	0	1.85782
Active promoter	Insulator	0	0.286599
Active promoter	Polycomb repressed	0	1.55561
Active promoter	Heterochromatin	0	1.37503
Active promoter	Quiescence1	0	2.15752
Active promoter	Quiescence2	0	1.63692
Weak promoter	Poised promoter	0	0.420182
Weak promoter	Strong enhancer	0	0.211598
Weak promoter	Weak enhancer	0	0.57904
Weak promoter	Tx elongation	0	1.31155
Weak promoter	Weak Tx	0	1.54978
Weak promoter	Insulator	0	0.309642
Weak promoter	Polycomb repressed	0	1.25266
Weak promoter	Heterochromatin	0	1.10126
Weak promoter	Quiescence1	0	1.96486
Weak promoter	Quiescence2	0	1.45386
Poised promoter	Strong enhancer	0	0.229943
Poised promoter	Weak enhancer	0	0.168995
Poised promoter	Tx elongation	0	1.27484
Poised promoter	Weak Tx	0	1.42462
Poised promoter	Insulator	0	0.816416
Poised promoter	Polycomb repressed	0	1.18411
Poised promoter	Heterochromatin	0	0.970889
Poised promoter	Quiescence1	0	1.4161
Poised promoter	Quiescence2	0	0.994958
Strong enhancer	Weak enhancer	0	0.381133
Strong enhancer	Tx elongation	0	1.30028
Strong enhancer	Weak Tx	0	1.50707
Strong enhancer	Insulator	0	0.565042
Strong enhancer	Polycomb repressed	0	1.2283
Strong enhancer	Heterochromatin	0	1.04936
Strong enhancer	Quiescence1	0	1.70299
Strong enhancer	Quiescence2	0	1.23957
Weak enhancer	Tx elongation	0	0.865079
Weak enhancer	Weak Tx	0	0.938432
Weak enhancer	Insulator	0	0.966097
Weak enhancer	Polycomb repressed	0	0.817884
Weak enhancer	Heterochromatin	0	0.666652
Weak enhancer	Quiescence1	0	1.05366
Weak enhancer	Quiescence2	0	0.691535
Tx elongation	Weak Tx	5.27499e-68	0.0416877
Tx elongation	Insulator	0	1.82021
Tx elongation	Polycomb repressed	2.07768e-61	0.0478191
Tx elongation	Heterochromatin	0	0.233608
Tx elongation	Quiescence1	0	0.144273
Tx elongation	Quiescence2	0	0.386554
Weak Tx	Insulator	0	2.13401
Weak Tx	Polycomb repressed	7.38457e-06	0.0118841
Weak Tx	Heterochromatin	0	0.224116
Weak Tx	Quiescence1	0	0.106111
Weak Tx	Quiescence2	0	0.362677
Insulator	Polycomb repressed	0	1.74301
Insulator	Heterochromatin	0	1.56237
Insulator	Quiescence1	0	2.59672
Insulator	Quiescence2	0	2.00323
Polycomb repressed	Heterochromatin	0	0.177962
Polycomb repressed	Quiescence1	0	0.0929364
Polycomb repressed	Quiescence2	0	0.338198
Heterochromatin	Quiescence1	0	0.119047
Heterochromatin	Quiescence2	0	0.148445
Quiescence1	Quiescence2	0	0.277663

## Sheet: Extended Data Fig.4d
ChromHMM	Condensability	ATAC-seq logFC
Active promoter	0.2748	2.2104
Weak promoter	1.06749	2.17275
Poised promoter	0.931775	1.61845
Strong enhancer	1.02607	1.81384
Weak enhancer	1.56397	1.34323
Tx elongation	2.6927	0.648364
Weak Tx	2.39059	0.651931
Insulator	1.98388	2.57773
Polycomb repressed	2.17101	0.589102
Heterochromatin	2.84038	0.651931
Quiescence1	2.24652	0.66692
Quiescence2	2.47496	0.892904
