# Supplementary material for: Native nucleosomes intrinsically encode genome organization principles
Source: Nature. 2025 May 7;643(8071):572–81. doi: 10.1038/s41586-025-08971-7 (PMC12240700; doi:10.1038/s41586-025-08971-7)
Supplement: Supplementary file 12 — Source Data Extended Data Fig. 5 [file 41586_2025_8971_MOESM12_ESM.xlsx]

## Sheet: Extended Data Fig.5c
Partitions	1		2		3		4		5		6		7
Position	AT-rich dinucleotide frequency	GC-rich dinucleotide frequency	AT-rich dinucleotide frequency	GC-rich dinucleotide frequency	AT-rich dinucleotide frequency	GC-rich dinucleotide frequency	AT-rich dinucleotide frequency	GC-rich dinucleotide frequency	AT-rich dinucleotide frequency	GC-rich dinucleotide frequency	AT-rich dinucleotide frequency	GC-rich dinucleotide frequency	AT-rich dinucleotide frequency	GC-rich dinucleotide frequency
0	0.186373	0.308043	0.223149	0.244571	0.244597	0.217025	0.281627	0.186538	0.319418	0.160377	0.341992	0.147054	0.330514	0.154444
1	0.169549	0.326449	0.209767	0.253087	0.23396	0.222554	0.270343	0.190574	0.30663	0.164019	0.329529	0.149323	0.322247	0.15451
2	0.167216	0.330653	0.213284	0.250494	0.241205	0.217644	0.280157	0.184506	0.318374	0.157507	0.341762	0.143956	0.336565	0.148516
3	0.176946	0.32598	0.227627	0.241533	0.258952	0.206656	0.30263	0.172649	0.345121	0.145208	0.369004	0.133469	0.360966	0.137786
4	0.186965	0.31911	0.241542	0.232049	0.274998	0.196385	0.322158	0.161772	0.367975	0.134269	0.392596	0.123147	0.380376	0.129217
5	0.192203	0.315057	0.249236	0.225856	0.282181	0.190389	0.331129	0.156254	0.378234	0.128909	0.404582	0.117331	0.387975	0.123334
6	0.192333	0.315043	0.249489	0.224893	0.282279	0.189628	0.330717	0.155572	0.377573	0.128618	0.404757	0.116315	0.388922	0.124159
7	0.187912	0.319854	0.243989	0.228359	0.277532	0.192223	0.325262	0.158458	0.37114	0.131784	0.398735	0.119276	0.383619	0.129273
8	0.181085	0.327244	0.236694	0.233987	0.271764	0.197201	0.317786	0.162937	0.362931	0.136047	0.389328	0.123609	0.373646	0.133641
9	0.172908	0.333955	0.228852	0.23893	0.265261	0.202029	0.310758	0.167595	0.355614	0.140293	0.380727	0.127665	0.363451	0.136939
10	0.166753	0.339018	0.224077	0.243416	0.26073	0.205861	0.306089	0.17083	0.35169	0.142848	0.376412	0.130308	0.356532	0.139301
11	0.163979	0.34258	0.222348	0.246139	0.259321	0.207127	0.305796	0.172219	0.352578	0.143436	0.377906	0.13085	0.358894	0.139424
12	0.165764	0.343584	0.225408	0.24666	0.262239	0.206524	0.3101	0.171049	0.358514	0.141817	0.385001	0.129071	0.36744	0.136839
13	0.169925	0.341222	0.23103	0.243474	0.268195	0.203895	0.317573	0.168156	0.367287	0.138703	0.3943	0.126145	0.37768	0.13256
14	0.175848	0.337675	0.237226	0.238743	0.275197	0.200785	0.325806	0.16467	0.375986	0.135607	0.402565	0.122765	0.385479	0.128905
15	0.181035	0.332727	0.242981	0.235179	0.281158	0.197607	0.332834	0.161714	0.383122	0.133422	0.409239	0.120871	0.391195	0.127123
16	0.183801	0.329974	0.245465	0.233347	0.284084	0.195222	0.336244	0.159605	0.386261	0.131733	0.411755	0.119408	0.395173	0.12554
17	0.18162	0.328876	0.244842	0.233077	0.283701	0.194245	0.335299	0.15883	0.384744	0.131144	0.408943	0.119712	0.394282	0.125474
18	0.177784	0.331275	0.241038	0.233817	0.280976	0.194995	0.330935	0.159477	0.379017	0.131574	0.402689	0.120937	0.387084	0.126655
19	0.173183	0.33402	0.236321	0.236463	0.277262	0.197221	0.325983	0.161583	0.372927	0.133817	0.396779	0.122048	0.379284	0.12905
20	0.169498	0.336692	0.232511	0.239846	0.273916	0.199843	0.32198	0.163939	0.367883	0.135888	0.392424	0.123129	0.375407	0.131312
21	0.16749	0.338758	0.230623	0.241739	0.271978	0.201278	0.320193	0.165521	0.365871	0.137404	0.390203	0.124383	0.375228	0.133318
22	0.168191	0.338513	0.231734	0.240428	0.27213	0.200659	0.320578	0.165143	0.366069	0.137065	0.390533	0.124334	0.375563	0.133797
23	0.172287	0.334742	0.234758	0.237621	0.274252	0.198466	0.323063	0.163073	0.369385	0.135519	0.394753	0.122693	0.376031	0.132148
24	0.176542	0.32983	0.238568	0.234377	0.277386	0.195374	0.326627	0.160357	0.373824	0.132586	0.399177	0.119824	0.378839	0.130042
25	0.179828	0.326492	0.241403	0.23184	0.280425	0.192538	0.329647	0.15813	0.377715	0.130166	0.401923	0.118112	0.379574	0.127546
26	0.180529	0.325734	0.243165	0.230094	0.281976	0.190652	0.331141	0.156811	0.379264	0.129075	0.402838	0.118195	0.380476	0.127702
27	0.18032	0.326644	0.243541	0.228669	0.282627	0.19015	0.331627	0.156059	0.379491	0.128871	0.404054	0.117733	0.382616	0.126287
28	0.180103	0.327901	0.244065	0.228574	0.283281	0.189803	0.332505	0.155132	0.380212	0.128285	0.406126	0.117053	0.386649	0.125607
29	0.179937	0.327822	0.243934	0.227708	0.284071	0.188905	0.333663	0.15402	0.381601	0.127145	0.406746	0.11542	0.388042	0.125953
30	0.179424	0.327533	0.244037	0.227538	0.283923	0.188332	0.333761	0.153403	0.381885	0.126408	0.405756	0.115102	0.384911	0.127423
31	0.178181	0.32845	0.243327	0.22748	0.282161	0.189239	0.332342	0.154194	0.380299	0.127149	0.402356	0.115096	0.380621	0.127724
32	0.178752	0.329418	0.242547	0.228156	0.279839	0.191036	0.330224	0.155476	0.377774	0.127964	0.400368	0.115647	0.37895	0.126476
33	0.179684	0.328176	0.242544	0.229262	0.278672	0.192284	0.329166	0.156372	0.376792	0.128676	0.400422	0.11598	0.378371	0.125474
34	0.181952	0.325127	0.243644	0.229532	0.279814	0.192483	0.329989	0.156655	0.3787	0.12868	0.402296	0.116384	0.380075	0.125986
35	0.184415	0.322375	0.246585	0.228326	0.282546	0.191285	0.332938	0.155954	0.382918	0.127887	0.406413	0.115957	0.382449	0.125975
36	0.187276	0.320518	0.249389	0.226096	0.285034	0.189543	0.336002	0.1548	0.386577	0.126858	0.411092	0.114984	0.385167	0.126554
37	0.188677	0.318236	0.250792	0.2246	0.285295	0.188828	0.336702	0.154179	0.387574	0.126085	0.413149	0.113794	0.387062	0.124805
38	0.187377	0.319189	0.248648	0.225739	0.282693	0.190722	0.334087	0.15554	0.38526	0.12718	0.4117	0.114474	0.387741	0.124415
39	0.182479	0.322086	0.244591	0.229682	0.278457	0.194262	0.329255	0.158579	0.380798	0.129671	0.40618	0.116043	0.385613	0.124939
40	0.178449	0.327771	0.240592	0.233692	0.275019	0.197279	0.325163	0.161207	0.376116	0.132003	0.402115	0.118728	0.380599	0.126989
41	0.175732	0.33139	0.238395	0.235432	0.273492	0.198031	0.323947	0.161673	0.374097	0.132917	0.400153	0.119273	0.378203	0.128159
42	0.17613	0.332358	0.239556	0.23372	0.274996	0.196991	0.326429	0.160206	0.375786	0.131725	0.402786	0.11779	0.383362	0.125128
43	0.177661	0.32962	0.243299	0.230206	0.278374	0.1945	0.330862	0.157628	0.380614	0.129794	0.407692	0.115446	0.39007	0.122788
44	0.182191	0.32551	0.248186	0.227463	0.283262	0.191591	0.336216	0.155162	0.386475	0.127261	0.413026	0.113553	0.392343	0.121384
45	0.188085	0.322375	0.251661	0.224887	0.287669	0.188519	0.340759	0.152595	0.391661	0.125008	0.416865	0.112758	0.389401	0.122788
46	0.191076	0.320244	0.253986	0.22284	0.290387	0.186439	0.343692	0.150779	0.394977	0.123366	0.419541	0.112571	0.389613	0.123423
47	0.192065	0.31942	0.254554	0.221075	0.290603	0.185751	0.343715	0.150512	0.395387	0.122997	0.420422	0.112431	0.394081	0.12368
48	0.189645	0.317932	0.252552	0.222236	0.288292	0.187171	0.340838	0.152212	0.392705	0.124004	0.41751	0.11297	0.39495	0.123045
49	0.187254	0.320049	0.248058	0.226199	0.283933	0.189851	0.336146	0.154779	0.387549	0.125887	0.412403	0.113719	0.390839	0.122822
50	0.182003	0.323307	0.242656	0.230325	0.278878	0.193182	0.330478	0.157302	0.381445	0.128311	0.406697	0.114824	0.382671	0.12398
51	0.176917	0.328631	0.23788	0.233525	0.27439	0.195856	0.325805	0.159746	0.376478	0.130662	0.40369	0.116973	0.379752	0.126465
52	0.173183	0.330899	0.233993	0.23509	0.271664	0.197208	0.3227	0.160904	0.373315	0.131726	0.401272	0.11853	0.380354	0.129151
53	0.17142	0.331231	0.23152	0.23639	0.270629	0.197385	0.321968	0.160912	0.372825	0.131431	0.399955	0.119807	0.380499	0.129819
54	0.172287	0.332004	0.231038	0.236633	0.270839	0.196776	0.322964	0.1597	0.373974	0.13071	0.400508	0.118909	0.379663	0.128337
55	0.173587	0.332076	0.233046	0.235627	0.272203	0.195918	0.3258	0.158787	0.376956	0.130252	0.404691	0.117366	0.382025	0.126777
56	0.176086	0.331759	0.23666	0.233263	0.275729	0.194396	0.330263	0.157552	0.382225	0.12928	0.411422	0.11542	0.390126	0.123758
57	0.17808	0.328465	0.24042	0.230509	0.280277	0.192313	0.335345	0.155947	0.388244	0.127366	0.417688	0.114454	0.398572	0.122409
58	0.179821	0.326124	0.242408	0.228719	0.283568	0.190418	0.33848	0.154271	0.39238	0.125552	0.420488	0.113865	0.398393	0.120549
59	0.179373	0.324672	0.242424	0.228844	0.283686	0.189419	0.338295	0.153065	0.391367	0.124655	0.418095	0.113759	0.394103	0.121251
60	0.177358	0.324094	0.240514	0.229109	0.281011	0.189717	0.335426	0.152859	0.387481	0.12503	0.41298	0.113791	0.38968	0.121195
61	0.175559	0.324564	0.237752	0.229615	0.277718	0.190536	0.332003	0.15325	0.38318	0.12529	0.409144	0.113157	0.390727	0.121563
62	0.173992	0.324044	0.235563	0.230448	0.275026	0.191428	0.329411	0.154017	0.380811	0.125971	0.40849	0.112729	0.391006	0.121429
63	0.173558	0.324137	0.233567	0.231915	0.272697	0.19213	0.326622	0.155086	0.377967	0.126687	0.406909	0.112468	0.389357	0.121785
64	0.171954	0.324369	0.229652	0.234057	0.269386	0.193665	0.32204	0.157053	0.373167	0.128501	0.402399	0.114525	0.384421	0.122599
65	0.170047	0.327403	0.224411	0.236641	0.264759	0.196065	0.316269	0.160063	0.367315	0.130878	0.395772	0.1168	0.378705	0.123613
66	0.167418	0.331737	0.220011	0.239147	0.260653	0.198808	0.311602	0.162655	0.362961	0.132753	0.391402	0.119044	0.374448	0.125474
67	0.165821	0.33537	0.218608	0.241113	0.257998	0.200989	0.309582	0.164557	0.361205	0.134326	0.389431	0.120355	0.369936	0.127479
68	0.165352	0.336873	0.219064	0.242837	0.257215	0.202674	0.308887	0.16542	0.360331	0.135325	0.387555	0.121933	0.366749	0.128304
69	0.164854	0.337422	0.21885	0.243817	0.256713	0.203571	0.30858	0.166062	0.359728	0.136009	0.385274	0.122094	0.364053	0.128972
70	0.164442	0.338701	0.218984	0.244881	0.256217	0.204567	0.308033	0.166247	0.35877	0.135944	0.383914	0.121904	0.362961	0.12954
71	0.164384	0.339098	0.21834	0.245894	0.255357	0.205398	0.30745	0.166676	0.358003	0.13595	0.382414	0.121603	0.362649	0.129641
72	0.165063	0.339026	0.218502	0.247298	0.254785	0.206358	0.306767	0.167129	0.357303	0.136298	0.381556	0.122369	0.361668	0.129474
73	0.165063	0.339026	0.218502	0.247298	0.254785	0.206358	0.306767	0.167129	0.357303	0.136298	0.381556	0.122369	0.361668	0.129474
74	0.164384	0.339098	0.21834	0.245894	0.255357	0.205398	0.30745	0.166676	0.358003	0.13595	0.382414	0.121603	0.362649	0.129641
75	0.164442	0.338701	0.218984	0.244881	0.256217	0.204567	0.308033	0.166247	0.35877	0.135944	0.383914	0.121904	0.362961	0.12954
76	0.164854	0.337422	0.21885	0.243817	0.256713	0.203571	0.30858	0.166062	0.359728	0.136009	0.385274	0.122094	0.364053	0.128972
77	0.165352	0.336873	0.219064	0.242837	0.257215	0.202674	0.308887	0.16542	0.360331	0.135325	0.387555	0.121933	0.366749	0.128304
78	0.165821	0.33537	0.218608	0.241113	0.257998	0.200989	0.309582	0.164557	0.361205	0.134326	0.389431	0.120355	0.369936	0.127479
79	0.167418	0.331737	0.220011	0.239147	0.260653	0.198808	0.311602	0.162655	0.362961	0.132753	0.391402	0.119044	0.374448	0.125474
80	0.170047	0.327403	0.224411	0.236641	0.264759	0.196065	0.316269	0.160063	0.367315	0.130878	0.395772	0.1168	0.378705	0.123613
81	0.171954	0.324369	0.229652	0.234057	0.269386	0.193665	0.32204	0.157053	0.373167	0.128501	0.402399	0.114525	0.384421	0.122599
82	0.173558	0.324137	0.233567	0.231915	0.272697	0.19213	0.326622	0.155086	0.377967	0.126687	0.406909	0.112468	0.389357	0.121785
83	0.173992	0.324044	0.235563	0.230448	0.275026	0.191428	0.329411	0.154017	0.380811	0.125971	0.40849	0.112729	0.391006	0.121429
84	0.175559	0.324564	0.237752	0.229615	0.277718	0.190536	0.332003	0.15325	0.38318	0.12529	0.409144	0.113157	0.390727	0.121563
85	0.177358	0.324094	0.240514	0.229109	0.281011	0.189717	0.335426	0.152859	0.387481	0.12503	0.41298	0.113791	0.38968	0.121195
86	0.179373	0.324672	0.242424	0.228844	0.283686	0.189419	0.338295	0.153065	0.391367	0.124655	0.418095	0.113759	0.394103	0.121251
87	0.179821	0.326124	0.242408	0.228719	0.283568	0.190418	0.33848	0.154271	0.39238	0.125552	0.420488	0.113865	0.398393	0.120549
88	0.17808	0.328465	0.24042	0.230509	0.280277	0.192313	0.335345	0.155947	0.388244	0.127366	0.417688	0.114454	0.398572	0.122409
89	0.176086	0.331759	0.23666	0.233263	0.275729	0.194396	0.330263	0.157552	0.382225	0.12928	0.411422	0.11542	0.390126	0.123758
90	0.173587	0.332076	0.233046	0.235627	0.272203	0.195918	0.3258	0.158787	0.376956	0.130252	0.404691	0.117366	0.382025	0.126777
91	0.172287	0.332004	0.231038	0.236633	0.270839	0.196776	0.322964	0.1597	0.373974	0.13071	0.400508	0.118909	0.379663	0.128337
92	0.17142	0.331231	0.23152	0.23639	0.270629	0.197385	0.321968	0.160912	0.372825	0.131431	0.399955	0.119807	0.380499	0.129819
93	0.173183	0.330899	0.233993	0.23509	0.271664	0.197208	0.3227	0.160904	0.373315	0.131726	0.401272	0.11853	0.380354	0.129151
94	0.176917	0.328631	0.23788	0.233525	0.27439	0.195856	0.325805	0.159746	0.376478	0.130662	0.40369	0.116973	0.379752	0.126465
95	0.182003	0.323307	0.242656	0.230325	0.278878	0.193182	0.330478	0.157302	0.381445	0.128311	0.406697	0.114824	0.382671	0.12398
96	0.187254	0.320049	0.248058	0.226199	0.283933	0.189851	0.336146	0.154779	0.387549	0.125887	0.412403	0.113719	0.390839	0.122822
97	0.189645	0.317932	0.252552	0.222236	0.288292	0.187171	0.340838	0.152212	0.392705	0.124004	0.41751	0.11297	0.39495	0.123045
98	0.192065	0.31942	0.254554	0.221075	0.290603	0.185751	0.343715	0.150512	0.395387	0.122997	0.420422	0.112431	0.394081	0.12368
99	0.191076	0.320244	0.253986	0.22284	0.290387	0.186439	0.343692	0.150779	0.394977	0.123366	0.419541	0.112571	0.389613	0.123423
100	0.188085	0.322375	0.251661	0.224887	0.287669	0.188519	0.340759	0.152595	0.391661	0.125008	0.416865	0.112758	0.389401	0.122788
101	0.182191	0.32551	0.248186	0.227463	0.283262	0.191591	0.336216	0.155162	0.386475	0.127261	0.413026	0.113553	0.392343	0.121384
102	0.177661	0.32962	0.243299	0.230206	0.278374	0.1945	0.330862	0.157628	0.380614	0.129794	0.407692	0.115446	0.39007	0.122788
103	0.17613	0.332358	0.239556	0.23372	0.274996	0.196991	0.326429	0.160206	0.375786	0.131725	0.402786	0.11779	0.383362	0.125128
104	0.175732	0.33139	0.238395	0.235432	0.273492	0.198031	0.323947	0.161673	0.374097	0.132917	0.400153	0.119273	0.378203	0.128159
105	0.178449	0.327771	0.240592	0.233692	0.275019	0.197279	0.325163	0.161207	0.376116	0.132003	0.402115	0.118728	0.380599	0.126989
106	0.182479	0.322086	0.244591	0.229682	0.278457	0.194262	0.329255	0.158579	0.380798	0.129671	0.40618	0.116043	0.385613	0.124939
107	0.187377	0.319189	0.248648	0.225739	0.282693	0.190722	0.334087	0.15554	0.38526	0.12718	0.4117	0.114474	0.387741	0.124415
108	0.188677	0.318236	0.250792	0.2246	0.285295	0.188828	0.336702	0.154179	0.387574	0.126085	0.413149	0.113794	0.387062	0.124805
109	0.187276	0.320518	0.249389	0.226096	0.285034	0.189543	0.336002	0.1548	0.386577	0.126858	0.411092	0.114984	0.385167	0.126554
110	0.184415	0.322375	0.246585	0.228326	0.282546	0.191285	0.332938	0.155954	0.382918	0.127887	0.406413	0.115957	0.382449	0.125975
111	0.181952	0.325127	0.243644	0.229532	0.279814	0.192483	0.329989	0.156655	0.3787	0.12868	0.402296	0.116384	0.380075	0.125986
112	0.179684	0.328176	0.242544	0.229262	0.278672	0.192284	0.329166	0.156372	0.376792	0.128676	0.400422	0.11598	0.378371	0.125474
113	0.178752	0.329418	0.242547	0.228156	0.279839	0.191036	0.330224	0.155476	0.377774	0.127964	0.400368	0.115647	0.37895	0.126476
114	0.178181	0.32845	0.243327	0.22748	0.282161	0.189239	0.332342	0.154194	0.380299	0.127149	0.402356	0.115096	0.380621	0.127724
115	0.179424	0.327533	0.244037	0.227538	0.283923	0.188332	0.333761	0.153403	0.381885	0.126408	0.405756	0.115102	0.384911	0.127423
116	0.179937	0.327822	0.243934	0.227708	0.284071	0.188905	0.333663	0.15402	0.381601	0.127145	0.406746	0.11542	0.388042	0.125953
117	0.180103	0.327901	0.244065	0.228574	0.283281	0.189803	0.332505	0.155132	0.380212	0.128285	0.406126	0.117053	0.386649	0.125607
118	0.18032	0.326644	0.243541	0.228669	0.282627	0.19015	0.331627	0.156059	0.379491	0.128871	0.404054	0.117733	0.382616	0.126287
119	0.180529	0.325734	0.243165	0.230094	0.281976	0.190652	0.331141	0.156811	0.379264	0.129075	0.402838	0.118195	0.380476	0.127702
120	0.179828	0.326492	0.241403	0.23184	0.280425	0.192538	0.329647	0.15813	0.377715	0.130166	0.401923	0.118112	0.379574	0.127546
121	0.176542	0.32983	0.238568	0.234377	0.277386	0.195374	0.326627	0.160357	0.373824	0.132586	0.399177	0.119824	0.378839	0.130042
122	0.172287	0.334742	0.234758	0.237621	0.274252	0.198466	0.323063	0.163073	0.369385	0.135519	0.394753	0.122693	0.376031	0.132148
123	0.168191	0.338513	0.231734	0.240428	0.27213	0.200659	0.320578	0.165143	0.366069	0.137065	0.390533	0.124334	0.375563	0.133797
124	0.16749	0.338758	0.230623	0.241739	0.271978	0.201278	0.320193	0.165521	0.365871	0.137404	0.390203	0.124383	0.375228	0.133318
125	0.169498	0.336692	0.232511	0.239846	0.273916	0.199843	0.32198	0.163939	0.367883	0.135888	0.392424	0.123129	0.375407	0.131312
126	0.173183	0.33402	0.236321	0.236463	0.277262	0.197221	0.325983	0.161583	0.372927	0.133817	0.396779	0.122048	0.379284	0.12905
127	0.177784	0.331275	0.241038	0.233817	0.280976	0.194995	0.330935	0.159477	0.379017	0.131574	0.402689	0.120937	0.387084	0.126655
128	0.18162	0.328876	0.244842	0.233077	0.283701	0.194245	0.335299	0.15883	0.384744	0.131144	0.408943	0.119712	0.394282	0.125474
129	0.183801	0.329974	0.245465	0.233347	0.284084	0.195222	0.336244	0.159605	0.386261	0.131733	0.411755	0.119408	0.395173	0.12554
130	0.181035	0.332727	0.242981	0.235179	0.281158	0.197607	0.332834	0.161714	0.383122	0.133422	0.409239	0.120871	0.391195	0.127123
131	0.175848	0.337675	0.237226	0.238743	0.275197	0.200785	0.325806	0.16467	0.375986	0.135607	0.402565	0.122765	0.385479	0.128905
132	0.169925	0.341222	0.23103	0.243474	0.268195	0.203895	0.317573	0.168156	0.367287	0.138703	0.3943	0.126145	0.37768	0.13256
133	0.165764	0.343584	0.225408	0.24666	0.262239	0.206524	0.3101	0.171049	0.358514	0.141817	0.385001	0.129071	0.36744	0.136839
134	0.163979	0.34258	0.222348	0.246139	0.259321	0.207127	0.305796	0.172219	0.352578	0.143436	0.377906	0.13085	0.358894	0.139424
135	0.166753	0.339018	0.224077	0.243416	0.26073	0.205861	0.306089	0.17083	0.35169	0.142848	0.376412	0.130308	0.356532	0.139301
136	0.172908	0.333955	0.228852	0.23893	0.265261	0.202029	0.310758	0.167595	0.355614	0.140293	0.380727	0.127665	0.363451	0.136939
137	0.181085	0.327244	0.236694	0.233987	0.271764	0.197201	0.317786	0.162937	0.362931	0.136047	0.389328	0.123609	0.373646	0.133641
138	0.187912	0.319854	0.243989	0.228359	0.277532	0.192223	0.325262	0.158458	0.37114	0.131784	0.398735	0.119276	0.383619	0.129273
139	0.192333	0.315043	0.249489	0.224893	0.282279	0.189628	0.330717	0.155572	0.377573	0.128618	0.404757	0.116315	0.388922	0.124159
140	0.192203	0.315057	0.249236	0.225856	0.282181	0.190389	0.331129	0.156254	0.378234	0.128909	0.404582	0.117331	0.387975	0.123334
141	0.186965	0.31911	0.241542	0.232049	0.274998	0.196385	0.322158	0.161772	0.367975	0.134269	0.392596	0.123147	0.380376	0.129217
142	0.176946	0.32598	0.227627	0.241533	0.258952	0.206656	0.30263	0.172649	0.345121	0.145208	0.369004	0.133469	0.360966	0.137786
143	0.167216	0.330653	0.213284	0.250494	0.241205	0.217644	0.280157	0.184506	0.318374	0.157507	0.341762	0.143956	0.336565	0.148516
144	0.169549	0.326449	0.209767	0.253087	0.23396	0.222554	0.270343	0.190574	0.30663	0.164019	0.329529	0.149323	0.322247	0.15451
145	0.186373	0.308043	0.223149	0.244571	0.244597	0.217025	0.281627	0.186538	0.319418	0.160377	0.341992	0.147054	0.330514	0.154444
Partitions	log10 AT-rich amplitude	AT-rich phase	log 10 GC-rich amplitude	GC-rich phase
1	-6.31046	-2.84239	-6.41527	0.274266
2	-6.23731	-2.86733	-6.83701	0.274266
3	-6.38277	-2.86733	-7.01006	0.274266
4	-6.24628	-2.86733	-7.08345	0.274266
5	-6.06012	-2.84239	-7.05924	0.274266
6	-5.99107	-2.84239	-7.24971	0.274266
7	-6.21981	-2.86733	-7.16212	0.274266

## Sheet: Extended Data Fig.5d
features	1	2	3	4	5	6	7
meCpG density	-3.28655	-0.763512	0.0487142	0.151883	0.145425	0.0154654	-0.250086
meCHG density	-0.488162	-0.19949	-0.019184	0.024451	0.0511821	-0.0166005	-0.29914
meCHH density	-0.0929851	-0.0408242	0.0140594	0.00866482	-0.00164069	-0.052678	-0.20466
H2AFZ	1.95066	0.653615	0.0936814	-0.0832302	-0.135647	-0.145458	-0.146602
H2AK5ac	1.08337	0.691488	0.0627271	-0.0717967	-0.0906533	-0.0841348	-0.0713879
H2BK120ac	1.67683	0.736221	0.0114989	-0.0748685	-0.0827844	-0.0832203	-0.0833459
H2BK12ac	2.06401	1.12668	0.0872628	-0.119056	-0.146225	-0.14797	-0.144638
H2BK15ac	1.15762	0.675772	0.0892887	-0.0747226	-0.106617	-0.109212	-0.10924
H2BK20ac	1.15086	0.913321	0.0787728	-0.0876743	-0.11038	-0.11293	-0.112584
H2BK5ac	3.33484	0.937957	0.00321554	-0.116334	-0.127893	-0.129013	-0.127932
H3K14ac	0.70503	0.0619324	-0.00257223	-0.0156243	-0.0206357	-0.0211308	0.000609317
H3K18ac	3.50426	0.820742	-0.0203017	-0.108534	-0.114951	-0.115626	-0.115895
H3K23ac	0.150069	0.0281122	0.00131338	-0.00315703	-0.00890732	-0.00698094	0.00302322
H3K23me2	2.63047	0.337278	-0.0591049	-0.0653981	-0.0495084	-0.00804913	0.0988096
H3K27ac	3.6805	0.286657	-0.0581404	-0.0742568	-0.07547	-0.0758375	-0.0761006
H3K27me3	0.820168	0.470343	0.0232742	-0.0452847	-0.0559658	-0.0520667	-0.0683442
H3K36me3	-0.121731	-0.102676	-0.0905244	-0.019966	0.127347	0.177009	-0.0388338
H3K4ac	1.88896	0.447859	-4.09855e-06	-0.0606092	-0.068538	-0.0657287	-0.0632893
H3K4me1	1.65493	1.45887	0.113243	-0.13654	-0.162055	-0.165265	-0.166135
H3K4me2	4.93203	1.18126	-0.0533299	-0.148315	-0.153587	-0.153912	-0.154165
H3K4me3	4.82523	0.634005	-0.0801189	-0.110429	-0.111254	-0.111211	-0.111269
H3K56ac	2.88941	0.0929317	-0.0524033	-0.0549019	-0.0463091	-0.02361	0.0265453
H3K79me1	0.191769	0.238448	0.0857416	-0.0295715	-0.0620957	-0.0692943	-0.0682509
H3K79me2	0.775908	0.493946	0.151384	-0.0565394	-0.134635	-0.160051	-0.174966
H3K9ac	3.99307	0.197349	-0.0680671	-0.0733166	-0.0737614	-0.0739219	-0.074097
H3K9me3	-0.104107	-0.0916456	-0.0829659	-0.0492246	0.0564978	0.513016	1.38607
H4K20me1	0.12234	0.208478	0.0748706	-0.0237631	-0.0539575	-0.0642329	-0.0792146
H4K5ac	3.19962	0.335603	-0.0427763	-0.0712455	-0.0730769	-0.0726253	-0.0734322
H4K8ac	3.32223	0.329198	0.0103124	-0.0795331	-0.106432	-0.110082	-0.111477
H4K91ac	2.39401	0.748577	0.01342	-0.0901345	-0.101179	-0.0976341	-0.0945421

## Sheet: Extended Data Fig.5e
NMF weight matrix
Class	AT content	poly-G/C length	meCpG density	meCHG density	meCHH density	H2AFZ	H2AK5ac	H2BK120ac	H2BK12ac	H2BK15ac	H2BK20ac	H2BK5ac	H3K14ac	H3K18ac	H3K23ac	H3K23me2	H3K27ac	H3K27me3	H3K36me3	H3K4ac	H3K4me1	H3K4me2	H3K4me3	H3K56ac	H3K79me1	H3K79me2	H3K9ac	H3K9me3	H4K20me1	H4K5ac	H4K8ac	H4K91ac
1	0	0.050962	0	0	0.00236332	0	0	0	0	0	0	0.021297	0.00500297	0.0493149	0.000805629	0.0633386	0.0410097	0	0	0.0155752	0	0.403517	0.300922	0.0511107	0	0	0.0763007	0	0	0.0348215	0.0478113	0.0145766
2	0	0.077011	0	0	0.0101915	0	0.297967	0.411977	0.625211	0.36522	0.544777	0.190205	0.0288587	0.394815	0.00947509	0.0301753	0.0671885	0	0	0.301864	0.73285	0.0521863	0	0.0936428	0.0329969	0	0.00948061	0	0	0.113801	0.0594346	0.4531
3	0	0.289355	0	0	0.0122419	0	0	0	0	0	0	0	0	0	0	0.0744178	0	2.45399	0	0	1.02109	0.675828	0	0	0.0136886	0	0	0	0.166503	0	0	0
4	0	0.0119146	0	0	0.00100867	0.245401	0	0	0.00606862	0.00488439	0	0	0	0.00362501	9.21813e-05	0.00477547	0	0	0	0	0.00435451	0.000658659	0	0	0	0	0	0	0	0.000372114	0.00488167	0
5	0.0243491	0	0	0.002147	0.000990148	0	0.00270717	0	0	0	0	0	0.000173703	0	0.000397222	0	0	0	0	0	0.0309489	0	0.0126757	0	0.0539201	0.445576	0.00504647	0	0.116806	0	0	0
6	0	0.266258	0.580889	0.0282299	0.016558	0	0.000550582	0	0.00368044	0.00427622	0	0	0	0	0	0	0	0	0	0	4.76681e-05	0	0	0	0.00435925	0	0	0	0	0	0.00534767	0
7	0.714013	0	1.39539	0.0251159	0.0148253	0	0.000400998	0	0	0	0	0	0	0	0.000170155	0	0	0	0	0	0	0	0	0	0	0	0	0	0	0	0	0
8	1.09465	0.13257	0	0.0432499	0.02536	0	0	0	0	0	0	0	0	0	3.44123e-05	0	0	0	0	0	0	0	0	0	0	9.0259e-05	0	0	0	0	0	0
9	0	0.0907081	0	0.182585	0.0554967	0	0	0	0	0	0	0.00255429	0	0	0.000381367	0	0.00273433	0	2.35039	0	0	0	0	0	0.0245562	0	0	0	0.0985704	0	0.000100205	0
10	0	0.06095	0	0	0.00123044	0	0	0	0	0	0.000213174	4.24396e-05	0.000116579	0	6.84689e-05	0.00195508	0	0	0	0	0	0	0	0.000516487	0	0	0	0.319559	0	0	0.000101322	0
Condensability box plot
Class	1st quartile	median	3rd quartile	sample size
1	0.256333	0.646785	1.06449	21718
2	0.6814	0.97406	1.2899	2799
3	0.912	1.21682	1.54407	365
4	1.16602	1.67937	2.04682	29474
5	1.53221	1.85778	2.16434	19972
6	1.7513	2.06926	2.38427	151497
7	2.06237	2.38154	2.71126	740630
8	2.13805	2.46736	2.80955	536077
9	2.08173	2.62748	2.96455	7
10	2.42715	2.86871	3.42657	18786
Statistics
class1	class2	p-value	Cohen's d
1	2	1.89639e-223	0.576585
1	3	1.58629e-78	0.956335
1	4	0	1.43237
1	5	0	2.13057
1	6	0	2.67029
1	7	0	3.17427
1	8	0	3.01653
1	9	3.50138e-05	3.19552
1	10	0	3.03871
2	3	7.26633e-19	0.488659
2	4	0	0.884596
2	5	0	1.67264
2	6	0	2.08053
2	7	0	2.57496
2	8	0	2.46877
2	9	0.000104184	3.28725
2	10	0	2.25656
3	4	6.00685e-40	0.524058
3	5	5.65066e-88	1.21136
3	6	4.54233e-125	1.63715
3	7	1.80663e-168	2.15608
3	8	4.49776e-179	2.09073
3	9	0.000229871	3.00544
3	10	3.77603e-246	1.91393
4	5	0	0.438743
4	6	0	0.918199
4	7	0	1.50578
4	8	0	1.51022
4	9	0.00133155	1.45899
4	10	0	1.82255
5	6	0	0.452708
5	7	0	1.03419
5	8	0	1.08564
5	9	0.00641232	1.3877
5	10	0	1.55287
6	7	0	0.609294
6	8	0	0.716348
6	9	0.0340444	0.908751
6	10	0	1.59241
7	8	0	0.1603
7	9	0.445062	0.257633
7	10	0	1.0568
8	9	0.785863	0.0805764
8	10	0	0.803403
9	10	0.0399615	0.483469

## Sheet: Extended Data Fig.5g
model	1-rep	2-rep	3-rep	4-rep	5-rep	6-rep	7-rep	8-rep	9-rep	10-rep	median	std
Linear reg	0.581018	0.59032	0.571631	0.572726	0.575335	0.58164	0.563983	0.576754	0.581958	0.566164	0.576045	0.00754513
SVR	0.611261	0.614151	0.599826	0.601795	0.602421	0.608616	0.587258	0.60357	0.607838	0.592157	0.602996	0.0079057
Boosting	0.622179	0.630091	0.610462	0.611821	0.615173	0.619819	0.600135	0.612968	0.614564	0.601524	0.613766	0.00852901
Random Forest	0.614942	0.617779	0.606298	0.607042	0.603984	0.615072	0.5936	0.610332	0.614011	0.597595	0.608687	0.00755577
Neural Network	0.616964	0.624087	0.60622	0.602581	0.61066	0.616422	0.594686	0.608913	0.615822	0.601702	0.609786	0.00834281

## Sheet: Extended Data Fig.5h
feature	1-rep	2-rep	3-rep	4-rep	5-rep	6-rep	7-rep	8-rep	9-rep	2-rep	mean	std
AT content	0.18606	0.145447	0.125043	0.161803	0.16639	0.138929	0.183629	0.120894	0.154797	0.12521	0.15082	0.0225461
poly-G/C length	0.0777336	0.0828925	0.104112	0.0810897	0.0922876	0.101603	0.0773371	0.10552	0.0921222	0.0830547	0.0897752	0.0103577
meCpG density	0.0170861	0.0149579	0.0203313	0.0210225	0.0233328	0.0358788	0.0180185	0.0443079	0.0154496	0.0353299	0.0245715	0.00969451
meCHG density	0.0163947	0.0208447	0.0184975	0.0191803	0.0187973	0.0186486	0.018342	0.0208429	0.0176139	0.0234063	0.0192568	0.00187475
meCHH density	0.0170482	0.0152316	0.0162109	0.0180167	0.0172187	0.0163225	0.0163618	0.01611	0.0164145	0.0150744	0.0164009	0.000833924
H2AFZ	0.0384815	0.0363953	0.0386445	0.0321728	0.0229352	0.0324654	0.0280371	0.033124	0.0445738	0.0345008	0.0341331	0.00568963
H2AK5ac	0.0077174	0.0176277	0.00793575	0.00611102	0.0100843	0.00656438	0.00748977	0.0178514	0.00625979	0.0114456	0.00990872	0.00422528
H2BK120ac	0.00558718	0.0179122	0.00848316	0.0040315	0.00755096	0.00418712	0.00866804	0.00807191	0.0308904	0.00406627	0.00994488	0.00798039
H2BK12ac	0.0360185	0.0708564	0.0443696	0.0533101	0.0288797	0.0379754	0.0287074	0.0523438	0.0173379	0.02046	0.0390259	0.0156773
H2BK15ac	0.0212202	0.00717693	0.0105805	0.00380273	0.00441146	0.0120103	0.0133113	0.0180854	0.00497057	0.00502214	0.0100592	0.0057815
H2BK20ac	0.0101143	0.0090773	0.0254966	0.00870402	0.019524	0.00723234	0.00992037	0.00741796	0.0188136	0.00852891	0.0124829	0.00604915
H2BK5ac	0.0255484	0.0393748	0.0214825	0.0607731	0.0283896	0.123913	0.0246346	0.0615527	0.0419298	0.109198	0.0536797	0.0343238
H3K14ac	0.00065309	0.000275639	0.000396883	0.000293756	0.000445412	0.000364455	0.0003897	0.000375968	0.00028098	0.000319594	0.000379547	0.000105487
H3K18ac	0.0417307	0.0415421	0.0161984	0.023818	0.0241272	0.0127507	0.0518965	0.0206264	0.0180936	0.0804011	0.0331185	0.0199591
H3K23ac	0.000255968	0.000334495	0.000164472	0.000257924	0.000309941	0.000277541	0.000355558	0.000278945	0.000163778	0.000192319	0.000259094	6.38896e-05
H3K23me2	0.0088604	0.0144327	0.00914415	0.0105591	0.0402584	0.0137282	0.0290761	0.0163021	0.0257004	0.0110089	0.017907	0.00988628
H3K27ac	0.0250276	0.0111341	0.00819383	0.0189948	0.0195865	0.0194317	0.035391	0.00966189	0.0350489	0.016104	0.0198574	0.0091103
H3K27me3	0.0089019	0.00945463	0.00487527	0.00939145	0.0055356	0.0146048	0.00604671	0.00708318	0.0124636	0.00628354	0.00846407	0.00299498
H3K36me3	0.0194772	0.018394	0.0171626	0.0190477	0.0197563	0.0193751	0.0178235	0.0191476	0.019011	0.0184147	0.018761	0.000765736
H3K4ac	0.00264847	0.00445916	0.00285877	0.00642698	0.00207109	0.00334532	0.00172935	0.00627334	0.00201396	0.00469281	0.00365193	0.00164061
H3K4me1	0.0599975	0.0220838	0.045538	0.0487949	0.061139	0.0489839	0.04545	0.0506148	0.0693652	0.0578663	0.0509833	0.012141
H3K4me2	0.100183	0.11402	0.148613	0.0904754	0.0853528	0.0648856	0.152425	0.0640067	0.0713221	0.0740241	0.0965307	0.0308525
H3K4me3	0.0869168	0.0575766	0.0843808	0.119499	0.0953224	0.055533	0.0385678	0.0545177	0.0401481	0.0561749	0.0688637	0.02499
H3K56ac	0.00661688	0.00364971	0.00899798	0.00689745	0.00778733	0.00939406	0.0129216	0.00397619	0.00504251	0.00260677	0.00678905	0.00297693
H3K79me1	0.00156743	0.00223373	0.00178352	0.00173757	0.00169527	0.00207704	0.00187167	0.0016132	0.00192176	0.0035923	0.00200935	0.000562408
H3K79me2	0.0459373	0.0336736	0.0359075	0.0336859	0.0346975	0.0355297	0.0342217	0.0323286	0.033475	0.0352698	0.0354727	0.00363611
H3K9ac	0.0289583	0.068699	0.0516917	0.0219811	0.0304319	0.0180409	0.0179612	0.0492342	0.0752675	0.0319832	0.0394249	0.0196377
H3K9me3	0.0621813	0.0627408	0.0613128	0.0626624	0.0587797	0.062203	0.0624429	0.0618117	0.0588322	0.0615763	0.0614543	0.00139184
H4K20me1	0.00254897	0.00287468	0.00234054	0.00277298	0.00207465	0.00361266	0.00318853	0.00366382	0.00232881	0.00269875	0.00281044	0.000509441
H4K5ac	0.0217822	0.0172099	0.0191051	0.00888723	0.0183004	0.0186589	0.0305381	0.0504132	0.0292013	0.0187496	0.0232846	0.0107438
H4K8ac	0.00865158	0.0137064	0.0137527	0.0296593	0.0260152	0.0387186	0.0184022	0.0217414	0.0171105	0.0366878	0.0224446	0.00959143
H4K91ac	0.00809324	0.0237112	0.0263947	0.0141395	0.0265117	0.0227553	0.0048443	0.020207	0.0220356	0.00605618	0.0174749	0.00803322
