# Supplementary material for: Native nucleosomes intrinsically encode genome organization principles
Source: Nature. 2025 May 7;643(8071):572–81. doi: 10.1038/s41586-025-08971-7 (PMC12240700; doi:10.1038/s41586-025-08971-7)
Supplement: Supplementary file 13 — Source Data Extended Data Fig. 6 [file 41586_2025_8971_MOESM13_ESM.xlsx]

## Sheet: Extended Data Fig.6a,b,c
	sup-1	sup-2	sup-3	sup-4	sup (average)	delta	significance		pellet-1	pellet-2	pellet-3	pellet-4	pellet (average)	delta	significance
Peptide	log2 fold-change (sup/input)	log2 fold-change (sup/input)	log2 fold-change (sup/input)	log2 fold-change (sup/input)	log2 fold-change (sup/input)	delta fold-change (ptm - umod)	significance (-log10 p-value)		log2 fold-change (pellet/input)	log2 fold-change (pellet/input)	log2 fold-change (pellet/input)	log2 fold-change (pellet/input)	log2 fold-change (pellet/input)	delta fold-change (ptm - umod)	significance (-log10 p-value)
TKQTAR(H3_3_8)
H3_3_8 unmod	0.499278	-0.215939	-0.206265	-0.201497	-0.090914				-0.067177	-0.00551	-0.010796	-0.001512	-0.016076
H3_3_8 K4me1	-1.10982	1.28051	1.27434	1.16682	-0.272173	-0.181259	0.700939		0.115219	0.155342	0.211115	0.085742	0.12741	0.143486	2.57801
H3_3_8 K4me2	-0.214928	1.98584	2.05841	2.15562	0.465595	0.556509	1.38621		-0.445065	-0.780998	-0.479577	-0.482664	-0.487589	-0.471513	3.06785
H3_3_8 K4me3	0.789323	2.89427	7.6441	3.32953	1.30003	1.39095	1.38501		-0.546071	-1.21829	3.77864	-0.528928	-0.607251	-0.591175	0.403788
H3_3_8 K4ac	-1.41169	-1.68508	-2.34566	-1.43814	-1.82902	-1.7381	2.87722		0.427362	-7.78135	-4.22127	-3.09414	-4.01937	-4.0033	1.19085
KSTGGKAPR(H3_9_17)
H3_9_17 unmod	-0.135535	-0.141556	-0.144712	-0.168367	-0.14749				0.419805	0.185433	0.170917	0.137286	0.227693
H3_9_17 K9me1	-0.298092	-0.283255	-0.277297	-0.387855	-0.312842	-0.165352	2.91349		0.568848	0.44037	0.400641	0.316954	0.43107	0.203377	1.33228
H3_9_17 K9me2	-0.888977	-0.946945	-0.91108	-0.876922	-0.906386	-0.758895	7.84869		0.015897	-0.115339	-0.119862	-0.07544	-0.075722	-0.303415	2.15658
H3_9_17 K9me3	-1.43046	-1.46189	-1.47493	-1.43144	-1.44993	-1.30244	9.89706		0.119614	-0.118488	-0.091273	-0.016829	-0.028696	-0.25639	1.62554
H3_9_17 K9ac	0.49551	1.04785	1.01773	1.11469	0.902697	1.05019	3.3541		-1.47377	0.495347	0.48749	0.570792	-0.033384	-0.261077	0.428056
H3_9_17 K14ac	0.618068	0.32148	0.445508	0.493438	0.470984	0.618475	4.04061		-4.40437	-0.775356	-0.725687	-0.684361	-1.70083	-1.92853	1.13212
H3_9_17 K9me1K14ac	0.604951	0.716854	0.633708	0.648991	0.649209	0.7967	7.00054		0.273979	0.081159	0.105883	0.065007	0.137825	-0.089868	0.739289
H3_9_17 K9me2K14ac	0.109404	0.247328	0.216922	0.228763	0.202	0.349491	4.2574		-0.055737	-0.219556	-0.23521	-0.225307	-0.186179	-0.413872	2.61405
H3_9_17 K9me3K14ac	0.016603	0.071254	0.009941	0.083519	0.044805	0.192295	3.94691		-0.143608	-0.268439	-0.299359	-0.25684	-0.241341	-0.469034	3.0221
H3_9_17 K9acK14ac	1.90542	1.99789	2.03336	1.98996	1.98077	2.12826	9.22711		0.121866	-0.177102	-0.029907	-0.136037	-0.054245	-0.281939	1.62986
KQLATKAAR(H3_18_26)
H3_18_26 unmod	-0.37499	-0.358124	-0.396854	-0.355563	-0.37145				-0.040272	-0.002106	-0.067296	-0.013403	-0.030877
H3_18_26 K23me1	0.521436	-0.258521	-0.636514	-0.586088	-0.209778	0.161672	0.45466		-0.072584	0.575625	-0.010639	-0.968829	-0.145971	-0.115094	0.382671
H3_18_26 K18me1	-2.60796	-1.21256	-1.69094	-1.75731	-1.81948	-1.44803	2.48113		-1.13412	-1.08473	-1.42512	-1.29669	-1.24166	-1.21079	5.07951
H3_18_26 K18ac	0.412269	0.714721	0.759672	0.624616	0.627859	0.999309	4.65845		-0.159963	-0.033762	-0.11403	-0.250001	-0.140845	-0.109968	1.25718
H3_18_26 K23ac	0.299744	0.22787	0.279273	0.227517	0.257992	0.629441	6.8605		0.098355	0.012031	0.138224	0.058159	0.076339	0.107217	1.83921
H3_18_26 K18acK23ac	1.81507	1.7048	1.67972	1.65511	1.71138	2.08283	8.48404		0.095318	0.019923	0.088659	0.037832	0.059704	0.090582	2.00313
KSAPATGGVKKPHR(H3_27_40)
H3_27_40 unmod	-0.065826	0			-0.065826				0.325511	19.0426			0.325511
H3_27_40 K36me1	0.960013	21.1519			0.960013	1.02584	0.885114		-0.091815	21.1079			-0.091815	-0.417326	0.32706
H3_27_40 K27me1	-0.05623		19.9742		-0.05623	0.009596	0.833097		0.387725		19.6276		0.387725	0.062214	0.311626
H3_27_40 K27me2	-0.440595	1.1958	0.476576	-4.29474	-0.604366	-0.53854	0.449782		-0.003763	0.914209	0.303278	-27.015	-1.18089	-1.5064	0.945872
H3_27_40 K36me2	0.04056			0	0.04056	0.106386	1.01983		-0.753606			20.5545	-0.753606	-1.07912	0.307707
H3_27_40 K27me3	-0.518988	0.08669	0.106866	0.117945	0.049707	0.115533	0.328177		-0.13259	0.149481	0.157435	0.175252	0.135176	-0.190335	1.26102
H3_27_40 K36me3	0.075776	-0.109304	0.000379	-0.040207	-0.047209	0.018617	0.386706		-0.408671	-0.173482	-0.099989	-0.076807	-0.127433	-0.452943	1.2901
H3_27_40 K27me2K36me1	0.16348	0.629008	0.381612	0.487209	0.433003	0.498829	1.71177		-0.043276	0.932305	0.724802	0.711655	0.6311	0.305589	1.20666
H3_27_40 K27me1K36me2	1.38955				1.38955	1.45538			0.535832				0.535832	0.210321
H3_27_40 K27me1K36me1	1.4711	0.988858	-21.2361	-0.193975	0.995132	1.06096	0.523452		0.231104	3.96915	-21.2361	1.15224	-0.13799	-0.463501	0.921611
H3_27_40 K27me3K36me1	-0.559716	-0.660709	-0.722962	-0.627771	-0.665828	-0.600002	3.76937		-0.08358	-1.51428	-1.28624	-1.23268	-1.28157	-1.60708	1.3715
H3_27_40 K27me1K36me3	0.2021				0.2021	0.267926			-0.006851				-0.006851	-0.332362
H3_27_40 K27me2K36me2	-0.222208	0		21.5915	-0.222208	-0.156382	0.643377		-1.13093	21.4576		21.8423	-1.13093	-1.45644	0.456046
H3_27_40 K27me3K36me2	-0.287629				-0.287629	-0.221803			-1.25033				-1.25033	-1.57584
H3_27_40 K27ac	5.72337				5.72337	5.7892			-18.1946				-18.1946	-18.5201
YQKSTELLIR(H3_54_63)
H3_54_63 unmod	0.054014	-32.0439	0	33.2193	-10.2418				0.091832	0.418158	31.3373	30.5991	0.196505
H3_54_63 K56me1	-1.66984	-32.3757		0	-32.3737	-22.132	0.530945		-18.417	-0.448404		31.2099	-0.449533	-0.646037	0.566599
H3_54_63 K56me2	-1.22679		0	0	-1.22679	9.01497	0.314441		-6.38318		31.1939	32.4555	-6.38318	-6.57969	0.376145
H3_54_63 K56me3	-18.3321				-18.3321	-8.09036			0.277533				0.277533	0.081029
EIAQDFKTDLR(H3_73_83)
H3_73_83 unmod	-0.15251	-0.095946	-0.136259	-0.124943	-0.127502				0.028434	-0.00275	0.015139	0.005475	0.011616
H3_73_83 K79me1	0.833484	0.794796	0.909035	0.580765	0.770212	0.897713	4.62962		-0.55529	-0.080241	-0.28631	-0.089033	-0.252725	-0.264341	1.2941
H3_73_83 K79me2	28.7714	1.34065	4.2372	6.64206	1.99313	2.12063	0.948239		23.3348	0.50714	-1.08094	0.625662	0.246998	0.235382	0.651741
VTIMPKDIQLAR(H3_117_128)
H3_117_128 unmod	-0.000146	0.616631	0	0	0.110079				0.000166	0.616631	0	0	0.110164
H3_117_128 K122ac	0.881011	-31.6956			-31.6844	-31.7945	1.19128		-4.58493	-31.6956			-31.6863	-31.7965	1.56682
GKGGKGLGKGGAKR(H4_4_17)
H4_4_17 unmod	-0.426349	-0.217266	-0.27459	-0.258042	-0.290184				0.170319	0.161414	0.116707	0.173721	0.154761
H4_4_17 K5ac	0.551658	0.63884	0.801452	0.630557	0.654788	0.944971	4.80866		-0.059398	-0.120125	-0.128271	-0.206445	-0.130666	-0.285427	3.68908
H4_4_17 K8ac	0.376849	0.520969	0.716628	0.728601	0.587078	0.877262	3.83396		-0.164997	-0.091264	-0.111521	-0.226783	-0.147593	-0.302354	3.83997
H4_4_17 K12ac	0.664017	0.572182	0.80787	0.638216	0.667259	0.957442	4.92253		0.019374	-0.164701	-0.162051	-0.223996	-0.138372	-0.293133	2.60967
H4_4_17 K16ac	-0.091756	-0.059092	-0.000873	0.015261	-0.033899	0.256285	2.48523		-0.108902	-0.204965	-0.130518	-0.222507	-0.167935	-0.322696	4.15841
H4_4_17 K5acK8ac	1.68822				1.68822	1.9784			-0.085906				-0.085906	-0.240667
H4_4_17 K5acK12ac	1.13036				1.13036	1.42054			-0.454358				-0.454358	-0.609119
H4_4_17 K5acK16ac	0.679909				0.679909	0.970092			-0.467532				-0.467532	-0.622293
H4_4_17 K8acK12ac	1.88623				1.88623	2.17641			-1.21759				-1.21759	-1.37235
H4_4_17 K8acK16ac	0.913043				0.913043	1.20323			-0.386077				-0.386077	-0.540838
H4_4_17 K12acK16ac	0.735588				0.735588	1.02577			-0.49785				-0.49785	-0.652611
H4_4_17 K5acK8acK12ac	1.18901	1.84563	1.7448	1.1957	1.46309	1.75328	4.01057		-1.06292	-0.687646	-1.4229	-1.42782	-1.17345	-1.32821	3.32835
H4_4_17 K5acK8acK16ac	2.19893	1.89952	1.95891	1.96641	1.99327	2.28345	6.69725		-1.36445	-2.6567	-2.83515	-2.61177	-2.4222	-2.57696	3.35269
H4_4_17 K5acK12acK16ac	1.5541	1.13764	1.538	1.46875	1.40863	1.69882	5.20267		-1.75153	-4.90059	-4.9197	-4.32656	-3.90399	-4.05875	2.67561
H4_4_17 K8acK12acK16ac	1.1405	1.56577	1.44178	1.16666	1.31843	1.60861	4.91481		-0.919486	-1.04133	-1.76158	-1.52778	-1.31814	-1.4729	3.31872
H4_4_17 K5acK8acK12acK16ac	2.77591	2.74001	3.26389	3.04857	2.94165	3.23183	6.3187		-7.11686	-3.95709	-7.51516	-6.38487	-6.06487	-6.21963	3.51954
KVLR(H4_20_23)
H4_20_23 unmod	0.461388	0.484451	0.598538	0.582967	0.526622				-0.029475	-0.284501	-0.365399	-0.192638	-0.206073
H4_20_23 K20me1	0.242004	0.254604	0.159582	0.243842	0.224468	-0.302153	3.36403		0.30062	0.242876	0.26676	0.294718	0.276228	0.4823	3.1229
H4_20_23 K20me2	-0.591461	-0.503359	-0.423079	-0.503249	-0.503802	-1.03042	5.93552		-0.417694	-0.203855	-0.238944	-0.281045	-0.282612	-0.076539	0.564008
H4_20_23 K20me3	-1.60785	-1.40877	-0.842936	-0.844367	-1.16791	-1.69453	3.675		-1.02902	-1.16251	-1.22932	-2.64568	-1.52392	-1.31784	1.77923
RGGVKR(H4_40_45)
H4_40_45 unmod	0.025135	0	0	0	0.006192				0.028316	0	0	0	0.006975
H4_40_45 K44ac	-3.14119				-3.14119	-3.14738			-27.5342				-27.5342	-27.5411

## Sheet: Extended Data Fig.6e
ChromHMM	1st quartile	median	3rd quartile	sample size
Active promoter	0.0320272	0.457632	0.75309	8578
Weak promoter	0.749553	0.961324	1.10806	2632
Poised promoter	0.537355	0.714208	0.905307	3431
Strong enhancer	0.820444	1.04749	1.21616	5818
Weak enhancer	1.14395	1.29657	1.40339	6947
Tx elongation	1.31959	1.39353	1.45203	52
Weak Tx	1.28524	1.37495	1.44412	130
Insulator	1.1019	1.26073	1.37442	213
Polycomb repressed	1.03912	1.17875	1.28029	357
Heterochromatin	1.1882	1.3321	1.44873	125
Quiescence1	1.22487	1.33584	1.43845	2625
Quiescence2	1.05282	1.28444	1.41638	142
state1	state2	Cohen's d	p-value
Active promoter	Weak promoter	0.928806	0
Active promoter	Poised promoter	0.592036	3.60965e-196
Active promoter	Strong enhancer	0.955823	0
Active promoter	Weak enhancer	1.42094	0
Active promoter	Tx elongation	1.90544	1.95058e-26
Active promoter	Weak Tx	1.83909	1.99514e-60
Active promoter	Insulator	1.31275	8.32309e-71
Active promoter	Polycomb repressed	1.2916	1.17392e-100
Active promoter	Heterochromatin	0.93271	1.0269e-35
Active promoter	Quiescence1	1.34153	0
Active promoter	Quiescence2	1.33434	3.66575e-49
Weak promoter	Poised promoter	0.432666	1.53269e-109
Weak promoter	Strong enhancer	0.104264	2.64963e-08
Weak promoter	Weak enhancer	0.673523	0
Weak promoter	Tx elongation	1.36113	2.52584e-21
Weak promoter	Weak Tx	1.24592	4.07945e-45
Weak promoter	Insulator	0.553005	6.67929e-29
Weak promoter	Polycomb repressed	0.476231	4.1456e-29
Weak promoter	Heterochromatin	0.279891	1.19804e-08
Weak promoter	Quiescence1	0.623789	1.82941e-172
Weak promoter	Quiescence2	0.577179	7.1117e-22
Poised promoter	Strong enhancer	0.496961	2.72639e-180
Poised promoter	Weak enhancer	1.09403	0
Poised promoter	Tx elongation	1.9038	4.65752e-37
Poised promoter	Weak Tx	1.77673	1.13249e-81
Poised promoter	Insulator	0.952104	2.09416e-73
Poised promoter	Polycomb repressed	0.919559	3.01171e-92
Poised promoter	Heterochromatin	0.556792	1.93142e-28
Poised promoter	Quiescence1	0.993634	0
Poised promoter	Quiescence2	0.979794	3.13448e-53
Strong enhancer	Weak enhancer	0.511305	2.24568e-294
Strong enhancer	Tx elongation	1.01797	1.64636e-10
Strong enhancer	Weak Tx	0.935061	1.65537e-21
Strong enhancer	Insulator	0.411305	8.28912e-13
Strong enhancer	Polycomb repressed	0.323092	2.9635e-11
Strong enhancer	Heterochromatin	0.199341	0.000264551
Strong enhancer	Quiescence1	0.489428	2.20408e-145
Strong enhancer	Quiescence2	0.431912	9.6338e-10
Weak enhancer	Tx elongation	0.405621	0.00434227
Weak enhancer	Weak Tx	0.326883	0.000160302
Weak enhancer	Insulator	0.0790094	0.0956362
Weak enhancer	Polycomb repressed	0.228526	2.16577e-08
Weak enhancer	Heterochromatin	0.145554	0.00095511
Weak enhancer	Quiescence1	0.0391046	0.0167784
Weak enhancer	Quiescence2	0.0617001	0.289485
Tx elongation	Weak Tx	0.0841962	0.279762
Tx elongation	Insulator	0.389628	0.00226545
Tx elongation	Polycomb repressed	0.611712	3.24424e-08
Tx elongation	Heterochromatin	0.342418	0.0940097
Tx elongation	Quiescence1	0.230261	0.0958939
Tx elongation	Quiescence2	0.374537	0.00317777
Weak Tx	Insulator	0.339012	3.69306e-05
Weak Tx	Polycomb repressed	0.551547	1.63875e-14
Weak Tx	Heterochromatin	0.311027	0.0164745
Weak Tx	Quiescence1	0.185131	0.0337161
Weak Tx	Quiescence2	0.323288	8.98303e-05
Insulator	Polycomb repressed	0.13302	0.0335263
Insulator	Heterochromatin	0.0905082	0.387698
Insulator	Quiescence1	0.108025	0.0779425
Insulator	Quiescence2	0.01737	0.834866
Polycomb repressed	Heterochromatin	0.00770365	0.925915
Polycomb repressed	Quiescence1	0.233814	3.27482e-06
Polycomb repressed	Quiescence2	0.149379	0.0275315
Heterochromatin	Quiescence1	0.147862	0.00725534
Heterochromatin	Quiescence2	0.0916682	0.407158
Quiescence1	Quiescence2	0.0932811	0.215694

## Sheet: Extended Data Fig.6f
	Measured condensability	Predicted condensability
Active promoter	0.246008	0.283537
Weak promoter	0.638465	0.904573
Poised promoter	0.723545	0.686337
Strong enhancer	0.88098	0.961111
Weak enhancer	1.24562	1.23345
Tx elongation	1.92387	1.37296
Weak Tx	1.74388	1.35035
Insulator	1.32625	1.19235
Polycomb repressed	1.51502	1.12683
Heterochromatin	2.14364	1.12094
Quiescence1	1.56362	1.25544
Quiescence2	1.85394	1.2017
