# Supplementary material for: Native nucleosomes intrinsically encode genome organization principles
Source: Nature. 2025 May 7;643(8071):572–81. doi: 10.1038/s41586-025-08971-7 (PMC12240700; doi:10.1038/s41586-025-08971-7)
Supplement: Supplementary file 14 — Source Data Extended Data Fig. 7 [file 41586_2025_8971_MOESM14_ESM.xlsx]

## Sheet: Extended Data Fig.7c
GM12878	NCP	spermine
spermine (mM)	1st	2nd	3rd	fract 1st	fract 2nd	fract 3rd	mean	std	Sample#
0	55	50.6	53.6	1	1	1	1	0	0
0.01	47.6	49.9	49.9	0.865455	0.986166	0.93097	0.92753	0.0604292	-
0.0251189	51.7	49	52.5	0.94	0.968379	0.979478	0.962619	0.0203595	-
0.0630957	47	50	47.4	0.854545	0.988142	0.884328	0.909005	0.0701338	-
0.0794328	42.8	41.6	35.1	0.778182	0.822134	0.654851	0.751722	0.0867239	-
0.1	36	40.1	36.8	0.654545	0.79249	0.686567	0.711201	0.0721963	-
0.125893	39	38	35.7	0.709091	0.750988	0.666045	0.708708	0.042473	-
0.158489	29.3	31.8	34.5	0.532727	0.628458	0.643657	0.601614	0.0601398	1
0.199526	22.7	23.1	24.8	0.412727	0.456522	0.462687	0.443979	0.0272393	2
0.251189	14.6	16.5	16.7	0.265455	0.326087	0.311567	0.301036	0.0316583	3
0.316228	13.8	12.6	10.8	0.250909	0.249012	0.201493	0.233804	0.0279991	4
0.398107	9.8	8.7	8.8	0.178182	0.171937	0.164179	0.171433	0.00701496	5
0.501187	9	7.4	8.7	0.163636	0.146245	0.162313	0.157398	0.0096816	6
0.630957	7.4	7.1	8.4	0.134545	0.140316	0.156716	0.143859	0.0115023	7
0.794328	7.5	7.3	7.6	0.136364	0.144269	0.141791	0.140808	0.00404325	8
1	7.3	7.5	7.2	0.132727	0.148221	0.134328	0.138426	0.008521	9
GM12878	reconstituted NCP	spermine
spermine (mM)	1st	2nd	3rd	fract 1st	fract 2nd	fract 3rd	mean	std	Sample#
0	42.53	66.764	63.309	1	1	1	1	0	0
0.01	42.94	62.942	64.091	1.00964	0.942754	1.01235	0.988249	0.0394232	-
0.0251189	41.42	56.976	59.824	0.973901	0.853394	0.944953	0.924082	0.0629058	-
0.0630957	28.48	37.228	41.355	0.669645	0.557606	0.653225	0.626825	0.0605053	-
0.0794328	22.54	28.212	32.861	0.529979	0.422563	0.519057	0.490533	0.0591165	-
0.1	14.81	17.992	31.137	0.348225	0.269487	0.491826	0.369846	0.112735	-
0.125893	10.71	10.484	21.281	0.251822	0.157031	0.336145	0.248333	0.0896081	-
0.158489	9.1	7.209	16.803	0.213967	0.107977	0.265413	0.195785	0.0802768	1
0.199526	5.42	5.823	15.372	0.127439	0.0872177	0.242809	0.152489	0.0807637	2
0.251189	3.55	4.88	13.89	0.0834705	0.0730933	0.2194	0.125321	0.0816397	3
0.316228	5.28	5.628	15.126	0.124148	0.0842969	0.238923	0.149123	0.0802817	4
0.398107	5.67	5.621	14.287	0.133318	0.0841921	0.225671	0.147727	0.0718316	5
0.501187	5.07	5.493	15.09	0.11921	0.0822749	0.238355	0.146613	0.0815686	6
0.630957	4.79	4.455	14.387	0.112626	0.0667276	0.22725	0.135535	0.0826771	7
0.794328	4.49	4.567	15.146	0.105573	0.0684051	0.239239	0.137739	0.0898448	8
1	0.407	5.415	14.469	0.00956971	0.0811066	0.228546	0.106407	0.111659	9
GM12878	NCP vs reconstituted NCP	spermine
spermine (mM)	p-value	Cohen' s d
0.01	0.229707	1.45759
0.0251189	0.402989	1.00951
0.0630957	0.00656035	5.27658
0.0794328	0.0164194	4.3103
0.1	0.0164703	4.41651
0.125893	0.00479671	8.04113
0.158489	0.00288478	7.00776
0.199526	0.0166143	5.92343
0.251189	0.0504254	3.47575
0.316228	0.201823	1.72508
0.398107	0.625848	0.5689
0.501187	0.840717	0.227417
0.630957	0.878234	0.172732
0.794328	0.958226	0.0591019
1	0.669001	0.495228

## Sheet: Extended Data Fig.7d
	GM12878 native NCP				GM12878 reconstituted NCP
ChromHMM	1st quartile	median	3rd quartile	sample size	1st quartile	median	3rd quartile	sample size
Active promoter	-0.51661	-0.19503	0.13732	23494	1.81674	2.20979	2.61525	23523
Weak promoter	-0.5413	-0.20645	0.14375	4515	1.92211	2.34321	2.79757	4672
Poised promoter	0.112	0.53321	0.99752	26817	1.69896	2.15095	2.57443	26811
Strong enhancer	-0.45207	-0.12357	0.19901	21510	1.69896	2.10443	2.50989	21286
Active enhancer	-0.05985	0.31267	0.68736	33684	1.5936	2.03543	2.39211	32963
Weak enhancer	0.48669	0.95307	1.46752	72693	1.63834	2.05564	2.45273	71695
Tx elongation	0.60732	1.04838	1.52361	22265	1.69896	2.05564	2.47215	21973
Weak Tx	1.65244	2.19144	2.70227	217294	1.5936	2.03543	2.4409	213038
Insulator	1.49829	2.12245	2.70227	15013	1.6418	2.05564	2.4611	14750
Polycomb repressed	1.78598	2.25598	2.88459	789237	1.5936	2.03543	2.39211	778721
Heterochromatin	1.31597	1.94013	2.59691	39223	1.41128	1.88128	2.318	37595
Quiescence	2.19144	2.70227	3.17227	1642383	1.41128	1.85311	2.3051	1536315
		GM12878 native NCP		GM12878 reconstituted NCP
state1	state2	p-value	Cohen's d	p-value	Cohen's d
Active promoter	Weak promoter	0.353563	0.0158553	2.65504e-26	0.17388
Active promoter	Poised promoter	0	1.21602	2.66737e-42	0.121679
Active promoter	Strong enhancer	1.13435e-39	0.124402	1.78281e-85	0.185518
Active promoter	Active enhancer	0	0.909461	5.52068e-304	0.320804
Active promoter	Weak enhancer	0	1.68688	0	0.290826
Active promoter	Tx elongation	0	2.05756	1.27476e-176	0.26696
Active promoter	Weak Tx	0	3.06168	0	0.315957
Active promoter	Insulator	0	3.32363	5.27835e-154	0.280222
Active promoter	Polycomb repressed	0	2.96083	0	0.322119
Active promoter	Heterochromatin	0	2.68485	0	0.525323
Active promoter	Quiescence	0	3.95719	0	0.549502
Weak promoter	Poised promoter	0	1.09032	6.56041e-73	0.290528
Weak promoter	Strong enhancer	7.18536e-10	0.107401	2.04068e-101	0.363547
Weak promoter	Active enhancer	0	0.857056	3.73969e-194	0.496077
Weak promoter	Weak enhancer	0	1.58759	6.55154e-181	0.468177
Weak promoter	Tx elongation	0	1.85781	5.32432e-150	0.44124
Weak promoter	Weak Tx	0	2.98033	5.91107e-210	0.488055
Weak promoter	Insulator	0	2.77193	1.40352e-148	0.448307
Weak promoter	Polycomb repressed	0	2.92936	1.18987e-212	0.498054
Weak promoter	Heterochromatin	0	2.38942	0	0.684452
Weak promoter	Quiescence	0	3.93431	0	0.716504
Poised promoter	Strong enhancer	0	1.114	5.7867e-11	0.0597919
Poised promoter	Active enhancer	0	0.400876	3.76885e-122	0.194462
Poised promoter	Weak enhancer	0	0.537428	2.24105e-112	0.164761
Poised promoter	Tx elongation	0	0.673519	1.87665e-54	0.141132
Poised promoter	Weak Tx	0	2.01412	2.29078e-189	0.193413
Poised promoter	Insulator	0	1.90565	7.66846e-52	0.155159
Poised promoter	Polycomb repressed	0	2.00044	5.13106e-206	0.197724
Poised promoter	Heterochromatin	0	1.5977	0	0.402039
Poised promoter	Quiescence	0	2.87273	0	0.431162
Strong enhancer	Active enhancer	0	0.798586	1.36042e-55	0.137831
Strong enhancer	Weak enhancer	0	1.59101	2.99641e-42	0.105929
Strong enhancer	Tx elongation	0	1.95357	2.50644e-18	0.0839911
Strong enhancer	Weak Tx	0	2.97388	1.01643e-82	0.134848
Strong enhancer	Insulator	0	3.21407	3.54812e-20	0.0993723
Strong enhancer	Polycomb repressed	0	2.88066	2.0367e-89	0.137568
Strong enhancer	Heterochromatin	0	2.58731	0	0.349799
Strong enhancer	Quiescence	0	3.86762	0	0.373891
Active enhancer	Weak enhancer	0	0.943352	1.49393e-06	0.0321022
Active enhancer	Tx elongation	0	1.16884	8.15024e-10	0.0535227
Active enhancer	Weak Tx	0	2.39946	0.95749	0.000310605
Active enhancer	Insulator	0	2.53195	0.000199937	0.0371994
Active enhancer	Polycomb repressed	0	2.3349	0.885354	0.00080919
Active enhancer	Heterochromatin	0	2.05611	2.2703e-182	0.217149
Active enhancer	Quiescence	0	3.2459	0	0.243854
Weak enhancer	Tx elongation	2.06807e-51	0.111319	0.00509003	0.0216972
Weak enhancer	Weak Tx	0	1.51859	8.0425e-14	0.0318137
Weak enhancer	Insulator	0	1.42825	0.54874	0.00553464
Weak enhancer	Polycomb repressed	0	1.52358	3.08879e-17	0.032725
Weak enhancer	Heterochromatin	0	1.17721	0	0.251811
Weak enhancer	Quiescence	0	2.32286	0	0.274604
Tx elongation	Weak Tx	0	1.40851	3.68483e-14	0.0528359
Tx elongation	Insulator	0	1.31566	0.137242	0.0158919
Tx elongation	Polycomb repressed	0	1.41855	2.22513e-15	0.0542558
Tx elongation	Heterochromatin	0	1.03374	1.30279e-221	0.267468
Tx elongation	Quiescence	0	2.21444	0	0.294614
Weak Tx	Insulator	4.48298e-33	0.110772	1.48333e-05	0.037001
Weak Tx	Polycomb repressed	2.0409e-214	0.0741003	0.842445	0.000491334
Weak Tx	Heterochromatin	0	0.28845	0	0.217687
Weak Tx	Quiescence	0	0.682808	0	0.244202
Insulator	Polycomb repressed	3.211e-93	0.180569	6.94496e-06	0.0382025
Insulator	Heterochromatin	2.52257e-65	0.161222	2.36472e-147	0.249291
Insulator	Quiescence	0	0.81082	1.19277e-253	0.279239
Polycomb repressed	Heterochromatin	0	0.355908	0	0.222014
Polycomb repressed	Quiescence	0	0.58009	0	0.246848
Heterochromatin	Quiescence	0	1.00688	2.60598e-09	0.0311888
