# Supplementary material for: Native nucleosomes intrinsically encode genome organization principles
Source: Nature. 2025 May 7;643(8071):572–81. doi: 10.1038/s41586-025-08971-7 (PMC12240700; doi:10.1038/s41586-025-08971-7)
Supplement: Supplementary file 15 — Source Data Extended Data Fig. 8 [file 41586_2025_8971_MOESM15_ESM.xlsx]

## Sheet: Extended Data Fig.8a
H1	NCP	spermidine
spermidine (mM)	1st	2nd	3rd	fract 1st	fract 2nd	fract 3rd	mean	std	Sample#
0	52.1	57.1	58.4	1	1	1	1	0	0
0.01	54.1	55.3	55.2	1.03839	0.968476	0.945205	0.984023	0.0484975	-
0.0398107	46.1	55.2	53.1	0.884837	0.966725	0.909247	0.920269	0.0420422	-
0.158489	40.2	37.6	38.9	0.771593	0.658494	0.666096	0.698728	0.0632177	-
0.199526	38	38.7	41.7	0.729367	0.677758	0.714041	0.707055	0.0265039	-
0.251189	39.2	33	35	0.752399	0.577933	0.599315	0.643216	0.095158	-
0.316228	35.4	39.5	33.2	0.679463	0.691769	0.568493	0.646575	0.0679001	-
0.398107	18.7	25.2	21.7	0.358925	0.441331	0.371575	0.39061	0.0443783	1
0.501187	15.7	15	18.4	0.301344	0.262697	0.315068	0.293036	0.027156	2
0.630957	11.5	12.8	14.5	0.220729	0.224168	0.248288	0.231062	0.0150169	3
0.794328	9.2	9.4	9.8	0.176583	0.164623	0.167808	0.169672	0.00619395	4
1	7.4	9.3	9.4	0.142035	0.162872	0.160959	0.155289	0.0115181	5
1.25893	6.6	7	5.5	0.126679	0.122592	0.0941781	0.114483	0.0177031	6
1.58489	6.6	6.2	5.6	0.126679	0.108581	0.0958904	0.110384	0.0154735	7
1.99526	6.7	5.6	5.8	0.128599	0.0980736	0.0993151	0.108662	0.0172765	8
2.51189	6.2	5.8	6	0.119002	0.101576	0.10274	0.107773	0.00974225	9
H1	DNA	spermidine
spermidine (mM)	1st	2nd	3rd	fract 1st	fract 2nd	fract 3rd	mean	std	Sample#
0	47.8	48.7	47.4	1	1	1	1	0	0
0.01	46.7	51.1	50.9	0.976987	1.04928	1.07384	1.03337	0.0503486	-
0.0398107	45.7	47.2	45	0.956067	0.969199	0.949367	0.958211	0.0100884	-
0.158489	42.3	44.1	45.1	0.884937	0.905544	0.951477	0.913986	0.0340636	-
0.199526	40	43.5	45.6	0.83682	0.893224	0.962025	0.897356	0.0627048	-
0.251189	42.5	43.6	40.3	0.889121	0.895277	0.850211	0.878203	0.0244366	-
0.316228	40.1	45.4	42.4	0.838912	0.932238	0.894515	0.888555	0.0469476	-
0.398107	42.4	40.7	38.1	0.887029	0.835729	0.803797	0.842185	0.0419898	-
0.501187	45.2	45.1	38	0.945607	0.926078	0.801688	0.891124	0.0780672	-
0.630957	44	45.1	43.7	0.920502	0.926078	0.921941	0.92284	0.00289473	-
0.794328	40.4	42.2	47.6	0.845188	0.86653	1.00422	0.905312	0.086318	-
1	37.7	37.5	39.7	0.788703	0.770021	0.837553	0.798759	0.034871	1
1.25893	19.4	25.5	22.5	0.405858	0.523614	0.474684	0.468052	0.0591576	2
1.58489	16.8	17.2	14.2	0.351464	0.353183	0.299578	0.334742	0.0304648	3
1.99526	14.2	15.1	12.8	0.297071	0.310062	0.270042	0.292392	0.020416	4
2.51189	11.9	12	12.7	0.248954	0.246407	0.267932	0.254431	0.0117618	5
H1	NCP	CoHex
CoHex (mM)	1st	2nd	3rd	fract 1st	fract 2nd	fract 3rd	mean	std	Sample#
0	59.5	62.4	62.6	1	1	1	1	0	0
0.01	58.6	60.3	61.6	0.984874	0.966346	0.984026	0.978415	0.0104607	-
0.0199526	57.4	56.6	58	0.964706	0.907051	0.926518	0.932758	0.0293296	-
0.0251189	52.6	56.8	56.7	0.884034	0.910256	0.905751	0.900014	0.0140212	-
0.0316228	54.5	55	53	0.915966	0.88141	0.846645	0.881341	0.0346606	-
0.0398107	54.5	52.2	50	0.915966	0.836538	0.798722	0.850409	0.0598402	-
0.0501187	48.4	43.7	43	0.813445	0.700321	0.686901	0.733556	0.0695112	-
0.0630957	44.1	37.4	40	0.741176	0.599359	0.638978	0.659838	0.0731738	1
0.0794328	30.8	29.6	24	0.517647	0.474359	0.383387	0.458464	0.068527	2
0.1	15.2	12.8	13.7	0.255462	0.205128	0.21885	0.22648	0.02602	3
0.125893	8.1	8.7	8	0.136134	0.139423	0.127796	0.134451	0.00599378	4
0.158489	6.3	9.3	6.6	0.105882	0.149038	0.105431	0.120117	0.0250474	5
0.199526	5.1	6	6.1	0.0857143	0.0961538	0.0974441	0.0931041	0.00643218	6
0.251189	5.9	6.8	6.2	0.0991597	0.108974	0.0990415	0.102392	0.00570092	7
0.316228	5.5	6.9	6.4	0.092437	0.110577	0.102236	0.10175	0.00907975	-
0.398107	5.8	6.2	5.6	0.097479	0.099359	0.0894569	0.0954316	0.00525897	-
H1	DNA	CoHex
CoHex (mM)	1st	2nd	3rd	fract 1st	fract 2nd	fract 3rd	mean	std	Sample#
0	59.2	63.9	60.2	1	1	1	1	0	0
0.01	59.2	62	60.1	1	0.970266	0.998339	0.989535	0.016708	-
0.0199526	58.1	61.2	59.4	0.981419	0.957746	0.986711	0.975292	0.0154236	-
0.0630957	56.6	58.7	57.4	0.956081	0.918623	0.953488	0.942731	0.0209183	-
0.0794328	55.4	57.2	57.5	0.935811	0.895149	0.95515	0.928703	0.0306254	-
0.1	52.5	57.9	53.3	0.886824	0.906103	0.885382	0.89277	0.0115696	1
0.125893	50.2	46.4	57	0.847973	0.726135	0.946844	0.840317	0.110554	2
0.158489	14.7	24.7	21.3	0.248311	0.386541	0.353821	0.329558	0.0722388	3
0.199526	11.5	12.2	12.3	0.194257	0.190923	0.204319	0.1965	0.00697378	4
0.251189	8.6	10.7	9.9	0.14527	0.167449	0.164452	0.159057	0.0120334	5
0.316228	7.9	9.3	8.1	0.133446	0.14554	0.134551	0.137846	0.0066862	6
0.398107	6.9	8.5	6.7	0.116554	0.13302	0.111296	0.12029	0.0113339	-
0.501187	7	7.7	6.7	0.118243	0.120501	0.111296	0.11668	0.00479755	-
0.630957	7.5	9.3	7.3	0.126689	0.14554	0.121262	0.131164	0.0127423	-
0.794328	7.8	8.2	10.1	0.131757	0.128326	0.167774	0.142619	0.0218526	-
1	7.5	8.1	7.2	0.126689	0.126761	0.119601	0.12435	0.00411294	-
H1	NCP	Mg
Mg (mM)	1st	2nd	3rd	fract 1st	fract 2nd	fract 3rd	mean	std	Sample#
0	261.1	260.3	268.2	1	1	1	1	0	0
1	223.6	226.2	257	0.856377	0.868997	0.95824	0.894538	0.0555273	-
3	207.6	215.6	225.9	0.795098	0.828275	0.842282	0.821885	0.0242325	-
5	181.2	192.2	173.9	0.693987	0.738379	0.648397	0.693587	0.0449924	1
7	131.1	146.7	137	0.502106	0.56358	0.510813	0.5255	0.0332648	2
9	120	131.7	112	0.459594	0.505955	0.417599	0.461049	0.0441959	3
11	115.4	113.9	95	0.441976	0.437572	0.354213	0.411254	0.0494477	4
13	98.9	92.5	82.1	0.378782	0.355359	0.306115	0.346752	0.0370904	5
15	106.7	109.6	91.2	0.408656	0.421053	0.340045	0.389918	0.0436337	6
17	110	91.9	100	0.421295	0.353054	0.372856	0.382402	0.0351073	7
H1	NCP	Ca
Ca (mM)	1st	2nd	3rd	fract 1st	fract 2nd	fract 3rd	mean	std	Sample#
0	254.4	241.4	239.5	1	1	1	1	0	0
1	224.9	208.3	236.1	0.884041	0.862883	0.985804	0.910909	0.0657176	-
3	176.1	195.6	179.2	0.692217	0.810273	0.748225	0.750239	0.059054	-
5	161.5	157.6	144.6	0.634827	0.652858	0.603758	0.630481	0.0248371	1
7	105.7	112.5	111.7	0.415487	0.466031	0.466388	0.449302	0.0292852	2
9	96.7	84.8	74.2	0.38011	0.351284	0.309812	0.347069	0.0353381	3
11	83.8	73.4	79.6	0.329403	0.30406	0.332359	0.32194	0.0155556	4
13	78.7	65.5	67.1	0.309355	0.271334	0.280167	0.286952	0.0198981	5
15	75.2	82.7	75	0.295597	0.342585	0.313152	0.317112	0.0237426	6
17	84.6	84.7	69.2	0.332547	0.35087	0.288935	0.324117	0.0318162	7
H1	NCP	PEG
PEG (%)	1st	2nd	3rd	fract 1st	fract 2nd	fract 3rd	mean	std	Sample#
0	13.3	10.2	13.3	1	1	1	1	0	0
0.5	14.6	12.5	17.9	1.09774	1.22549	1.34586	1.22303	0.124078	-
1	16.7	15.8	17.2	1.25564	1.54902	1.29323	1.36596	0.159641	-
3	17	15.3	16.2	1.2782	1.5	1.21805	1.33208	0.1485	-
5	15.6	15.1	15.1	1.17293	1.48039	1.13534	1.26289	0.1893	-
5.75	11.3	11.5	11.6	0.849624	1.12745	0.87218	0.949752	0.154305	1
6.5	7.92	6.38	6.24	0.595489	0.62549	0.469173	0.563384	0.0829567	2
7.25	5.36	6.46	4.74	0.403008	0.633333	0.356391	0.464244	0.148279	3
8	3.28	3.84	3.18	0.246617	0.376471	0.239098	0.287395	0.0772333	4
8.75	2.26	2.24	1.77	0.169925	0.219608	0.133083	0.174205	0.0434211	5
9.5	1.33	1.02	1.24	0.1	0.1	0.0932331	0.0977444	0.00390688	6
10.25	1.16	1.58	0.88	0.087218	0.154902	0.0661654	0.102762	0.0463654	7
11	0.666	0.84	0.842	0.0500752	0.0823529	0.0633083	0.0652455	0.0162258	-
11.75	0.646	0.668	0.678	0.0485714	0.0654902	0.0509774	0.055013	0.0091529	-
H1	DNA	PEG
PEG %	1st	2nd	3rd	fract 1st	fract 2nd	fract 3rd	mean	std	sample#
0	29.2	39.2	38.4	1	1	1	1	0	0
10.25	35.8	43.6	48.2	1.22603	1.11224	1.25521	1.19783	0.0755387	-
11	36.4	44	45	1.24658	1.12245	1.17188	1.1803	0.0624906	-
11.75	34	45	43.4	1.16438	1.14796	1.13021	1.14752	0.0170919	-
12.5	31.4	48.4	42	1.07534	1.23469	1.09375	1.1346	0.087175	-
13.25	34.6	44.2	50	1.18493	1.12755	1.30208	1.20486	0.0889556	1
14	25.6	35.4	38.4	0.876712	0.903061	1	0.926591	0.0649246	2
14.75	14.6	15.6	20.6	0.5	0.397959	0.536458	0.478139	0.0717908	3
15.5	6.06	8.9	10.6	0.207534	0.227041	0.276042	0.236872	0.035296	4
16.25	2.4	2.9	6.12	0.0821918	0.0739796	0.159375	0.105182	0.0471117	5
17	1.29	4.26	4.5	0.0441781	0.108673	0.117188	0.090013	0.0399218	6
17.75	1.1	1.28	2.24	0.0376712	0.0326531	0.0583333	0.0428859	0.0136112	-
18.5	0.824	1.16	1.45	0.0282192	0.0295918	0.0377604	0.0318571	0.00515825	-
19.25	0.628	0.854	0.832	0.0215068	0.0217857	0.0216667	0.0216531	0.000139928	-
H1	NCP	HP1a
HP1a (uM)	1st	2nd	3rd	fract 1st	fract 2nd	fract 3rd	mean	std	Sample#
0	12.6	13.5	16.6	1	1	1	1	0	0
0.390625	9.74	10.9	13.4	0.773016	0.807407	0.807229	0.795884	0.0198046	-
0.78125	10.9	10.1	11	0.865079	0.748148	0.662651	0.758626	0.10162	-
1.5625	6.92	6.86	7.62	0.549206	0.508148	0.459036	0.505464	0.045145	1
3.125	3.52	3.12	3.9	0.279365	0.231111	0.23494	0.248472	0.0268226	2
6.25	1.33	1.52	1.79	0.105556	0.112593	0.107831	0.10866	0.00359093	3
12.5	0.958	0.434	0.424	0.0760317	0.0321481	0.0255422	0.044574	0.0274427	4
25	0.186	0.352	0.138	0.0147619	0.0260741	0.00831325	0.0163831	0.00899071	5
H1	DNA	HP1a
HP1a (uM)	1st	2nd	3rd	fract 1st	fract 2nd	fract 3rd	mean	std	Sample#
0	48	39.6	42	1	1	1	1	0	0
0.390625	40	41	37	0.833333	1.03535	0.880952	0.916546	0.105609	-
0.78125	35.2	36	35.4	0.733333	0.909091	0.842857	0.828427	0.0887629	-
1.5625	36	35	33.6	0.75	0.883838	0.8	0.811279	0.0676284	1
3.125	34	35	29	0.708333	0.883838	0.690476	0.760883	0.106856	2
6.25	21.2	23.8	24.2	0.441667	0.60101	0.57619	0.539622	0.0857351	3
12.5	4.74	5.22	4.24	0.09875	0.131818	0.100952	0.110507	0.018489	4
25	0.418	0.432	0.406	0.00870833	0.0109091	0.00966667	0.00976136	0.00110343	5
H1	NCP	HP1b/SUV39H1
HP1bSUV (uM)	1st	2nd	3rd	fract 1st	fract 2nd	fract 3rd	mean	std	Sample#
0	10.6	10.7	10.6	1	1	1	1	0	0
0.390625	8.22	8.38	9.36	0.775472	0.783178	0.883019	0.813889	0.0599917	-
0.78125	7.46	6.82	7.24	0.703774	0.637383	0.683019	0.674725	0.0339634	-
1.5625	5.92	6.12	6.84	0.558491	0.571963	0.645283	0.591912	0.0467089	1
3.125	4.98	5.1	5.52	0.469811	0.476636	0.520755	0.489067	0.0276535	2
6.25	3.84	4.44	4.7	0.362264	0.414953	0.443396	0.406871	0.0411654	3
12.5	3.08	3.74	4	0.290566	0.349533	0.377358	0.339152	0.0443176	4
25	2.22	2.68	1.99	0.209434	0.250467	0.187736	0.215879	0.0318585	5
H1	DNA	HP1b/SUV39H1
HP1bSUV (uM)	1st	2nd	3rd	fract 1st	fract 2nd	fract 3rd	mean	std	Sample#
0	40.4	36	33.8	1	1	1	1	0	0
1.95312	31.8	33.6	31.6	0.787129	0.933333	0.934911	0.885124	0.0848704	-
3.90625	32.6	32	32.2	0.806931	0.888889	0.952663	0.882827	0.0730549	-
7.8125	30.8	29	26.2	0.762376	0.805556	0.775148	0.781027	0.0221818	1
15.625	20.4	18.7	18.7	0.50495	0.519444	0.553254	0.525883	0.0247873	2
31.25	6.9	7.08	5.96	0.170792	0.196667	0.176331	0.181263	0.0136241	3
62.5	1.71	1.58	1.66	0.0423267	0.0438889	0.0491124	0.0451093	0.00355367	4
125	1.16	2.62	1.23	0.0287129	0.0727778	0.0363905	0.0459604	0.0235397	5

## Sheet: Extended Data Fig.8b
start (bp)	end (bp)	score (sp)	score (spd)	score (CoH)	score (PEG)	score (Ca)	score (HP1a)	score (HP1bSUV)	gene expression
0	25000	2.47391	2.35655	2.24461	2.39596	1.40893	2.21497	1.13855	0.562058
25000	50000	2.44559	2.32868	2.20092	2.37605	1.40086	2.19547	1.12717	0.548675
50000	75000	2.42048	2.30517	2.15977	2.36271	1.3945	2.18368	1.11972	0.566229
75000	100000	2.40656	2.29351	2.13798	2.35401	1.38556	2.17332	1.11007	0.55336
100000	125000	2.40197	2.28666	2.12197	2.34932	1.3794	2.18334	1.11455	0.602848
125000	150000	2.3818	2.26275	2.08682	2.32724	1.37196	2.18403	1.11229	0.594126
150000	175000	2.35237	2.23928	2.04394	2.3062	1.35973	2.17158	1.10889	0.589545
175000	200000	2.34781	2.23244	2.0289	2.30161	1.35419	2.16529	1.11531	0.579297
200000	225000	2.3312	2.22022	2.00925	2.28894	1.34463	2.15582	1.10693	0.574245
225000	250000	2.31704	2.20201	1.98239	2.27567	1.33919	2.14025	1.09707	0.630225
250000	275000	2.30974	2.19216	1.96549	2.27238	1.33736	2.13029	1.08956	0.671464
275000	300000	2.29325	2.17183	1.9355	2.2601	1.33185	2.12106	1.08768	0.664427
300000	325000	2.27894	2.15756	1.90704	2.24489	1.33102	2.11024	1.08026	0.711764
325000	350000	2.2662	2.14821	1.8818	2.2328	1.327	2.10107	1.0748	0.728614
350000	375000	2.24542	2.13244	1.85247	2.21891	1.32116	2.09351	1.06983	0.761203
375000	400000	2.23813	2.12325	1.83701	2.2117	1.31759	2.08363	1.05927	0.819119
400000	425000	2.22198	2.10452	1.8115	2.192	1.31154	2.07359	1.05503	0.837451
425000	450000	2.20782	2.08515	1.78366	2.17956	1.30481	2.06257	1.04981	0.858829
450000	475000	2.19551	2.07916	1.76937	2.17024	1.30084	2.05994	1.04686	0.928594
475000	500000	2.19567	2.08395	1.75861	2.16675	1.30072	2.05546	1.04362	0.913118
500000	525000	2.19092	2.07663	1.74852	2.15749	1.29812	2.05216	1.03833	0.949159
525000	550000	2.18513	2.07076	1.73476	2.15458	1.29545	2.04512	1.0336	0.966796
550000	575000	2.17829	2.06661	1.72341	2.14873	1.29331	2.03731	1.02934	1.00677
575000	600000	2.16964	2.05543	1.71225	2.14175	1.28899	2.03339	1.03044	0.991038
600000	625000	2.1593	2.04021	1.69516	2.13689	1.28351	2.03257	1.02494	1.02584
625000	650000	2.15347	2.03142	1.68306	2.13168	1.28132	2.03143	1.02596	1.06067
650000	675000	2.15191	2.02624	1.67884	2.13024	1.27873	2.02047	1.01738	1.06571
675000	700000	2.14407	2.01596	1.66411	2.12492	1.27722	2.0145	1.01399	1.08324
700000	725000	2.14807	2.00945	1.65817	2.12474	1.27684	2.00972	1.00614	1.10312
725000	750000	2.14552	2.00694	1.64606	2.11997	1.27449	2.00115	0.999012	1.12494
750000	775000	2.1434	2.0048	1.64243	2.11968	1.27305	1.99606	0.995215	1.10909
775000	800000	2.14	1.99938	1.63388	2.11685	1.27127	1.99163	0.989	1.16703
800000	825000	2.14349	2.00311	1.63893	2.1204	1.2712	1.98729	0.982387	1.15104
825000	850000	2.14044	2.00291	1.64063	2.11822	1.26935	1.98504	0.978966	1.13549
850000	875000	2.13684	1.99715	1.63851	2.11466	1.26932	1.98456	0.979539	1.12035
875000	900000	2.12698	1.99108	1.63067	2.111	1.26255	1.98316	0.980351	1.15582
900000	925000	2.11393	1.98286	1.61619	2.10445	1.26	1.98212	0.979767	1.16377
925000	950000	2.11352	1.9821	1.61356	2.10406	1.25862	1.98238	0.977875	1.14885
950000	975000	2.10894	1.97891	1.61004	2.10266	1.25518	1.98668	0.978364	1.13431
975000	1000000	2.10424	1.9763	1.60965	2.10585	1.25507	1.9883	0.982595	1.12013
1000000	1025000	2.10282	1.97364	1.606	2.10179	1.25358	1.98761	0.980382	1.11176
1025000	1050000	2.1016	1.9668	1.60472	2.09438	1.25289	1.98096	0.97702	1.11176
1050000	1075000	2.1025	1.96323	1.59093	2.09286	1.25208	1.98066	0.976003	1.1369
1075000	1100000	2.09059	1.95279	1.56507	2.08654	1.24739	1.97662	0.976736	1.13655
1100000	1125000	2.07997	1.94043	1.54556	2.07914	1.24076	1.97784	0.973936	1.13655
1125000	1150000	2.06446	1.93451	1.52274	2.07053	1.23368	1.97219	0.969379	1.13655
1150000	1175000	2.05842	1.93018	1.51194	2.07016	1.23156	1.96871	0.968615	1.11043
1175000	1200000	2.04577	1.91051	1.48345	2.05434	1.22584	1.95872	0.967172	1.10527
1200000	1225000	2.0252	1.89539	1.45991	2.04402	1.22298	1.95428	0.964366	1.13079
1225000	1250000	2.01824	1.89272	1.4538	2.03739	1.21907	1.95223	0.959353	1.196
1250000	1275000	2.0144	1.88823	1.44679	2.03457	1.21687	1.95145	0.956676	1.196
1275000	1300000	2.001	1.86681	1.42305	2.02456	1.211	1.94912	0.960364	1.196
1300000	1325000	1.98416	1.84733	1.3907	2.00636	1.20484	1.93854	0.955203	1.196
1325000	1350000	1.98095	1.84472	1.38328	2.00659	1.20212	1.93903	0.955017	1.19983
1350000	1375000	1.96662	1.85206	1.37431	2.00538	1.20108	1.94096	0.952362	1.19855
1375000	1400000	1.94922	1.83165	1.34887	1.998	1.19077	1.92142	0.936067	1.23726
1400000	1425000	1.93895	1.81954	1.33027	1.98264	1.18499	1.90776	0.921693	1.2825
1425000	1450000	1.92564	1.79968	1.30708	1.97261	1.17638	1.89855	0.913347	1.28404
1450000	1475000	1.91443	1.78766	1.28272	1.96306	1.1727	1.88952	0.899812	1.28404
1475000	1500000	1.89559	1.7734	1.26437	1.95723	1.16736	1.88691	0.895935	1.28404
1500000	1525000	1.87763	1.76498	1.25255	1.9533	1.16361	1.88114	0.890418	1.26455
1525000	1550000	1.85941	1.75091	1.21997	1.94118	1.15842	1.87352	0.880316	1.24903
1550000	1575000	1.84683	1.73925	1.20853	1.93836	1.15219	1.87681	0.884807	1.25063
1575000	1600000	1.84748	1.74247	1.20836	1.93923	1.15376	1.87914	0.890925	1.27892
1600000	1625000	1.8424	1.73529	1.19668	1.93659	1.14676	1.87664	0.895017	1.27892
1625000	1650000	1.8343	1.72922	1.1873	1.94205	1.14602	1.8786	0.891686	1.28117
1650000	1675000	1.84203	1.73526	1.19779	1.95301	1.1441	1.8964	0.906443	1.251
1675000	1700000	1.83745	1.73879	1.19227	1.94335	1.14569	1.9056	0.918541	1.251
1700000	1725000	1.83528	1.74631	1.18063	1.92968	1.1357	1.90677	0.913873	1.251
1725000	1750000	1.86042	1.75105	1.16786	1.91526	1.12989	1.92567	0.915991	1.251
1750000	1775000	1.87215	1.75028	1.16881	1.90972	1.12986	1.94906	0.927695	1.251
1775000	1800000	1.8839	1.76197	1.17787	1.91317	1.13402	1.97716	0.947452	1.251
1800000	1825000	1.88704	1.77529	1.18384	1.91679	1.14146	1.9914	0.965892	1.23258
1825000	1850000	1.89692	1.79235	1.19551	1.92541	1.15048	2.01186	0.984879	1.23025
1850000	1875000	1.91155	1.80785	1.20905	1.93447	1.1584	2.03969	1.00749	1.21637
1875000	1900000	1.92301	1.81694	1.22053	1.93912	1.16557	2.06023	1.03198	1.21637
1900000	1925000	1.93289	1.82973	1.22542	1.94315	1.1674	2.08003	1.04727	1.2107
1925000	1950000	1.95156	1.84767	1.24925	1.9556	1.17275	2.10214	1.06704	1.20876
1950000	1975000	1.97819	1.87739	1.28563	1.96542	1.18131	2.12673	1.08963	1.20876
1975000	2000000	2.00839	1.90163	1.31688	1.98016	1.19227	2.1551	1.10253	1.16477
2000000	2025000	2.03193	1.92094	1.3418	1.98654	1.19801	2.1774	1.11366	1.164
2025000	2050000	2.0654	1.9448	1.37986	2.00515	1.20759	2.20783	1.1326	1.13745
2050000	2075000	2.07396	1.95084	1.39358	2.01176	1.21012	2.22041	1.14143	1.13967
2075000	2100000	2.07876	1.95403	1.40463	2.01413	1.2113	2.22501	1.14156	1.12357
2100000	2125000	2.07715	1.94861	1.40626	2.01526	1.21218	2.22756	1.14559	1.12357
2125000	2150000	2.07278	1.94571	1.40609	2.01478	1.21175	2.21673	1.1407	1.08925
2150000	2175000	2.07577	1.95503	1.41633	2.02877	1.21204	2.21542	1.13962	1.08676
2175000	2200000	2.08254	1.96088	1.4331	2.0377	1.21714	2.22388	1.14009	1.08208
2200000	2225000	2.08183	1.96161	1.43548	2.03785	1.2168	2.22406	1.13286	1.08088
2225000	2250000	2.0872	1.96235	1.43882	2.0436	1.22034	2.22584	1.13375	1.07678
2250000	2275000	2.08849	1.97258	1.45229	2.05399	1.22216	2.23429	1.13874	1.03514
2275000	2300000	2.08981	1.97296	1.45476	2.05493	1.21944	2.24024	1.13892	1.00139
2300000	2325000	2.09456	1.98216	1.46512	2.05886	1.22089	2.24459	1.13541	0.997619
2325000	2350000	2.09801	1.98864	1.47859	2.067	1.2185	2.25063	1.14149	0.958442
2350000	2375000	2.09841	1.98723	1.48569	2.07006	1.21836	2.25738	1.14335	0.938422
2375000	2400000	2.1037	1.99136	1.49567	2.07698	1.21887	2.25949	1.14554	0.907298
2400000	2425000	2.1025	1.99252	1.50015	2.08215	1.21988	2.26356	1.15233	0.85786
2425000	2450000	2.10948	2.00272	1.5163	2.09424	1.22349	2.26853	1.15445	0.834847
2450000	2475000	2.10947	2.00837	1.52193	2.10154	1.22402	2.26985	1.15158	0.85103
2475000	2500000	2.11554	2.00633	1.52314	2.10881	1.22514	2.26784	1.14928	0.792407
2500000	2525000	2.11228	2.00282	1.52593	2.11152	1.22695	2.2702	1.14989	0.792407
2525000	2550000	2.10913	1.9998	1.52016	2.11403	1.22558	2.26847	1.14878	0.753992
2550000	2575000	2.11201	1.99905	1.52457	2.11571	1.22616	2.27174	1.14622	0.728774
2575000	2600000	2.11465	1.99908	1.52631	2.11648	1.22506	2.27922	1.14952	0.685748
2600000	2625000	2.11467	1.9997	1.52539	2.11723	1.22449	2.27687	1.14644	0.704132
2625000	2650000	2.12131	2.012	1.53322	2.12097	1.22719	2.27009	1.14374	0.707425
2650000	2675000	2.11675	2.01086	1.53281	2.12566	1.2264	2.26967	1.14111	0.687967
2675000	2700000	2.11185	2.0076	1.52647	2.12468	1.22394	2.27533	1.14352	0.670703
2700000	2725000	2.11213	2.0083	1.52827	2.12455	1.22369	2.27487	1.14322	0.642831
2725000	2750000	2.10482	2.01009	1.52576	2.12301	1.22318	2.27514	1.14567	0.628999
2750000	2775000	2.10633	2.00911	1.53531	2.12774	1.2232	2.28649	1.15556	0.620768
2775000	2800000	2.09774	1.99943	1.52354	2.12155	1.2202	2.28609	1.15078	0.642671
2800000	2825000	2.10322	2.00628	1.5347	2.12842	1.22134	2.29229	1.15346	0.577479
2825000	2850000	2.1064	2.00966	1.54341	2.13085	1.22304	2.29422	1.15397	0.577479
2850000	2875000	2.10946	2.00734	1.54097	2.13059	1.2228	2.29774	1.15713	0.618596
2875000	2900000	2.11353	2.01486	1.54323	2.13735	1.22073	2.29761	1.15525	0.618596
2900000	2925000	2.11536	2.01666	1.54759	2.1392	1.22448	2.30114	1.15588	0.599593
2925000	2950000	2.12979	2.02631	1.56746	2.15042	1.2284	2.30902	1.16261	0.577768
2950000	2975000	2.13474	2.02929	1.57863	2.15364	1.23005	2.31963	1.17304	0.577768
2975000	3000000	2.14127	2.03408	1.586	2.16007	1.23362	2.32332	1.17677	0.577768
3000000	3025000	2.14415	2.03454	1.59072	2.15895	1.2342	2.32414	1.1776	0.577945
3025000	3050000	2.14395	2.03506	1.59907	2.16224	1.23625	2.33753	1.18655	0.572486
3050000	3075000	2.14606	2.04039	1.60841	2.1655	1.23213	2.34559	1.18906	0.572486
3075000	3100000	2.14597	2.03973	1.6204	2.16961	1.23182	2.35645	1.19515	0.540932
3100000	3125000	2.14924	2.03934	1.63451	2.17247	1.2327	2.36326	1.20261	0.540932
3125000	3150000	2.15502	2.04622	1.64685	2.17794	1.23453	2.3678	1.20672	0.540932
3150000	3175000	2.15962	2.04317	1.65524	2.17944	1.2369	2.37516	1.21166	0.540932
3175000	3200000	2.16425	2.04845	1.66988	2.17793	1.23832	2.38801	1.22009	0.540932
3200000	3225000	2.17272	2.06043	1.69427	2.18743	1.24094	2.4068	1.23122	0.528409
3225000	3250000	2.19292	2.0822	1.73269	2.20324	1.24559	2.42641	1.24673	0.491911
3250000	3275000	2.21066	2.09774	1.76093	2.21847	1.25085	2.44568	1.25842	0.4267
3275000	3300000	2.21881	2.10705	1.77924	2.22791	1.25493	2.45909	1.2736	0.4267
3300000	3325000	2.22832	2.11668	1.8004	2.23544	1.25785	2.47215	1.28265	0.4267
3325000	3350000	2.23482	2.12696	1.82123	2.24706	1.26217	2.48976	1.29665	0.4267
3350000	3375000	2.24142	2.13356	1.8414	2.24925	1.26618	2.49672	1.30629	0.422869
3375000	3400000	2.2446	2.14038	1.85105	2.25039	1.27217	2.5119	1.3156	0.413779
3400000	3425000	2.25419	2.14561	1.86947	2.25471	1.27236	2.5258	1.32188	0.364066
3425000	3450000	2.25792	2.14757	1.88604	2.26295	1.27221	2.537	1.32888	0.318826
3450000	3475000	2.2658	2.15808	1.90493	2.26818	1.27563	2.546	1.3394	0.317291
3475000	3500000	2.27539	2.16522	1.92069	2.27164	1.2752	2.55478	1.35261	0.317291
3500000	3525000	2.28432	2.16932	1.92992	2.27337	1.27381	2.55892	1.3612	0.317291
3525000	3550000	2.29891	2.18192	1.95784	2.27839	1.28206	2.57475	1.36795	0.317291
3550000	3575000	2.31579	2.19749	1.98373	2.292	1.28858	2.59669	1.38173	0.29537
3575000	3600000	2.3204	2.20894	1.99644	2.29873	1.29246	2.60189	1.38286	0.293767
3600000	3625000	2.32529	2.21079	2.00377	2.30406	1.29158	2.60373	1.38345	0.265476
3625000	3650000	2.32079	2.20715	2.00527	2.30353	1.29088	2.59565	1.37391	0.265476
3650000	3675000	2.32161	2.20426	2.00545	2.29572	1.28926	2.59223	1.37031	0.288533
3675000	3700000	2.30971	2.19855	1.99281	2.30129	1.28615	2.58194	1.35903	0.288533
3700000	3725000	2.29856	2.18136	1.9763	2.30138	1.27736	2.56762	1.34461	0.288533
3725000	3750000	2.28642	2.15725	1.96724	2.30606	1.28208	2.56651	1.34858	0.288533
3750000	3775000	2.25085	2.14027	1.96174	2.31558	1.28332	2.55586	1.3509	0.288533
3775000	3800000	2.23203	2.13544	1.95468	2.31678	1.28107	2.54429	1.35209	0.288533
3800000	3825000	2.21752	2.12437	1.95432	2.31088	1.27935	2.53272	1.34417	0.288533
3825000	3850000	2.20825	2.10571	1.95102	2.30552	1.27078	2.52702	1.32994	0.287601
3850000	3875000	2.19979	2.09601	1.94959	2.30365	1.26765	2.51759	1.32587	0.287601
3875000	3900000	2.19052	2.08652	1.94816	2.29948	1.26419	2.50599	1.31892	0.287601
3900000	3925000	2.17992	2.0769	1.94626	2.2991	1.258	2.50331	1.30201	0.287601
3925000	3950000	2.17087	2.06427	1.94207	2.29677	1.25424	2.48709	1.29138	0.287601
3950000	3975000	2.16256	2.05085	1.93652	2.29114	1.25098	2.4752	1.28128	0.287601
3975000	4000000	2.15108	2.03258	1.92712	2.2836	1.24513	2.46237	1.26815	0.287601
4000000	4025000	2.12915	2.02028	1.91691	2.2724	1.23986	2.45016	1.26838	0.287601
4025000	4050000	2.11117	2.00631	1.91616	2.2645	1.23505	2.44032	1.26046	0.287601
4050000	4075000	2.09309	1.99525	1.90534	2.25731	1.22715	2.42742	1.24953	0.287601
4075000	4100000	2.09889	1.99911	1.9145	2.25863	1.22822	2.43187	1.24949	0.287561
4100000	4125000	2.09949	1.9999	1.91837	2.25922	1.22694	2.44125	1.25448	0.287561
4125000	4150000	2.10731	2.00667	1.93063	2.26202	1.22948	2.45092	1.25764	0.287561
4150000	4175000	2.11316	2.01338	1.94555	2.2614	1.23185	2.46685	1.27032	0.287561
4175000	4200000	2.12023	2.01729	1.96191	2.26203	1.23118	2.47866	1.27792	0.287561
4200000	4225000	2.13517	2.02825	1.97706	2.26647	1.23524	2.48377	1.28814	0.287561
4225000	4250000	2.1405	2.03588	1.98882	2.27248	1.23862	2.49604	1.29352	0.287561
4250000	4275000	2.14551	2.044	1.99961	2.27492	1.2381	2.50472	1.30132	0.287561
4275000	4300000	2.15287	2.04683	2.00406	2.27239	1.23701	2.51244	1.30887	0.287561
4300000	4325000	2.15747	2.0563	2.01872	2.27537	1.24211	2.52058	1.32016	0.287561
4325000	4350000	2.16692	2.06118	2.03917	2.28302	1.24394	2.52792	1.33272	0.287561
4350000	4375000	2.17486	2.06649	2.05176	2.2884	1.24811	2.53537	1.34378	0.287561
4375000	4400000	2.18411	2.07476	2.06527	2.29514	1.25252	2.54114	1.35167	0.287561
4400000	4425000	2.1913	2.07984	2.07631	2.29705	1.25467	2.5526	1.36178	0.287561
4425000	4450000	2.19676	2.0869	2.08789	2.29714	1.25445	2.56398	1.36795	0.287561
4450000	4475000	2.20014	2.08915	2.09339	2.29907	1.25216	2.57169	1.36892	0.287561
4475000	4500000	2.20913	2.09885	2.10859	2.30107	1.25465	2.58197	1.37567	0.245732
4500000	4525000	2.20677	2.10287	2.12318	2.30296	1.25651	2.58955	1.37764	0.242936
4525000	4550000	2.21077	2.11177	2.14302	2.31016	1.25457	2.5991	1.38957	0.242936
4550000	4575000	2.22394	2.12467	2.16792	2.32098	1.26037	2.6171	1.40027	0.242936
4575000	4600000	2.22434	2.13222	2.18359	2.32293	1.26148	2.63171	1.4117	0.242936
4600000	4625000	2.23079	2.13972	2.1991	2.33139	1.26406	2.63499	1.41248	0.242936
4625000	4650000	2.23752	2.14788	2.21366	2.33814	1.27008	2.64563	1.41594	0.224551
4650000	4675000	2.23789	2.14911	2.22523	2.34327	1.2704	2.65881	1.42494	0.181097
4675000	4700000	2.24763	2.1556	2.23843	2.34654	1.2725	2.66486	1.43343	0.159507
4700000	4725000	2.25234	2.15999	2.24554	2.34776	1.27576	2.67302	1.4406	0.159507
4725000	4750000	2.25574	2.16548	2.25451	2.35165	1.27414	2.68019	1.44421	0.159507
4750000	4775000	2.25172	2.16277	2.25489	2.34988	1.27134	2.68505	1.44725	0.143029
4775000	4800000	2.24897	2.16365	2.25944	2.35139	1.27175	2.68606	1.44562	0.118789
4800000	4825000	2.26012	2.17483	2.27823	2.36163	1.27672	2.69718	1.45691	0.0968862
4825000	4850000	2.24881	2.16907	2.26757	2.35461	1.27375	2.69179	1.45742	0.0968862
4850000	4875000	2.24255	2.16069	2.25413	2.35064	1.27223	2.69548	1.4621	0.0968862
4875000	4900000	2.23809	2.15954	2.24935	2.35321	1.27176	2.69819	1.4622	0.0557691
4900000	4925000	2.23453	2.15661	2.25124	2.34988	1.27323	2.69768	1.46147	0.0557691
4925000	4950000	2.24433	2.16096	2.2614	2.35451	1.27398	2.69781	1.45622	0.0276581
4950000	4975000	2.2446	2.15924	2.2576	2.35198	1.27417	2.69012	1.44698	0.0276581
4975000	5000000	2.23386	2.156	2.24353	2.34579	1.27359	2.67681	1.43207	0.0586231
5000000	5025000	2.2338	2.15441	2.24021	2.34343	1.2723	2.66943	1.41853	0.0586231
5025000	5050000	2.23529	2.15755	2.23341	2.34182	1.27241	2.66695	1.41034	0.0584458
5050000	5075000	2.23478	2.15551	2.22933	2.34426	1.27196	2.6555	1.39935	0.0584458
5075000	5100000	2.23417	2.15652	2.22361	2.3446	1.27527	2.64937	1.39188	0.0584458
5100000	5125000	2.2345	2.15689	2.21861	2.34174	1.27429	2.64229	1.39168	0.0584458
5125000	5150000	2.23376	2.1541	2.20858	2.33935	1.27404	2.64121	1.38485	0.0584458
5150000	5175000	2.23025	2.1498	2.19746	2.33699	1.27394	2.63942	1.38684	0.0584458
5175000	5200000	2.22657	2.14392	2.18517	2.3314	1.2718	2.63549	1.38222	0.0633907
5200000	5225000	2.21782	2.13629	2.16451	2.32307	1.26805	2.6228	1.37238	0.103749
5225000	5250000	2.20103	2.12597	2.13941	2.31002	1.26161	2.60562	1.35642	0.154683
5250000	5275000	2.19181	2.11474	2.11117	2.30651	1.25596	2.59109	1.33946	0.178924
5275000	5300000	2.18451	2.11095	2.0998	2.3056	1.25448	2.57299	1.32815	0.178924
5300000	5325000	2.18351	2.11	2.09245	2.30597	1.25361	2.56339	1.31484	0.178924
5325000	5350000	2.1797	2.10818	2.07875	2.302	1.25476	2.54584	1.29898	0.178924
5350000	5375000	2.17454	2.10105	2.06541	2.29818	1.25127	2.53108	1.28632	0.178924
5375000	5400000	2.16576	2.09109	2.04332	2.29475	1.24683	2.5213	1.27775	0.221749
5400000	5425000	2.15865	2.07762	2.02353	2.29141	1.2448	2.50267	1.26544	0.241665
5425000	5450000	2.14994	2.06902	1.99971	2.28153	1.24369	2.48965	1.25668	0.241665
5450000	5475000	2.14373	2.06085	1.98059	2.27352	1.24257	2.4815	1.25026	0.271603
5475000	5500000	2.13075	2.04427	1.95175	2.25906	1.23837	2.46564	1.23697	0.271603
5500000	5525000	2.12141	2.03625	1.93928	2.25336	1.23688	2.45847	1.22186	0.305979
5525000	5550000	2.12604	2.03927	1.93985	2.2545	1.2409	2.44845	1.20941	0.305979
5550000	5575000	2.11439	2.02335	1.91206	2.2494	1.23077	2.43827	1.20608	0.333813
5575000	5600000	2.10653	2.01401	1.89591	2.24029	1.22617	2.41846	1.19595	0.376683
5600000	5625000	2.09286	1.99788	1.87143	2.22518	1.2188	2.40176	1.18761	0.420177
5625000	5650000	2.09464	1.99837	1.86897	2.22053	1.21912	2.39668	1.17831	0.420177
5650000	5675000	2.09576	2.00413	1.8707	2.22122	1.22027	2.39002	1.17327	0.420177
5675000	5700000	2.09322	2.00467	1.87374	2.22821	1.21783	2.38014	1.1699	0.394873
5700000	5725000	2.09319	2.00339	1.87091	2.22511	1.21806	2.37484	1.16484	0.428748
5725000	5750000	2.09695	2.00829	1.87463	2.22775	1.21861	2.37272	1.16424	0.428748
5750000	5775000	2.10178	2.01263	1.88038	2.22789	1.22087	2.3723	1.16151	0.428748
5775000	5800000	2.09899	2.01226	1.8796	2.22632	1.22002	2.35842	1.15162	0.468857
5800000	5825000	2.1013	2.01195	1.87768	2.2236	1.21693	2.34421	1.13952	0.468857
5825000	5850000	2.10383	2.00891	1.87115	2.2235	1.21502	2.33028	1.12808	0.468857
5850000	5875000	2.10184	2.00904	1.86223	2.22089	1.21373	2.31771	1.12115	0.468857
5875000	5900000	2.09868	2.00413	1.85595	2.21585	1.21097	2.304	1.10673	0.468857
5900000	5925000	2.09012	1.99709	1.84445	2.21046	1.20784	2.29113	1.09681	0.468857
5925000	5950000	2.08599	1.99467	1.83685	2.20684	1.20783	2.27728	1.08872	0.468857
5950000	5975000	2.07872	1.98413	1.81959	2.19853	1.20455	2.26488	1.07828	0.468857
5975000	6000000	2.07469	1.98027	1.81521	2.19715	1.20241	2.26281	1.07444	0.468857
6000000	6025000	2.07125	1.9747	1.80368	2.20043	1.20397	2.25944	1.06677	0.468857
6025000	6050000	2.07628	1.97312	1.80027	2.2021	1.2016	2.25168	1.06054	0.468857
6050000	6075000	2.07692	1.97214	1.79045	2.2052	1.20189	2.24401	1.05162	0.468857
6075000	6100000	2.08032	1.96965	1.78857	2.20904	1.20186	2.23501	1.04299	0.468857
6100000	6125000	2.07232	1.96583	1.78318	2.2107	1.20061	2.23483	1.04137	0.46668
6125000	6150000	2.07584	1.96854	1.78842	2.2148	1.2009	2.22851	1.04057	0.46668
6150000	6175000	2.07775	1.96668	1.78781	2.21388	1.19769	2.22457	1.04321	0.46668
6175000	6200000	2.0793	1.96652	1.78735	2.21783	1.19842	2.21785	1.03554	0.46668
6200000	6225000	2.07822	1.96419	1.77633	2.21541	1.20243	2.20071	1.02839	0.46668
6225000	6250000	2.07263	1.95913	1.76452	2.21424	1.19827	2.1944	1.01892	0.46668
6250000	6275000	2.07147	1.95101	1.75818	2.21238	1.19493	2.19068	1.01748	0.46668
6275000	6300000	2.06417	1.94549	1.75012	2.20605	1.19381	2.1955	1.01284	0.46668
6300000	6325000	2.06458	1.94201	1.74852	2.20846	1.19497	2.1926	1.01099	0.46668
6325000	6350000	2.06295	1.93849	1.74003	2.20754	1.19192	2.19025	1.00779	0.46668
6350000	6375000	2.05488	1.93486	1.72763	2.20338	1.18883	2.19036	1.0042	0.469628
6375000	6400000	2.04818	1.92897	1.71879	2.19943	1.18482	2.1872	0.994799	0.469628
6400000	6425000	2.04858	1.92667	1.71423	2.19946	1.18229	2.18753	0.994565	0.469628
6425000	6450000	2.04602	1.92309	1.70826	2.19915	1.18097	2.18143	0.98761	0.469628
6450000	6475000	2.04163	1.9158	1.69757	2.19759	1.17868	2.17667	0.981158	0.469628
6475000	6500000	2.0371	1.91319	1.68966	2.19653	1.17892	2.17317	0.979751	0.469628
6500000	6525000	2.03435	1.9093	1.68424	2.19479	1.17818	2.17157	0.979155	0.469628
6525000	6550000	2.03395	1.90731	1.67349	2.18813	1.17468	2.17067	0.981836	0.469628
6550000	6575000	2.02851	1.89618	1.65598	2.18093	1.17422	2.16222	0.972611	0.469628
6575000	6600000	2.02298	1.88978	1.64506	2.17725	1.1714	2.15056	0.970124	0.469628
6600000	6625000	2.02278	1.88796	1.63518	2.17822	1.17059	2.14677	0.96619	0.469628
6625000	6650000	2.01437	1.87779	1.62207	2.17065	1.17035	2.14281	0.962802	0.469628
6650000	6675000	2.0074	1.87398	1.60849	2.16666	1.16377	2.13794	0.960947	0.469628
6675000	6700000	2.00699	1.86496	1.59716	2.16323	1.16337	2.13339	0.960242	0.473131
6700000	6725000	2.00655	1.86747	1.59575	2.16136	1.16286	2.12669	0.95357	0.483895
6725000	6750000	2.0106	1.87377	1.6068	2.16524	1.16645	2.11913	0.945481	0.483895
6750000	6775000	2.01189	1.87348	1.61095	2.16565	1.16911	2.11237	0.938839	0.537683
6775000	6800000	2.02163	1.87962	1.61798	2.17088	1.17026	2.11661	0.941252	0.560068
6800000	6825000	2.03266	1.88699	1.6292	2.17434	1.17111	2.11069	0.934632	0.560068
6825000	6850000	2.03867	1.89263	1.63959	2.1756	1.17095	2.10444	0.927784	0.560068
6850000	6875000	2.05248	1.89938	1.65385	2.18137	1.17332	2.11012	0.931372	0.560068
6875000	6900000	2.05331	1.90325	1.66187	2.18099	1.17083	2.11109	0.933554	0.560068
6900000	6925000	2.05488	1.90958	1.67139	2.18118	1.17514	2.10601	0.934424	0.560068
6925000	6950000	2.05837	1.91243	1.67381	2.18352	1.1772	2.10576	0.937754	0.560331
6950000	6975000	2.05405	1.90966	1.66635	2.17925	1.17771	2.10202	0.938029	0.652751
6975000	7000000	2.04996	1.90909	1.66392	2.17406	1.17451	2.10376	0.942443	0.653734
7000000	7025000	2.04928	1.90736	1.66446	2.17349	1.17322	2.09922	0.9435	0.622769
7025000	7050000	2.0466	1.90586	1.66946	2.1702	1.17522	2.10284	0.955187	0.650799
7050000	7075000	2.04763	1.90682	1.67771	2.17078	1.17333	2.10723	0.959588	0.650799
7075000	7100000	2.05393	1.91251	1.68674	2.16939	1.17303	2.10979	0.967864	0.650799
7100000	7125000	2.0578	1.91166	1.69284	2.16784	1.17086	2.11432	0.977139	0.650799
7125000	7150000	2.05797	1.91227	1.69565	2.16398	1.17179	2.11479	0.97941	0.650799
7150000	7175000	2.05695	1.91135	1.69971	2.16012	1.17037	2.11458	0.984228	0.650799
7175000	7200000	2.06176	1.91309	1.70572	2.16026	1.16989	2.11518	0.983838	0.650799
7200000	7225000	2.06462	1.91348	1.71149	2.16113	1.17083	2.11531	0.988187	0.645854
7225000	7250000	2.06742	1.91523	1.72007	2.16687	1.17676	2.1186	0.99434	0.605495
7250000	7275000	2.07875	1.92389	1.73431	2.17177	1.18173	2.1262	1.00523	0.554561
7275000	7300000	2.08388	1.92826	1.7481	2.16873	1.18514	2.13105	1.0123	0.530321
7300000	7325000	2.08118	1.9265	1.74534	2.16481	1.18005	2.13443	1.01269	0.540186
7325000	7350000	2.07924	1.92301	1.74118	2.16014	1.17683	2.13621	1.01588	0.540186
7350000	7375000	2.08154	1.91997	1.73988	2.15919	1.17112	2.13912	1.01821	0.540186
7375000	7400000	2.08617	1.92295	1.7455	2.15434	1.17104	2.14174	1.01664	0.540186
7400000	7425000	2.08684	1.92598	1.75649	2.15374	1.17155	2.14445	1.01546	0.497361
7425000	7450000	2.08493	1.92205	1.759	2.15049	1.16802	2.14798	1.01521	0.477444
7450000	7475000	2.08821	1.92671	1.76948	2.15179	1.16967	2.1483	1.01753	0.477444
7475000	7500000	2.09685	1.93813	1.78754	2.15416	1.17059	2.1467	1.01937	0.447507
7500000	7525000	2.10079	1.94987	1.8047	2.16135	1.17569	2.15337	1.01967	0.447507
7525000	7550000	2.10464	1.9547	1.81528	2.16542	1.17768	2.15593	1.02173	0.413131
7550000	7575000	2.09782	1.94983	1.81239	2.15735	1.1748	2.15896	1.02129	0.413131
7575000	7600000	2.09956	1.95665	1.82144	2.15587	1.17614	2.15424	1.01847	0.385297
7600000	7625000	2.09957	1.95867	1.83289	2.15964	1.17494	2.15501	1.01974	0.342427
7625000	7650000	2.10942	1.96828	1.85275	2.17263	1.17721	2.15858	1.01732	0.298932
7650000	7675000	2.10379	1.96398	1.85411	2.17379	1.17635	2.16086	1.01904	0.298932
7675000	7700000	2.09769	1.95412	1.84612	2.16786	1.17188	2.16241	1.01331	0.298932
7700000	7725000	2.09319	1.95002	1.8381	2.15738	1.17003	2.16372	1.01096	0.298932
7725000	7750000	2.09506	1.95068	1.84277	2.15864	1.16798	2.1673	1.01808	0.265058
7750000	7775000	2.09564	1.9512	1.84987	2.15775	1.167	2.16894	1.01599	0.265058
7775000	7800000	2.09296	1.94855	1.8445	2.15485	1.16515	2.16381	1.01594	0.26871
7800000	7825000	2.09536	1.94921	1.84417	2.15381	1.16312	2.16604	1.0173	0.269035
7825000	7850000	2.0932	1.94706	1.83999	2.15452	1.16598	2.17735	1.02097	0.269035
7850000	7875000	2.08732	1.9405	1.82497	2.14628	1.16587	2.17581	1.02128	0.269035
7875000	7900000	2.08619	1.93571	1.81901	2.14661	1.16591	2.17687	1.02277	0.300752
7900000	7925000	2.08582	1.93321	1.81088	2.1452	1.16455	2.18398	1.02772	0.300752
7925000	7950000	2.08834	1.93748	1.81114	2.14406	1.16429	2.19107	1.02999	0.300752
7950000	7975000	2.09046	1.93515	1.81269	2.14271	1.16129	2.18758	1.02953	0.300752
7975000	8000000	2.09781	1.94676	1.82379	2.14892	1.16423	2.19517	1.03179	0.300752
8000000	8025000	2.09781	1.94623	1.81531	2.14608	1.16463	2.1866	1.02499	0.300752
8025000	8050000	2.09397	1.94575	1.81567	2.14406	1.16324	2.18347	1.02654	0.300752
8050000	8075000	2.08531	1.93909	1.81181	2.14138	1.16234	2.18365	1.02602	0.300752
8075000	8100000	2.08393	1.94224	1.81792	2.14085	1.15844	2.18865	1.03615	0.300841
8100000	8125000	2.08094	1.93875	1.80988	2.13308	1.15722	2.18176	1.03413	0.300841
8125000	8150000	2.08291	1.94338	1.80787	2.13124	1.15565	2.16941	1.02962	0.331589
8150000	8175000	2.08413	1.94175	1.80261	2.12819	1.15556	2.16358	1.02841	0.331589
8175000	8200000	2.07299	1.93842	1.79008	2.12318	1.15686	2.15694	1.02237	0.348994
8200000	8225000	2.06944	1.93414	1.77712	2.12034	1.1559	2.15383	1.01806	0.348994
8225000	8250000	2.06347	1.92701	1.76954	2.11471	1.15303	2.15775	1.01602	0.367772
8250000	8275000	2.0542	1.91989	1.75962	2.10798	1.15155	2.15327	1.01301	0.367772
8275000	8300000	2.04656	1.91691	1.75027	2.10243	1.15375	2.14626	1.01216	0.386612
8300000	8325000	2.05036	1.91502	1.74854	2.10403	1.1529	2.13627	1.00848	0.386612
8325000	8350000	2.04209	1.90774	1.7427	2.10216	1.15064	2.13086	1.00182	0.386612
8350000	8375000	2.03821	1.90164	1.73645	2.1009	1.14954	2.12355	0.997368	0.386612
8375000	8400000	2.03886	1.89659	1.73124	2.09777	1.14855	2.11929	0.994399	0.383664
8400000	8425000	2.03541	1.89036	1.72336	2.09434	1.14944	2.11396	0.991957	0.383664
8425000	8450000	2.02626	1.88366	1.71687	2.09024	1.14668	2.10467	0.985657	0.384014
8450000	8475000	2.02884	1.88491	1.72068	2.09285	1.14558	2.10189	0.977342	0.384014
8475000	8500000	2.03044	1.88685	1.72233	2.09363	1.14516	2.09874	0.977529	0.384014
8500000	8525000	2.03249	1.88686	1.72468	2.09063	1.14515	2.09933	0.979177	0.384014
8525000	8550000	2.02769	1.8833	1.71865	2.0892	1.14423	2.09468	0.979122	0.418313
8550000	8575000	2.03419	1.89144	1.73235	2.09613	1.1462	2.08936	0.975815	0.418313
8575000	8600000	2.03864	1.88982	1.72644	2.09383	1.14373	2.08602	0.968602	0.446163
8600000	8625000	2.03336	1.88841	1.71889	2.09479	1.14161	2.08231	0.959976	0.446163
8625000	8650000	2.03653	1.88644	1.72036	2.09561	1.1402	2.07369	0.955406	0.446163
8650000	8675000	2.04058	1.89024	1.72646	2.09846	1.1387	2.0699	0.954552	0.461272
8675000	8700000	2.03973	1.88786	1.7272	2.09771	1.14151	2.06805	0.951774	0.486704
8700000	8725000	2.03218	1.88972	1.72456	2.09287	1.13849	2.06572	0.947937	0.483201
8725000	8750000	2.03542	1.89323	1.72864	2.09219	1.14131	2.06619	0.940384	0.472437
8750000	8775000	2.03164	1.88816	1.72098	2.08636	1.13575	2.06705	0.945177	0.472437
8775000	8800000	2.03032	1.89051	1.71977	2.08343	1.13422	2.06977	0.948196	0.418649
8800000	8825000	2.02569	1.88576	1.7143	2.07691	1.13474	2.06161	0.941324	0.465133
8825000	8850000	2.01193	1.87456	1.6903	2.06916	1.13403	2.05866	0.942793	0.465133
8850000	8875000	2.00279	1.86423	1.67137	2.064	1.13165	2.05848	0.944745	0.465133
8875000	8900000	1.9918	1.85763	1.66076	2.06063	1.13226	2.05524	0.940755	0.465133
8900000	8925000	1.98602	1.85182	1.64661	2.05432	1.12992	2.05263	0.932891	0.493586
8925000	8950000	1.98444	1.84871	1.64021	2.05127	1.12661	2.04888	0.925827	0.510727
8950000	8975000	1.98581	1.84598	1.63916	2.04944	1.12682	2.0516	0.925277	0.510464
8975000	9000000	1.98642	1.84775	1.64314	2.05233	1.12755	2.05556	0.931432	0.43173
9000000	9025000	1.98763	1.85003	1.64734	2.05693	1.12942	2.05919	0.93045	0.430747
9025000	9050000	1.99109	1.84944	1.64992	2.05597	1.12849	2.06754	0.935524	0.498159
9050000	9075000	1.99051	1.85038	1.64628	2.05575	1.12453	2.06397	0.929981	0.472045
9075000	9100000	1.99105	1.8529	1.64684	2.0612	1.12636	2.05759	0.927794	0.472045
9100000	9125000	1.99275	1.85614	1.64509	2.06599	1.12721	2.05165	0.920017	0.472045
9125000	9150000	1.99858	1.86401	1.652	2.07199	1.13127	2.04536	0.911025	0.472045
9150000	9175000	2.00101	1.8675	1.65647	2.07926	1.13238	2.03993	0.901786	0.472045
9175000	9200000	2.00907	1.87502	1.6597	2.08656	1.13498	2.0342	0.891459	0.472045
9200000	9225000	2.00381	1.87156	1.6545	2.08323	1.1344	2.02612	0.884664	0.535842
9225000	9250000	2.00766	1.8771	1.66306	2.08691	1.13669	2.02919	0.881875	0.535842
9250000	9275000	2.01717	1.88139	1.67262	2.09206	1.1331	2.02781	0.874144	0.535842
9275000	9300000	2.02633	1.88481	1.68439	2.09942	1.13326	2.02083	0.86465	0.535842
9300000	9325000	2.02591	1.88385	1.68884	2.1008	1.13691	2.01447	0.860486	0.558508
9325000	9350000	2.03285	1.8878	1.70009	2.1021	1.13935	2.0103	0.858228	0.548642
9350000	9375000	2.0375	1.89142	1.70971	2.1058	1.14155	2.00355	0.854335	0.548642
9375000	9400000	2.03515	1.89211	1.71134	2.10532	1.14413	2.00572	0.85303	0.584617
9400000	9425000	2.0396	1.89784	1.71441	2.11349	1.14705	2.00025	0.853088	0.584617
9425000	9450000	2.0457	1.90261	1.71116	2.1172	1.14908	1.99517	0.848348	0.598891
9450000	9475000	2.04981	1.90791	1.71485	2.12065	1.15038	1.99032	0.846116	0.635734
9475000	9500000	2.05068	1.90862	1.7187	2.12555	1.14984	1.98809	0.845732	0.635734
9500000	9525000	2.04388	1.90026	1.71059	2.12291	1.14802	1.98703	0.840852	0.635734
9525000	9550000	2.04443	1.89793	1.71127	2.11945	1.14437	1.9842	0.839978	0.635734
9550000	9575000	2.04129	1.89568	1.70339	2.11621	1.14255	1.98079	0.840713	0.635734
9575000	9600000	2.04022	1.89398	1.70011	2.11905	1.14162	1.97986	0.843801	0.635734
9600000	9625000	2.04396	1.89524	1.70083	2.12219	1.14231	1.98411	0.845512	0.635734
9625000	9650000	2.03962	1.88871	1.68425	2.11797	1.14247	1.9872	0.844785	0.635734
9650000	9675000	2.03435	1.88108	1.6709	2.11056	1.14401	1.98633	0.84956	0.635734
9675000	9700000	2.02916	1.87282	1.65676	2.10659	1.14044	1.9828	0.851381	0.635734
9700000	9725000	2.02621	1.87016	1.64398	2.10693	1.14184	1.9794	0.855066	0.635734
9725000	9750000	2.02885	1.87333	1.64437	2.11376	1.14474	1.97928	0.859141	0.635734
9750000	9775000	2.02308	1.8714	1.63605	2.11005	1.14495	1.9754	0.849927	0.635734
9775000	9800000	2.01348	1.86432	1.62253	2.106	1.14401	1.97084	0.848104	0.659837
9800000	9825000	2.01302	1.86416	1.62007	2.1056	1.14386	1.96885	0.846391	0.656184
9825000	9850000	2.00857	1.86381	1.62005	2.10493	1.14679	1.96925	0.845519	0.615751
9850000	9875000	2.00535	1.86092	1.61712	2.10358	1.1473	1.96165	0.841537	0.615751
9875000	9900000	2.00577	1.86637	1.62161	2.10795	1.14603	1.95814	0.843529	0.615751
9900000	9925000	2.00527	1.86537	1.62053	2.10837	1.14713	1.95046	0.83989	0.584033
9925000	9950000	1.99893	1.86157	1.61545	2.1065	1.14538	1.94758	0.83867	0.584033
9950000	9975000	1.99726	1.85416	1.61089	2.10757	1.14579	1.94007	0.836304	0.584033
9975000	10000000	1.98982	1.85348	1.60372	2.10477	1.14751	1.94299	0.838968	0.584383
10000000	10025000	1.98328	1.84636	1.59961	2.10204	1.1478	1.93879	0.839731	0.626295
10025000	10050000	1.98584	1.85078	1.60509	2.10247	1.14993	1.93991	0.839907	0.637398
10050000	10075000	1.98337	1.84869	1.59315	2.09764	1.14983	1.93102	0.832208	0.678883
10075000	10100000	1.99239	1.85612	1.59493	2.1007	1.15052	1.93026	0.825586	0.714668
10100000	10125000	1.99873	1.85865	1.59174	2.10297	1.15371	1.91507	0.813557	0.714579
10125000	10150000	2.00878	1.86512	1.60065	2.11195	1.15765	1.91204	0.809155	0.714579
10150000	10175000	2.01313	1.86433	1.60726	2.11386	1.15952	1.91314	0.807196	0.683831
10175000	10200000	2.01677	1.87004	1.61811	2.11904	1.16066	1.90807	0.800805	0.683831
10200000	10225000	2.03381	1.88195	1.63449	2.12702	1.16332	1.90235	0.791825	0.666427
10225000	10250000	2.04371	1.89202	1.64445	2.13119	1.16525	1.89204	0.784467	0.666427
10250000	10275000	2.04782	1.89642	1.64751	2.13222	1.16707	1.88986	0.783018	0.701702
10275000	10300000	2.04875	1.89732	1.65308	2.13529	1.16572	1.89068	0.785469	0.701702
10300000	10325000	2.0495	1.9002	1.65625	2.139	1.16441	1.89423	0.784899	0.682861
10325000	10350000	2.04677	1.89941	1.65221	2.13726	1.16504	1.89007	0.787776	0.682861
10350000	10375000	2.05025	1.89922	1.64689	2.13286	1.16372	1.88951	0.784093	0.682861
10375000	10400000	2.05266	1.9015	1.65058	2.13182	1.16492	1.89255	0.784601	0.682861
10400000	10425000	2.05695	1.90957	1.65903	2.13477	1.16812	1.89181	0.784627	0.682861
10425000	10450000	2.06382	1.92191	1.66975	2.1405	1.16946	1.89216	0.781634	0.682861
10450000	10475000	2.07052	1.92885	1.67421	2.14374	1.1724	1.89305	0.7777	0.682512
10475000	10500000	2.06759	1.92874	1.66868	2.1402	1.17493	1.88994	0.780507	0.704876
10500000	10525000	2.07072	1.93486	1.67121	2.14308	1.17874	1.88933	0.782977	0.705745
10525000	10550000	2.07258	1.9418	1.67077	2.14903	1.17994	1.88697	0.780793	0.705745
10550000	10575000	2.08016	1.94639	1.67981	2.1549	1.18378	1.88905	0.782841	0.671446
10575000	10600000	2.07663	1.9403	1.66999	2.15359	1.18255	1.89212	0.784281	0.671446
10600000	10625000	2.07665	1.94272	1.68111	2.1573	1.18317	1.89593	0.790839	0.643595
10625000	10650000	2.08061	1.94827	1.68779	2.15411	1.18541	1.8943	0.792539	0.643595
10650000	10675000	2.07391	1.94494	1.67515	2.14658	1.18482	1.88782	0.793835	0.679938
10675000	10700000	2.061	1.93419	1.65664	2.13385	1.18153	1.88442	0.792445	0.729849
10700000	10725000	2.06133	1.93387	1.65468	2.1324	1.18154	1.88146	0.792011	0.704416
10725000	10750000	2.06367	1.92977	1.65102	2.12734	1.1855	1.87965	0.790892	0.7675
10750000	10775000	2.05616	1.92181	1.63968	2.1271	1.17916	1.88043	0.795347	0.77387
10775000	10800000	2.05261	1.9207	1.63067	2.12685	1.18022	1.87743	0.788968	0.774397
10800000	10825000	2.05457	1.92256	1.62793	2.12942	1.18046	1.87432	0.7821	0.817275
10825000	10850000	2.06308	1.93134	1.63935	2.13808	1.18474	1.87188	0.779433	0.748407
10850000	10875000	2.07389	1.93701	1.6478	2.13924	1.18577	1.88131	0.780131	0.756213
10875000	10900000	2.0728	1.93728	1.64868	2.1368	1.18499	1.87959	0.780094	0.756213
10900000	10925000	2.07158	1.93283	1.6429	2.13199	1.18575	1.87706	0.775895	0.756213
10925000	10950000	2.07099	1.92781	1.64068	2.13065	1.1882	1.87286	0.778005	0.783227
10950000	10975000	2.07786	1.9304	1.64352	2.13672	1.18911	1.87274	0.777276	0.766086
10975000	11000000	2.07645	1.93016	1.63928	2.13478	1.18763	1.86744	0.770587	0.825758
11000000	11025000	2.07615	1.93098	1.63142	2.13297	1.18971	1.86145	0.766849	0.83269
11025000	11050000	2.07797	1.93017	1.62725	2.13029	1.18803	1.85688	0.764697	0.83269
11050000	11075000	2.07388	1.92352	1.62032	2.13167	1.18666	1.85647	0.763516	0.816378
11075000	11100000	2.07393	1.92287	1.61862	2.13313	1.18856	1.85646	0.767057	0.814462
11100000	11125000	2.07527	1.92179	1.61605	2.12921	1.18579	1.85558	0.763519	0.814462
11125000	11150000	2.06846	1.91855	1.60689	2.12867	1.18503	1.85483	0.763486	0.814462
11150000	11175000	2.06098	1.90892	1.59564	2.11936	1.1834	1.85755	0.763097	0.821879
11175000	11200000	2.05608	1.90156	1.58859	2.10993	1.18088	1.85867	0.763175	0.821879
11200000	11225000	2.04855	1.89589	1.58276	2.10765	1.18014	1.85963	0.76658	0.821879
11225000	11250000	2.04567	1.89554	1.58128	2.10998	1.18116	1.85948	0.767623	0.80797
11250000	11275000	2.0514	1.90104	1.58899	2.11178	1.18175	1.85462	0.762915	0.80797
11275000	11300000	2.05006	1.90542	1.59197	2.11273	1.18249	1.8514	0.764887	0.80797
11300000	11325000	2.0471	1.90508	1.59273	2.11484	1.18381	1.85112	0.764522	0.80797
11325000	11350000	2.05004	1.90809	1.59808	2.11812	1.1831	1.84918	0.760629	0.785305
11350000	11375000	2.05357	1.90791	1.60781	2.12129	1.18678	1.84699	0.761314	0.785305
11375000	11400000	2.05288	1.91081	1.61714	2.12463	1.18652	1.85065	0.762009	0.785305
11400000	11425000	2.06035	1.91631	1.63332	2.1295	1.18538	1.84809	0.763216	0.74933
11425000	11450000	2.0591	1.91576	1.63923	2.1295	1.1851	1.851	0.764974	0.74933
11450000	11475000	2.0625	1.91761	1.65124	2.13102	1.1857	1.85768	0.767295	0.735056
11475000	11500000	2.06458	1.9237	1.65936	2.13271	1.18677	1.86803	0.771751	0.698213
11500000	11525000	2.06636	1.92814	1.66261	2.13424	1.18633	1.87558	0.775286	0.729182
11525000	11550000	2.06889	1.9301	1.66578	2.14071	1.1895	1.87688	0.779143	0.729182
11550000	11575000	2.07321	1.93287	1.66546	2.15107	1.19163	1.88521	0.78595	0.729182
11575000	11600000	2.07119	1.92912	1.66377	2.15221	1.19314	1.89006	0.783274	0.729182
11600000	11625000	2.06151	1.92202	1.65376	2.14711	1.18911	1.88854	0.78218	0.763578
11625000	11650000	2.05409	1.9161	1.64934	2.14269	1.18798	1.88688	0.781658	0.766676
11650000	11675000	2.0619	1.92125	1.66863	2.1491	1.18827	1.8962	0.78903	0.766676
11675000	11700000	2.07276	1.92983	1.69009	2.15908	1.18806	1.90956	0.794515	0.766676
11700000	11725000	2.07594	1.93823	1.70764	2.15925	1.18985	1.92052	0.804428	0.780144
11725000	11750000	2.08539	1.94682	1.73432	2.16396	1.1938	1.93007	0.809208	0.781349
11750000	11775000	2.0926	1.95217	1.75086	2.16885	1.19677	1.93824	0.813268	0.781349
11775000	11800000	2.10267	1.961	1.77098	2.17764	1.20266	1.94793	0.82331	0.781349
11800000	11825000	2.12489	1.97954	1.79701	2.18969	1.21093	1.96799	0.839883	0.757246
11825000	11850000	2.14112	2.00174	1.81602	2.2017	1.21914	1.99316	0.859584	0.757246
11850000	11875000	2.16662	2.02145	1.83985	2.21559	1.22615	2.01594	0.873829	0.757246
11875000	11900000	2.18941	2.03926	1.86396	2.22485	1.23394	2.04292	0.896018	0.757246
11900000	11925000	2.20183	2.0514	1.8891	2.23603	1.2429	2.0684	0.908142	0.757246
11925000	11950000	2.21812	2.06686	1.91216	2.24636	1.2468	2.09731	0.921005	0.757246
11950000	11975000	2.24005	2.09468	1.92853	2.24739	1.25955	2.11994	0.926542	0.757246
11975000	12000000	2.24489	2.10108	1.93525	2.2501	1.26088	2.12039	0.923358	0.757246
12000000	12025000	2.26915	2.11736	1.95937	2.2573	1.26773	2.13678	0.931581	0.756896
12025000	12050000	2.28851	2.14386	1.9802	2.26522	1.27374	2.15314	0.945808	0.714984
12050000	12075000	2.30423	2.15875	2.0036	2.27425	1.27483	2.17055	0.961787	0.703881
12075000	12100000	2.33068	2.17729	2.03629	2.28633	1.28075	2.19984	0.980888	0.662396
12100000	12125000	2.34635	2.19815	2.0588	2.28892	1.29578	2.22887	1.00356	0.626611
12125000	12150000	2.35827	2.21582	2.0771	2.28924	1.30482	2.25641	1.02253	0.626611
12150000	12175000	2.36746	2.23297	2.09222	2.29157	1.31085	2.28569	1.05235	0.626611
12175000	12200000	2.38183	2.25401	2.10719	2.29702	1.3162	2.3105	1.07124	0.626611
12200000	12225000	2.38971	2.268	2.11163	2.30069	1.32144	2.33189	1.09547	0.626611
12225000	12250000	2.39174	2.27771	2.12158	2.30645	1.32972	2.35839	1.11828	0.626611
12250000	12275000	2.39945	2.2811	2.13844	2.31137	1.33631	2.38771	1.13963	0.626611
12275000	12300000	2.42191	2.29957	2.16676	2.31917	1.34337	2.41402	1.15716	0.572558
12300000	12325000	2.44302	2.32012	2.1911	2.33014	1.35189	2.43422	1.17216	0.572558
12325000	12350000	2.47003	2.33842	2.21586	2.33629	1.35799	2.45632	1.18707	0.572558
12350000	12375000	2.48947	2.35836	2.24167	2.35043	1.36993	2.47825	1.20252	0.572558
12375000	12400000	2.51223	2.38042	2.26631	2.36114	1.37915	2.50168	1.22035	0.572558
12400000	12425000	2.53132	2.40085	2.2826	2.37013	1.3866	2.51865	1.23617	0.572558
12425000	12450000	2.54651	2.41181	2.29388	2.37664	1.39314	2.53831	1.24898	0.572558
12450000	12475000	2.55409	2.41345	2.30195	2.37755	1.39713	2.55359	1.26166	0.572558
12475000	12500000	2.55066	2.41439	2.30797	2.37894	1.398	2.55579	1.26752	0.572558
12500000	12525000	2.55364	2.41267	2.31031	2.37874	1.3968	2.55972	1.27063	0.551668
12525000	12550000	2.55533	2.41154	2.31151	2.37736	1.39636	2.55839	1.2666	0.550799
12550000	12575000	2.55773	2.40853	2.32153	2.3765	1.39769	2.55973	1.27142	0.550799
12575000	12600000	2.5515	2.40363	2.31403	2.36594	1.39316	2.55802	1.26733	0.630368
12600000	12625000	2.55448	2.40782	2.31854	2.36401	1.39604	2.56007	1.2663	0.630368
12625000	12650000	2.55817	2.41431	2.32608	2.36786	1.40252	2.57133	1.27302	0.630368
12650000	12675000	2.5641	2.41924	2.33424	2.37174	1.40225	2.57767	1.28176	0.630368
12675000	12700000	2.56863	2.42791	2.35524	2.38159	1.40692	2.58906	1.28706	0.594025
12700000	12725000	2.58796	2.44456	2.384	2.39707	1.41299	2.59599	1.28718	0.570988
12725000	12750000	2.6011	2.4603	2.40502	2.40328	1.41538	2.59333	1.28377	0.570988
12750000	12775000	2.60704	2.47046	2.4174	2.41153	1.41396	2.59283	1.28316	0.507905
12775000	12800000	2.6142	2.47769	2.4288	2.41472	1.41725	2.59249	1.28462	0.501534
12800000	12825000	2.61823	2.48098	2.43323	2.41901	1.4177	2.59804	1.28869	0.501008
12825000	12850000	2.62475	2.48341	2.44553	2.42423	1.42081	2.60943	1.30425	0.458129
12850000	12875000	2.62799	2.48517	2.45508	2.42825	1.4194	2.62574	1.31993	0.458129
12875000	12900000	2.62924	2.48905	2.46307	2.434	1.42025	2.62372	1.32292	0.482296
12900000	12925000	2.63586	2.49857	2.47816	2.44249	1.42371	2.63512	1.32616	0.482296
12925000	12950000	2.64888	2.51505	2.50067	2.45181	1.42504	2.64674	1.33542	0.482296
12950000	12975000	2.65505	2.52666	2.51844	2.46529	1.42612	2.65409	1.34064	0.426829
12975000	13000000	2.65699	2.53239	2.52899	2.46838	1.4273	2.66582	1.3552	0.426829
13000000	13025000	2.66075	2.53706	2.54057	2.47401	1.42695	2.68453	1.36863	0.367157
13025000	13050000	2.66633	2.53973	2.557	2.47946	1.42687	2.70125	1.3799	0.346538
13050000	13075000	2.66658	2.5403	2.56432	2.48048	1.42717	2.71173	1.38586	0.346538
13075000	13100000	2.67714	2.55222	2.58483	2.48854	1.42991	2.71679	1.38766	0.295438
13100000	13125000	2.6779	2.55571	2.59238	2.49163	1.43024	2.72865	1.39166	0.295438
13125000	13150000	2.67282	2.54742	2.59305	2.4887	1.42962	2.74316	1.40378	0.295438
13150000	13175000	2.67581	2.54858	2.60477	2.48651	1.43003	2.75714	1.41329	0.295438
13175000	13200000	2.67538	2.55459	2.61156	2.49009	1.43053	2.76491	1.426	0.28802
13200000	13225000	2.68335	2.56297	2.62753	2.49752	1.4347	2.77674	1.43321	0.28802
13225000	13250000	2.68901	2.56619	2.6348	2.49942	1.43648	2.78531	1.44106	0.28802
13250000	13275000	2.69654	2.5704	2.64945	2.50178	1.43707	2.79176	1.44893	0.238133
13275000	13300000	2.68781	2.56644	2.64214	2.50092	1.43723	2.8022	1.45869	0.238133
13300000	13325000	2.68077	2.56057	2.63938	2.49677	1.4357	2.81519	1.46449	0.238133
13325000	13350000	2.67655	2.55733	2.63586	2.49104	1.43224	2.82924	1.47666	0.238133
13350000	13375000	2.67361	2.55631	2.62913	2.48957	1.43143	2.84216	1.48582	0.238133
13375000	13400000	2.66848	2.55627	2.62225	2.49032	1.43087	2.86218	1.49713	0.238133
13400000	13425000	2.66237	2.54935	2.61167	2.4811	1.43091	2.86945	1.50135	0.238133
13425000	13450000	2.66145	2.5476	2.60511	2.48014	1.43309	2.87916	1.51081	0.238133
13450000	13475000	2.66268	2.54751	2.60828	2.48135	1.43331	2.88922	1.51398	0.238133
13475000	13500000	2.66584	2.54837	2.61117	2.48444	1.43453	2.89724	1.52475	0.238133
13500000	13525000	2.66761	2.54589	2.61431	2.48669	1.43345	2.90073	1.53021	0.238133
13525000	13550000	2.67101	2.54969	2.61956	2.48875	1.43526	2.9014	1.53133	0.207164
13550000	13575000	2.67645	2.55912	2.62665	2.48915	1.43769	2.91152	1.53487	0.207164
13575000	13600000	2.67246	2.55623	2.6244	2.48085	1.43662	2.91304	1.53224	0.207164
13600000	13625000	2.67802	2.56307	2.63018	2.47998	1.43573	2.9105	1.53709	0.207164
13625000	13650000	2.69145	2.57499	2.64643	2.48964	1.44007	2.91678	1.53838	0.172768
13650000	13675000	2.69606	2.57924	2.64708	2.49387	1.44152	2.91904	1.54106	0.16967
13675000	13700000	2.69337	2.58071	2.64216	2.49226	1.44347	2.91784	1.539	0.16967
13700000	13725000	2.69163	2.58264	2.64019	2.48674	1.44491	2.9199	1.53949	0.16967
13725000	13750000	2.6918	2.5813	2.63349	2.4845	1.44511	2.914	1.52778	0.156203
13750000	13775000	2.68833	2.57887	2.61993	2.48177	1.44227	2.90996	1.52853	0.154997
13775000	13800000	2.68309	2.576	2.6116	2.47969	1.43925	2.90847	1.52547	0.154997
13800000	13825000	2.67305	2.5701	2.5981	2.476	1.4339	2.90551	1.52544	0.154997
13825000	13850000	2.66104	2.55999	2.58678	2.47093	1.42927	2.89257	1.5137	0.154997
13850000	13875000	2.64801	2.54338	2.57555	2.46309	1.42224	2.87655	1.49685	0.154997
13875000	13900000	2.62975	2.52795	2.55949	2.4549	1.4135	2.85967	1.48352	0.154997
13900000	13925000	2.60882	2.50858	2.53631	2.4434	1.40348	2.83287	1.46043	0.154997
13925000	13950000	2.59311	2.48958	2.507	2.42915	1.39308	2.80942	1.44749	0.154997
13950000	13975000	2.57645	2.47709	2.48623	2.41856	1.38635	2.78651	1.43485	0.154997
13975000	14000000	2.56089	2.44895	2.47191	2.42103	1.37489	2.76241	1.42608	0.154997
14000000	14025000	2.55535	2.44102	2.46199	2.41368	1.37264	2.75268	1.41721	0.154997
14025000	14050000	2.53582	2.42586	2.43621	2.40828	1.3637	2.73259	1.40529	0.154997
14050000	14075000	2.52274	2.40272	2.41726	2.40354	1.3587	2.71813	1.38938	0.154997
14075000	14100000	2.49905	2.38438	2.39254	2.39402	1.35585	2.69807	1.37189	0.154997
14100000	14125000	2.4733	2.36651	2.36598	2.38389	1.34978	2.67918	1.35812	0.154997
14125000	14150000	2.45618	2.342	2.34169	2.3789	1.33553	2.65401	1.33875	0.154997
14150000	14175000	2.43342	2.31678	2.3124	2.37631	1.32376	2.63553	1.32027	0.166364
14175000	14200000	2.40778	2.29346	2.28305	2.36247	1.31401	2.6103	1.29277	0.166364
14200000	14225000	2.38761	2.26913	2.25605	2.35392	1.30661	2.58631	1.27412	0.166364
14225000	14250000	2.37125	2.24743	2.23582	2.34663	1.30057	2.57182	1.25571	0.172567
14250000	14275000	2.36047	2.23429	2.2193	2.34054	1.29185	2.55158	1.2424	0.172567
14275000	14300000	2.34372	2.22103	2.19728	2.33523	1.28112	2.53322	1.23092	0.172567
14300000	14325000	2.3211	2.20437	2.1748	2.33311	1.2728	2.51291	1.21755	0.172567
14325000	14350000	2.30345	2.18897	2.15489	2.32283	1.26605	2.49968	1.20009	0.172567
14350000	14375000	2.27952	2.16942	2.13395	2.31624	1.25971	2.47561	1.18544	0.172567
14375000	14400000	2.25996	2.14829	2.11209	2.30581	1.24753	2.45831	1.16864	0.172567
14400000	14425000	2.23333	2.1291	2.08619	2.29527	1.23971	2.43485	1.15018	0.195227
14425000	14450000	2.21257	2.11021	2.06732	2.28625	1.23079	2.41563	1.12874	0.195227
14450000	14475000	2.1955	2.09413	2.04982	2.28095	1.22378	2.39603	1.11339	0.195227
14475000	14500000	2.1864	2.08997	2.04156	2.27926	1.22061	2.38167	1.10081	0.195227
14500000	14525000	2.18079	2.08121	2.0279	2.27162	1.2164	2.37724	1.0978	0.195227
14525000	14550000	2.18417	2.08961	2.03378	2.27532	1.21889	2.36959	1.08991	0.220313
14550000	14575000	2.18863	2.08997	2.03951	2.2776	1.21932	2.36507	1.08226	0.226049
14575000	14600000	2.18705	2.08446	2.02549	2.27575	1.21616	2.36128	1.07581	0.249352
14600000	14625000	2.18757	2.08443	2.02674	2.2787	1.21889	2.35844	1.07347	0.180449
14625000	14650000	2.1889	2.08268	2.03165	2.28175	1.21916	2.35218	1.06965	0.180449
14650000	14675000	2.18903	2.08129	2.03205	2.27943	1.21583	2.33724	1.05886	0.196626
14675000	14700000	2.1801	2.06885	2.02225	2.2721	1.21405	2.33418	1.05161	0.22713
14700000	14725000	2.18022	2.06386	2.01347	2.26905	1.21405	2.32673	1.04211	0.22713
14725000	14750000	2.1697	2.05558	1.994	2.26405	1.21181	2.3216	1.04379	0.18723
14750000	14775000	2.15878	2.03842	1.97127	2.25841	1.20841	2.3251	1.04682	0.248329
14775000	14800000	2.16102	2.03703	1.9685	2.25926	1.21053	2.32672	1.04819	0.248329
14800000	14825000	2.15683	2.02943	1.96159	2.25044	1.21053	2.32796	1.04707	0.265348
14825000	14850000	2.1481	2.02056	1.95418	2.23901	1.20927	2.3228	1.05115	0.289478
14850000	14875000	2.13761	2.01341	1.93972	2.23275	1.20383	2.31687	1.04557	0.289478
14875000	14900000	2.12153	2.00269	1.92016	2.22039	1.20036	2.3061	1.03329	0.289478
14900000	14925000	2.11637	1.9996	1.91697	2.21749	1.19889	2.29998	1.02743	0.257506
14925000	14950000	2.11073	1.99658	1.90279	2.21696	1.19698	2.28727	1.01831	0.257506
14950000	14975000	2.10075	1.98633	1.89001	2.21342	1.19501	2.2793	1.01348	0.257506
14975000	15000000	2.09766	1.98439	1.88596	2.20683	1.19612	2.27593	1.01275	0.268745
15000000	15025000	2.08531	1.97068	1.8646	2.19435	1.19301	2.26363	1.0012	0.271209
15025000	15050000	2.07117	1.95786	1.84057	2.187	1.19183	2.24658	0.99089	0.2763
15050000	15075000	2.05942	1.94943	1.82062	2.17742	1.18856	2.23044	0.977963	0.278318
15075000	15100000	2.05266	1.94352	1.80821	2.17726	1.18788	2.21975	0.969477	0.278318
15100000	15125000	2.04952	1.94115	1.79346	2.17237	1.18982	2.21835	0.972249	0.278318
15125000	15150000	2.04231	1.93451	1.77815	2.16538	1.18879	2.20211	0.96287	0.278318
15150000	15175000	2.03177	1.92486	1.75899	2.15701	1.18907	2.18512	0.952534	0.295664
15175000	15200000	2.02552	1.9162	1.74193	2.15301	1.18762	2.17061	0.945642	0.297998
15200000	15225000	2.01786	1.90816	1.72037	2.14659	1.18675	2.15748	0.932532	0.35571
15225000	15250000	2.00822	1.89915	1.6984	2.14158	1.18377	2.13981	0.923843	0.363229
15250000	15275000	2.00637	1.90004	1.69684	2.14038	1.18012	2.12802	0.915393	0.363229
15275000	15300000	2.00778	1.90133	1.69567	2.14384	1.18077	2.12468	0.908067	0.363229
15300000	15325000	2.01749	1.90097	1.69669	2.14688	1.1807	2.11157	0.901435	0.363229
15325000	15350000	2.02002	1.90152	1.69114	2.14697	1.18275	2.10141	0.897386	0.363229
15350000	15375000	2.01362	1.89443	1.67371	2.14115	1.18085	2.08839	0.888381	0.400302
15375000	15400000	2.01057	1.89148	1.66478	2.1379	1.18014	2.0776	0.882334	0.400302
15400000	15425000	2.00783	1.8888	1.65459	2.13232	1.17677	2.06673	0.878406	0.400302
15425000	15450000	2.00722	1.88964	1.64716	2.13369	1.17436	2.05634	0.872011	0.4243
15450000	15475000	2.00989	1.89141	1.64414	2.13455	1.1783	2.04695	0.863242	0.427842
15475000	15500000	2.00484	1.88696	1.62745	2.12823	1.17876	2.0327	0.853684	0.450508
15500000	15525000	1.99284	1.8803	1.61104	2.122	1.17526	2.0215	0.843256	0.485874
15525000	15550000	1.98373	1.87154	1.59094	2.11193	1.17369	2.00884	0.83433	0.49333
15550000	15575000	1.98404	1.86891	1.59076	2.1137	1.17463	2.00697	0.832001	0.495664
15575000	15600000	1.98365	1.86752	1.59119	2.11608	1.17251	2.0021	0.829103	0.495664
15600000	15625000	1.98837	1.86913	1.59038	2.12039	1.17319	1.99205	0.821914	0.516302
15625000	15650000	1.98306	1.86376	1.57825	2.12059	1.17056	1.98709	0.816698	0.530515
15650000	15675000	1.97698	1.85383	1.56587	2.11367	1.17068	1.98092	0.81356	0.585201
15675000	15700000	1.97485	1.84798	1.5563	2.11163	1.16888	1.97763	0.808808	0.618195
15700000	15725000	1.97054	1.83995	1.54218	2.10309	1.16603	1.9678	0.802606	0.623958
15725000	15750000	1.96243	1.83368	1.52779	2.10217	1.16365	1.95636	0.796083	0.683075
15750000	15775000	1.96611	1.83573	1.52813	2.10746	1.16436	1.95766	0.797101	0.690415
15775000	15800000	1.96664	1.83574	1.53515	2.11058	1.16358	1.95929	0.796478	0.690415
15800000	15825000	1.96753	1.83443	1.53299	2.10948	1.16459	1.95505	0.792962	0.690415
15825000	15850000	1.96806	1.83465	1.53899	2.10708	1.17209	1.9492	0.777725	0.690415
15850000	15875000	1.96011	1.8277	1.5247	2.10212	1.16869	1.94275	0.775236	0.693693
15875000	15900000	1.94855	1.81447	1.50719	2.09607	1.1675	1.92953	0.770989	0.747554
15900000	15925000	1.93935	1.80263	1.48683	2.08765	1.16334	1.91831	0.766126	0.753674
15925000	15950000	1.9359	1.80531	1.48379	2.08685	1.1647	1.91272	0.763948	0.753674
15950000	15975000	1.93425	1.80616	1.48097	2.08902	1.15997	1.91004	0.757119	0.753674
15975000	16000000	1.93364	1.801	1.47382	2.08721	1.15796	1.90319	0.757471	0.793728
16000000	16025000	1.92924	1.8018	1.46719	2.08286	1.15993	1.89826	0.756229	0.860896
16025000	16050000	1.93387	1.80956	1.47466	2.08804	1.1625	1.89355	0.754166	0.860896
16050000	16075000	1.93035	1.80813	1.47426	2.0858	1.16427	1.88988	0.752013	0.928248
16075000	16100000	1.92453	1.80758	1.47146	2.08666	1.16365	1.8894	0.753474	0.928248
16100000	16125000	1.92641	1.80737	1.46684	2.08712	1.16176	1.8905	0.754196	0.951647
16125000	16150000	1.92756	1.80623	1.46971	2.08623	1.16148	1.8911	0.754339	0.951647
16150000	16175000	1.92689	1.80882	1.47768	2.08933	1.16307	1.90013	0.759795	0.951647
16175000	16200000	1.93244	1.81304	1.48477	2.09156	1.16656	1.90394	0.764262	0.940457
16200000	16225000	1.93674	1.8159	1.49154	2.09656	1.16765	1.91194	0.770185	0.941779
16225000	16250000	1.93533	1.81504	1.49094	2.09422	1.16828	1.91447	0.773205	0.945174
16250000	16275000	1.93997	1.82081	1.49881	2.09617	1.1677	1.91797	0.770962	0.938971
16275000	16300000	1.94099	1.82038	1.49862	2.09416	1.16509	1.92413	0.768048	0.938971
16300000	16325000	1.93734	1.82013	1.49722	2.09188	1.16656	1.92302	0.764709	0.939669
16325000	16350000	1.93938	1.82211	1.49912	2.08922	1.16842	1.92314	0.766885	0.939669
16350000	16375000	1.9382	1.81991	1.49653	2.08942	1.17078	1.91956	0.768942	0.939669
16375000	16400000	1.93947	1.82244	1.4978	2.09139	1.17189	1.92494	0.772481	0.939669
16400000	16425000	1.94109	1.82484	1.49726	2.09167	1.17428	1.92033	0.769073	0.939669
16425000	16450000	1.93703	1.8177	1.49417	2.08598	1.17244	1.91792	0.772085	1.0127
16450000	16475000	1.93334	1.81103	1.49299	2.08061	1.16987	1.91756	0.774199	1.0127
16475000	16500000	1.92831	1.80645	1.48929	2.07264	1.16765	1.9153	0.775756	1.0127
16500000	16525000	1.9232	1.79815	1.47982	2.06715	1.16429	1.91737	0.772352	1.0127
16525000	16550000	1.92035	1.79282	1.47519	2.06286	1.16414	1.91655	0.770837	1.06511
16550000	16575000	1.90952	1.77965	1.45729	2.05285	1.15943	1.91785	0.774839	1.03855
16575000	16600000	1.8932	1.76941	1.44011	2.04278	1.15477	1.91722	0.779616	1.03281
16600000	16625000	1.89248	1.77065	1.44055	2.04178	1.15667	1.9147	0.777037	1.00951
16625000	16650000	1.90008	1.77374	1.44552	2.04876	1.1569	1.91715	0.776413	0.998843
16650000	16675000	1.89715	1.77647	1.43326	2.04793	1.15559	1.91767	0.774474	0.998843
16675000	16700000	1.89378	1.77136	1.41707	2.0428	1.15223	1.91988	0.773787	0.982666
16700000	16725000	1.89665	1.7769	1.42018	2.04941	1.15418	1.92132	0.777495	0.952162
16725000	16750000	1.89318	1.7741	1.41808	2.0476	1.14814	1.9254	0.78363	0.952162
16750000	16775000	1.90206	1.77797	1.42665	2.05042	1.14661	1.93815	0.794718	0.957183
16775000	16800000	1.90743	1.79062	1.44551	2.05744	1.14891	1.94477	0.796815	0.896083
16800000	16825000	1.90988	1.79853	1.456	2.06301	1.15279	1.95027	0.800271	0.896083
16825000	16850000	1.91258	1.80393	1.46089	2.07013	1.15589	1.95442	0.8055	0.879065
16850000	16875000	1.92359	1.81375	1.47535	2.08513	1.15928	1.96329	0.805206	0.854934
16875000	16900000	1.92831	1.81792	1.48338	2.09086	1.16505	1.96532	0.807684	0.854934
16900000	16925000	1.93866	1.82706	1.49232	2.09901	1.16662	1.97014	0.812797	0.854934
16925000	16950000	1.93444	1.82321	1.49185	2.10111	1.16617	1.97374	0.817798	0.854934
16950000	16975000	1.93673	1.82212	1.49678	2.0993	1.16733	1.98115	0.827314	0.854934
16975000	17000000	1.94182	1.82177	1.50098	2.10304	1.16759	1.98429	0.828172	0.854934
17000000	17025000	1.94519	1.8191	1.49796	2.10463	1.16645	1.99209	0.834995	0.843695
17025000	17050000	1.95526	1.82738	1.51302	2.11445	1.16667	2.00278	0.83982	0.841231
17050000	17075000	1.96753	1.84056	1.53528	2.12188	1.16897	2.01239	0.838897	0.836141
17075000	17100000	1.97311	1.84456	1.54453	2.12892	1.17178	2.01913	0.841369	0.834122
17100000	17125000	1.97125	1.84639	1.54163	2.12646	1.17269	2.01701	0.841953	0.862049
17125000	17150000	1.968	1.84408	1.54518	2.12681	1.1698	2.01092	0.834564	0.862049
17150000	17175000	1.97146	1.84671	1.55206	2.13088	1.16937	2.01524	0.838858	0.862049
17175000	17200000	1.98381	1.85892	1.56724	2.13966	1.16864	2.02122	0.841502	0.844703
17200000	17225000	1.98622	1.86352	1.57623	2.14133	1.16737	2.02867	0.844981	0.84237
17225000	17250000	1.99206	1.86551	1.59183	2.14737	1.16738	2.04042	0.852587	0.784658
17250000	17275000	1.9911	1.86831	1.5989	2.14996	1.16858	2.05343	0.857601	0.777139
17275000	17300000	1.97879	1.85824	1.58354	2.14116	1.16905	2.05344	0.860535	0.777139
17300000	17325000	1.9721	1.85568	1.57488	2.13436	1.1666	2.05483	0.865208	0.777139
17325000	17350000	1.96523	1.85468	1.57191	2.13178	1.1632	2.06369	0.868822	0.777139
17350000	17375000	1.95996	1.85304	1.56881	2.13137	1.16451	2.06587	0.872475	0.777139
17375000	17400000	1.96412	1.85658	1.5774	2.136	1.16875	2.07376	0.87834	0.743897
17400000	17425000	1.95937	1.85085	1.57187	2.13021	1.16473	2.07809	0.883629	0.743897
17425000	17450000	1.95666	1.85182	1.57291	2.12825	1.16643	2.0791	0.88354	0.743897
17450000	17475000	1.95554	1.84944	1.57829	2.12619	1.16901	2.08328	0.889074	0.719899
17475000	17500000	1.94393	1.84333	1.57343	2.11979	1.16514	2.09233	0.898978	0.757404
17500000	17525000	1.94789	1.85243	1.58864	2.12357	1.16396	2.10672	0.909872	0.734738
17525000	17550000	1.95137	1.85839	1.59894	2.12769	1.16551	2.11504	0.912561	0.699372
17550000	17575000	1.95628	1.86361	1.60513	2.13194	1.1657	2.11671	0.909059	0.691915
17575000	17600000	1.95211	1.8627	1.59637	2.12863	1.16445	2.11556	0.905001	0.689582
17600000	17625000	1.9492	1.86078	1.59099	2.12576	1.16588	2.11302	0.905842	0.689582
17625000	17650000	1.93543	1.84903	1.58056	2.11683	1.16164	2.11454	0.908083	0.669121
17650000	17675000	1.93664	1.84826	1.58363	2.11532	1.16303	2.11897	0.908325	0.654908
17675000	17700000	1.9373	1.85153	1.58498	2.12002	1.16296	2.12409	0.915025	0.600221
17700000	17725000	1.9428	1.85816	1.59372	2.12419	1.16542	2.12495	0.916748	0.567228
17725000	17750000	1.94922	1.86739	1.6061	2.13333	1.16589	2.12891	0.920359	0.561465
17750000	17775000	1.9601	1.87748	1.62023	2.13967	1.16878	2.14033	0.929887	0.502348
17775000	17800000	1.96036	1.87697	1.62279	2.1401	1.16993	2.14088	0.930366	0.495008
17800000	17825000	1.95806	1.87853	1.61723	2.13737	1.17003	2.13886	0.929306	0.495008
17825000	17850000	1.96318	1.88398	1.62539	2.14158	1.16991	2.1451	0.936383	0.495008
17850000	17875000	1.97028	1.88112	1.62077	2.14521	1.1637	2.14737	0.943305	0.495361
17875000	17900000	1.9789	1.8873	1.62608	2.15221	1.1663	2.14406	0.935738	0.492082
17900000	17925000	1.98134	1.89412	1.62876	2.15237	1.16493	2.14477	0.934055	0.462285
17925000	17950000	1.98161	1.89649	1.63577	2.15308	1.16809	2.14808	0.939101	0.456165
17950000	17975000	1.98068	1.89247	1.63788	2.15423	1.16614	2.15272	0.941644	0.485288
17975000	18000000	1.98853	1.89844	1.65314	2.15783	1.17304	2.16089	0.947074	0.485288
18000000	18025000	1.98979	1.90061	1.66368	2.16191	1.17569	2.16862	0.949405	0.445234
18025000	18050000	1.98712	1.90196	1.66985	2.16473	1.17374	2.17276	0.952331	0.378066
18050000	18075000	1.97834	1.89297	1.65873	2.16427	1.17068	2.17595	0.952245	0.378066
18075000	18100000	1.99105	1.90572	1.67195	2.17165	1.17337	2.17316	0.947113	0.319306
18100000	18125000	2.00573	1.91795	1.68031	2.17592	1.1772	2.16526	0.940378	0.319306
18125000	18150000	2.02164	1.92563	1.6953	2.18336	1.18168	2.15661	0.939542	0.295908
18150000	18175000	2.03296	1.93557	1.71177	2.19199	1.18448	2.14549	0.930529	0.295908
18175000	18200000	2.03729	1.9413	1.71387	2.19309	1.18474	2.12614	0.920235	0.295908
18200000	18225000	2.0322	1.93875	1.71065	2.19065	1.1831	2.11329	0.911557	0.336322
18225000	18250000	2.0417	1.94786	1.71981	2.19647	1.18505	2.10288	0.904993	0.335
18250000	18275000	2.04492	1.95177	1.72023	2.19709	1.1866	2.09699	0.900809	0.371971
18275000	18300000	2.04777	1.95817	1.7203	2.19804	1.19165	2.10049	0.908854	0.374376
18300000	18325000	2.04514	1.95406	1.71334	2.19717	1.193	2.09046	0.904465	0.403361
18325000	18350000	2.04375	1.95325	1.70505	2.19509	1.19161	2.08538	0.903018	0.402662
18350000	18375000	2.04062	1.94855	1.69606	2.19218	1.19025	2.07847	0.895874	0.402662
18375000	18400000	2.04403	1.94707	1.69845	2.19209	1.18809	2.0739	0.892688	0.402662
18400000	18425000	2.0417	1.94682	1.6976	2.18747	1.18637	2.06878	0.887154	0.402662
18425000	18450000	2.03888	1.94905	1.69841	2.18794	1.18591	2.06609	0.88744	0.402662
18450000	18475000	2.0422	1.9551	1.70582	2.19153	1.1893	2.06469	0.885843	0.30697
18475000	18500000	2.042	1.95511	1.70472	2.19511	1.19145	2.06595	0.888562	0.393526
18500000	18525000	2.04648	1.96544	1.71515	2.20448	1.1934	2.07445	0.889897	0.393526
18525000	18550000	2.05961	1.97772	1.7315	2.2149	1.19871	2.08539	0.902792	0.393526
18550000	18575000	2.07202	1.99443	1.75017	2.22554	1.20236	2.09203	0.906055	0.34112
18575000	18600000	2.07664	1.99954	1.76329	2.22994	1.20476	2.09566	0.90881	0.351688
18600000	18625000	2.08396	2.00619	1.77551	2.23454	1.20617	2.09805	0.912022	0.36565
18625000	18650000	2.07933	2.00318	1.77412	2.23137	1.20535	2.09649	0.916602	0.36565
18650000	18675000	2.07182	2.00116	1.76373	2.22276	1.20406	2.09542	0.915999	0.370595
18675000	18700000	2.07307	1.99433	1.76636	2.22028	1.20425	2.09814	0.9228	0.370595
18700000	18725000	2.07231	1.99464	1.77198	2.22027	1.20537	2.0993	0.924064	0.370595
18725000	18750000	2.07301	1.99658	1.77749	2.21885	1.20506	2.09979	0.921576	0.370595
18750000	18775000	2.08096	2.00265	1.7846	2.22064	1.20904	2.09885	0.919111	0.370595
18775000	18800000	2.0772	2.00264	1.78416	2.22179	1.21302	2.0947	0.911597	0.379525
18800000	18825000	2.07508	1.99471	1.77507	2.21889	1.21076	2.0987	0.913379	0.379525
18825000	18850000	2.07686	1.99167	1.77869	2.2175	1.206	2.10139	0.91529	0.379525
18850000	18875000	2.07703	1.99384	1.78707	2.22017	1.20517	2.10203	0.917755	0.379525
18875000	18900000	2.07791	1.99564	1.78587	2.21897	1.20412	2.09305	0.912148	0.414209
18900000	18925000	2.0841	2.00003	1.78868	2.22219	1.20526	2.08928	0.904679	0.414209
18925000	18950000	2.08509	2.0034	1.79228	2.22416	1.20658	2.09758	0.913729	0.414209
18950000	18975000	2.08795	2.00362	1.79306	2.22149	1.20525	2.10372	0.924844	0.414209
18975000	19000000	2.08335	1.99503	1.79125	2.21415	1.20151	2.10608	0.930127	0.421312
19000000	19025000	2.09055	2.00285	1.79976	2.21609	1.20268	2.11773	0.941982	0.421312
19025000	19050000	2.0958	2.00846	1.81253	2.22115	1.2046	2.12637	0.9449	0.421312
19050000	19075000	2.10086	2.01267	1.81798	2.22454	1.20958	2.13477	0.953294	0.421312
19075000	19100000	2.09748	2.01038	1.81264	2.22319	1.20799	2.14249	0.966185	0.421312
19100000	19125000	2.10063	2.0134	1.81254	2.22335	1.20491	2.14439	0.969446	0.421312
19125000	19150000	2.10518	2.01865	1.82298	2.22918	1.20399	2.15461	0.980422	0.393385
19150000	19175000	2.10851	2.01972	1.82336	2.23211	1.20551	2.15791	0.987294	0.393385
19175000	19200000	2.11026	2.01719	1.82243	2.22932	1.20828	2.15944	0.989208	0.3954
19200000	19225000	2.11165	2.02255	1.82415	2.23156	1.21108	2.15996	0.990207	0.3954
19225000	19250000	2.11514	2.02436	1.82977	2.23391	1.2136	2.15886	0.988728	0.3954
19250000	19275000	2.11961	2.02908	1.83655	2.23564	1.21372	2.15771	0.987706	0.3954
19275000	19300000	2.12153	2.02784	1.83026	2.2346	1.21186	2.15657	0.988059	0.401007
19300000	19325000	2.13619	2.03672	1.84616	2.24457	1.21344	2.16512	0.990304	0.401007
19325000	19350000	2.14111	2.03559	1.84569	2.24341	1.21495	2.16794	0.987215	0.401007
19350000	19375000	2.13834	2.03553	1.84304	2.24564	1.21662	2.16495	0.987461	0.401007
19375000	19400000	2.14311	2.0377	1.84746	2.24814	1.2172	2.16814	0.984773	0.401007
19400000	19425000	2.14966	2.04239	1.85297	2.25074	1.21528	2.16489	0.979941	0.397175
19425000	19450000	2.15544	2.0491	1.85925	2.2563	1.21932	2.1602	0.974125	0.397175
19450000	19475000	2.15712	2.04854	1.85871	2.25956	1.21988	2.16024	0.976984	0.397175
19475000	19500000	2.15681	2.04477	1.8457	2.25652	1.21778	2.15686	0.972078	0.406131
19500000	19525000	2.16022	2.04607	1.84605	2.25995	1.22013	2.14728	0.958735	0.40416
19525000	19550000	2.16009	2.04226	1.84087	2.26034	1.21838	2.13892	0.954997	0.40416
19550000	19575000	2.15882	2.03842	1.83761	2.25893	1.21858	2.13133	0.954174	0.415685
19575000	19600000	2.159	2.0382	1.84025	2.25897	1.21967	2.13481	0.957303	0.432288
19600000	19625000	2.15647	2.03268	1.84019	2.25877	1.21908	2.13707	0.960527	0.432288
19625000	19650000	2.1541	2.02509	1.83224	2.25212	1.21739	2.13443	0.954661	0.453405
19650000	19675000	2.16802	2.03826	1.84258	2.25919	1.22131	2.13096	0.953382	0.504743
19675000	19700000	2.17062	2.04207	1.84823	2.26021	1.22131	2.13076	0.951012	0.506762
19700000	19725000	2.16941	2.04334	1.84669	2.25829	1.2222	2.12469	0.94492	0.537761
19725000	19750000	2.16772	2.04383	1.84763	2.25555	1.22506	2.12029	0.939228	0.55794
19750000	19775000	2.17102	2.05128	1.85676	2.25777	1.22735	2.11246	0.934164	0.55794
19775000	19800000	2.16641	2.04668	1.8535	2.25368	1.22705	2.09896	0.921052	0.630332
19800000	19825000	2.17464	2.05374	1.86266	2.25938	1.23098	2.09414	0.918842	0.630332
19825000	19850000	2.18531	2.05619	1.87597	2.2651	1.23346	2.09076	0.916186	0.630332
19850000	19875000	2.1911	2.06106	1.88484	2.26891	1.23947	2.081	0.905002	0.630332
19875000	19900000	2.19184	2.06951	1.89488	2.27415	1.24134	2.07518	0.90097	0.629979
19900000	19925000	2.18933	2.07299	1.90753	2.27308	1.24096	2.07495	0.909198	0.629979
19925000	19950000	2.20093	2.08127	1.92818	2.28105	1.24437	2.08014	0.912528	0.605916
19950000	19975000	2.21314	2.09371	1.94987	2.28926	1.2492	2.08215	0.908752	0.605916
19975000	20000000	2.22102	2.10679	1.96564	2.29427	1.25156	2.07952	0.907944	0.576793
20000000	20025000	2.2237	2.11102	1.96798	2.29587	1.24996	2.07574	0.906299	0.585712
20025000	20050000	2.22556	2.11855	1.96931	2.29706	1.2513	2.07232	0.906476	0.585712
20050000	20075000	2.2379	2.12194	1.98414	2.30067	1.25345	2.06972	0.904588	0.610044
20075000	20100000	2.24677	2.12829	1.99676	2.30248	1.25363	2.072	0.9059	0.610044
20100000	20125000	2.24062	2.11967	1.99496	2.29731	1.25251	2.07431	0.912721	0.601451
20125000	20150000	2.23305	2.11005	1.99533	2.29078	1.24788	2.07907	0.916078	0.601451
20150000	20175000	2.22175	2.10208	1.98657	2.2842	1.24451	2.08777	0.91876	0.601451
20175000	20200000	2.21551	2.09901	1.97754	2.28115	1.24572	2.0954	0.926896	0.663679
20200000	20225000	2.21754	2.08965	1.97186	2.28007	1.24491	2.10333	0.936088	0.663679
20225000	20250000	2.22293	2.09519	1.97784	2.28101	1.24618	2.11014	0.942099	0.623088
20250000	20275000	2.21737	2.08461	1.96813	2.27918	1.24465	2.11433	0.940176	0.623088
20275000	20300000	2.21244	2.07978	1.96611	2.28021	1.24256	2.1163	0.940658	0.583759
20300000	20325000	2.19936	2.06535	1.95113	2.26867	1.23496	2.10614	0.92982	0.581355
20325000	20350000	2.19122	2.05853	1.94269	2.26379	1.23348	2.10715	0.930169	0.604367
20350000	20375000	2.19744	2.05971	1.95538	2.26513	1.23436	2.11066	0.932685	0.604367
20375000	20400000	2.19998	2.065	1.96089	2.26678	1.23455	2.1163	0.938396	0.604367
20400000	20425000	2.20427	2.07345	1.96911	2.26947	1.23814	2.11928	0.942605	0.604367
20425000	20450000	2.20543	2.07112	1.96592	2.26961	1.24087	2.11842	0.943624	0.61132
20450000	20475000	2.21209	2.07322	1.97542	2.26945	1.24121	2.12849	0.949165	0.61132
20475000	20500000	2.22178	2.07931	1.98767	2.27267	1.24133	2.13715	0.958657	0.61132
20500000	20525000	2.22102	2.08001	1.98474	2.27073	1.24078	2.131	0.953644	0.603879
20525000	20550000	2.21656	2.07205	1.97108	2.26492	1.23869	2.11651	0.946157	0.603879
20550000	20575000	2.20578	2.06309	1.95565	2.25544	1.23494	2.09917	0.933535	0.603879
20575000	20600000	2.19941	2.05802	1.94452	2.25359	1.23423	2.09518	0.932394	0.604917
20600000	20625000	2.19656	2.05441	1.93517	2.25182	1.23388	2.09486	0.929748	0.594349
20625000	20650000	2.19533	2.04986	1.9259	2.24956	1.23531	2.09389	0.927282	0.580387
20650000	20675000	2.19349	2.04864	1.92058	2.25081	1.23306	2.09522	0.92113	0.607988
20675000	20700000	2.20451	2.05576	1.93707	2.26012	1.23605	2.09353	0.920529	0.603044
20700000	20725000	2.20582	2.06463	1.94524	2.26412	1.24001	2.08892	0.913339	0.603044
20725000	20750000	2.21	2.06813	1.95309	2.26966	1.24165	2.0819	0.910895	0.603044
20750000	20775000	2.20966	2.06742	1.94861	2.26841	1.24188	2.07857	0.910868	0.603044
20775000	20800000	2.19814	2.05887	1.93644	2.26015	1.24093	2.07692	0.915716	0.66854
20800000	20825000	2.19736	2.05829	1.93623	2.257	1.23532	2.07143	0.914219	0.659125
20825000	20850000	2.20454	2.06283	1.9377	2.25885	1.23783	2.06393	0.911035	0.659125
20850000	20875000	2.19968	2.05811	1.92459	2.25495	1.23944	2.05476	0.905498	0.659125
20875000	20900000	2.20134	2.05683	1.91058	2.24832	1.23966	2.04685	0.895827	0.659125
20900000	20925000	2.19084	2.04539	1.89855	2.24133	1.23674	2.0447	0.897627	0.624441
20925000	20950000	2.17322	2.02933	1.87698	2.2269	1.22841	2.042	0.899469	0.694851
20950000	20975000	2.16668	2.01676	1.86475	2.22058	1.2273	2.02981	0.888398	0.694851
20975000	21000000	2.16413	2.01811	1.86032	2.21886	1.22708	2.02165	0.877196	0.694851
21000000	21025000	2.16773	2.02642	1.86086	2.22253	1.2293	2.01674	0.869462	0.698274
21025000	21050000	2.15536	2.01612	1.84326	2.21484	1.22617	2.00157	0.857365	0.708861
21050000	21075000	2.14151	2.00852	1.82714	2.20209	1.22482	1.98311	0.844943	0.729697
21075000	21100000	2.13119	1.99942	1.81878	2.19251	1.22286	1.96561	0.828317	0.729697
21100000	21125000	2.13207	1.99626	1.81354	2.18898	1.2211	1.95232	0.8143	0.729697
21125000	21150000	2.12961	1.99159	1.80596	2.18154	1.22211	1.94353	0.807093	0.734103
21150000	21175000	2.13313	1.98832	1.80476	2.17997	1.22201	1.93829	0.797455	0.734103
21175000	21200000	2.13337	1.99197	1.80736	2.1807	1.22194	1.94025	0.797453	0.734103
21200000	21225000	2.13526	1.99669	1.81042	2.18423	1.22027	1.94064	0.793895	0.732088
21225000	21250000	2.13159	1.98931	1.80696	2.1835	1.21692	1.94135	0.793003	0.732088
21250000	21275000	2.1233	1.98225	1.79118	2.17597	1.21205	1.9405	0.789891	0.732088
21275000	21300000	2.12294	1.98312	1.78613	2.17778	1.21055	1.9393	0.790471	0.732088
21300000	21325000	2.12741	1.98623	1.80049	2.17706	1.21331	1.93408	0.792238	0.726481
21325000	21350000	2.12151	1.98152	1.79535	2.17278	1.21031	1.92999	0.792289	0.726481
21350000	21375000	2.1194	1.97972	1.79468	2.17648	1.2102	1.92975	0.790715	0.726481
21375000	21400000	2.12221	1.98082	1.79485	2.17607	1.21196	1.9321	0.788548	0.726481
21400000	21425000	2.12013	1.97745	1.78781	2.16938	1.21069	1.92601	0.786831	0.726481
21425000	21450000	2.11995	1.97744	1.78805	2.16761	1.21219	1.9279	0.789792	0.765337
21450000	21475000	2.11938	1.97172	1.78673	2.16563	1.21052	1.92558	0.787064	0.765337
21475000	21500000	2.11936	1.97115	1.79036	2.16392	1.21028	1.91993	0.776494	0.765337
21500000	21525000	2.13061	1.98388	1.80999	2.17644	1.21425	1.91975	0.770861	0.764071
21525000	21550000	2.13436	1.986	1.81344	2.1792	1.21062	1.92004	0.771687	0.724996
21550000	21575000	2.12652	1.97718	1.80351	2.17287	1.20968	1.91339	0.766891	0.744857
21575000	21600000	2.12809	1.97611	1.80228	2.17038	1.21012	1.91091	0.763184	0.733332
21600000	21625000	2.12968	1.97483	1.80332	2.17141	1.21207	1.9086	0.761487	0.716729
21625000	21650000	2.12945	1.97651	1.80067	2.16724	1.21265	1.90408	0.760044	0.716729
21650000	21675000	2.13171	1.98019	1.8071	2.17261	1.2138	1.9055	0.763504	0.695613
21675000	21700000	2.13438	1.98003	1.81469	2.17546	1.21451	1.90786	0.762838	0.644097
21700000	21725000	2.13398	1.97563	1.81265	2.17658	1.21445	1.90666	0.764817	0.661053
21725000	21750000	2.1401	1.97553	1.82095	2.17842	1.21308	1.90767	0.767124	0.630053
21750000	21775000	2.14006	1.96995	1.82058	2.18148	1.2079	1.91244	0.771654	0.609874
21775000	21800000	2.13027	1.95852	1.80863	2.17718	1.20464	1.9185	0.77344	0.609874
21800000	21825000	2.12774	1.95374	1.79843	2.17413	1.20206	1.91896	0.778683	0.537483
21825000	21850000	2.11897	1.94655	1.78762	2.16926	1.19592	1.92151	0.779216	0.537483
21850000	21875000	2.10852	1.94007	1.76991	2.16462	1.19314	1.92429	0.782316	0.537483
21875000	21900000	2.10203	1.93287	1.75829	2.15876	1.18696	1.92663	0.78298	0.537483
21900000	21925000	2.09808	1.92812	1.74678	2.15479	1.18446	1.93071	0.790441	0.537483
21925000	21950000	2.09792	1.92695	1.73945	2.15786	1.18407	1.93856	0.793852	0.537483
21950000	21975000	2.09631	1.92303	1.72874	2.15478	1.18491	1.94028	0.794308	0.537483
21975000	22000000	2.09643	1.9246	1.72653	2.1559	1.18475	1.95793	0.807865	0.537483
22000000	22025000	2.09242	1.91621	1.71469	2.15196	1.18204	1.96441	0.814666	0.580824
22025000	22050000	2.08611	1.90642	1.7095	2.14502	1.18056	1.96291	0.816511	0.571905
22050000	22075000	2.09378	1.911	1.71918	2.14628	1.18232	1.95685	0.807218	0.571905
22075000	22100000	2.09395	1.91202	1.71353	2.14445	1.18208	1.95523	0.802348	0.547574
22100000	22125000	2.08976	1.91175	1.70728	2.14266	1.18374	1.95475	0.803585	0.547574
22125000	22150000	2.09048	1.91251	1.70503	2.1421	1.18311	1.95755	0.802681	0.547574
22150000	22175000	2.08275	1.90458	1.69156	2.13604	1.18399	1.95599	0.804816	0.547574
22175000	22200000	2.08253	1.91075	1.68895	2.13679	1.18652	1.95705	0.802307	0.595171
22200000	22225000	2.07635	1.90431	1.68073	2.13327	1.18146	1.95443	0.800911	0.532943
22225000	22250000	2.06675	1.90413	1.67725	2.13083	1.17796	1.95637	0.797806	0.532943
22250000	22275000	2.06238	1.89978	1.67089	2.12905	1.17551	1.96234	0.800755	0.532943
22275000	22300000	2.07155	1.90986	1.6855	2.13014	1.17706	1.95994	0.804414	0.53696
22300000	22325000	2.0814	1.92095	1.70237	2.13631	1.1785	1.95857	0.803373	0.535922
22325000	22350000	2.08773	1.92809	1.71526	2.14143	1.18467	1.95831	0.802607	0.617388
22350000	22375000	2.10014	1.94317	1.72901	2.14739	1.18803	1.96767	0.808506	0.570495
22375000	22400000	2.10151	1.9488	1.72902	2.15015	1.18884	1.97108	0.810693	0.570495
22400000	22425000	2.1035	1.94727	1.72837	2.15204	1.19078	1.96948	0.809952	0.571344
22425000	22450000	2.10282	1.94378	1.72137	2.15216	1.19071	1.96624	0.805399	0.571344
22450000	22475000	2.10511	1.94935	1.72374	2.1546	1.19008	1.96343	0.801506	0.564391
22475000	22500000	2.10006	1.94498	1.71051	2.15099	1.18953	1.95625	0.799395	0.62306
22500000	22525000	2.09937	1.94596	1.70375	2.15272	1.19134	1.95081	0.78883	0.62306
22525000	22550000	2.09953	1.94686	1.70391	2.1533	1.192	1.95237	0.789357	0.568047
22550000	22575000	2.08931	1.93721	1.69407	2.14349	1.19053	1.95116	0.788822	0.611794
22575000	22600000	2.08555	1.93144	1.69109	2.14049	1.18778	1.95787	0.791379	0.611794
22600000	22625000	2.08631	1.92586	1.69273	2.13627	1.18686	1.96046	0.787439	0.610756
22625000	22650000	2.09141	1.92718	1.70104	2.13982	1.18632	1.96243	0.78913	0.610756
22650000	22675000	2.09728	1.93564	1.71054	2.1462	1.188	1.96304	0.793288	0.610756
22675000	22700000	2.10285	1.94012	1.72044	2.14563	1.19039	1.96764	0.800751	0.700074
22700000	22725000	2.09821	1.93815	1.71534	2.14305	1.18896	1.9697	0.80314	0.700074
22725000	22750000	2.09264	1.93073	1.70521	2.1376	1.18388	1.97211	0.808433	0.759361
22750000	22775000	2.09279	1.93031	1.69662	2.13555	1.18284	1.97222	0.806038	0.759361
22775000	22800000	2.08801	1.92145	1.68764	2.12949	1.18277	1.96614	0.79659	0.813068
22800000	22825000	2.09234	1.92454	1.69127	2.13447	1.18093	1.96461	0.787197	0.795981
22825000	22850000	2.09022	1.92466	1.69318	2.13718	1.18305	1.96554	0.790157	0.827227
22850000	22875000	2.0869	1.92718	1.69662	2.13584	1.18187	1.96789	0.794409	0.85333
22875000	22900000	2.08478	1.92985	1.7057	2.13686	1.18031	1.97512	0.799145	0.85333
22900000	22925000	2.07562	1.92169	1.70381	2.13656	1.17472	1.97895	0.802102	0.853563
22925000	22950000	2.08062	1.93132	1.715	2.14132	1.1772	1.98609	0.806416	0.853563
22950000	22975000	2.08672	1.93677	1.72441	2.1444	1.17795	1.98414	0.800606	0.858006
22975000	23000000	2.08632	1.93748	1.7255	2.14276	1.17498	1.98532	0.801878	0.938652
23000000	23025000	2.08718	1.93885	1.72543	2.14092	1.17498	1.99129	0.804882	0.938652
23025000	23050000	2.08844	1.94018	1.73306	2.14258	1.17585	1.98846	0.80703	0.928127
23050000	23075000	2.09109	1.94587	1.73914	2.14717	1.17719	1.99313	0.80784	0.917539
23075000	23100000	2.09748	1.9475	1.73749	2.15193	1.17578	1.99804	0.812247	0.896703
23100000	23125000	2.09812	1.94622	1.73345	2.15259	1.17222	2.00294	0.818033	0.899651
23125000	23150000	2.09902	1.9479	1.73597	2.15485	1.1741	2.00573	0.82616	0.901349
23150000	23175000	2.09674	1.94821	1.7402	2.158	1.17396	2.0078	0.82797	0.896943
23175000	23200000	2.09184	1.94263	1.73603	2.15481	1.17498	2.00409	0.82978	0.926881
23200000	23225000	2.08762	1.93893	1.73326	2.15145	1.17479	1.99978	0.820575	0.926881
23225000	23250000	2.08803	1.93783	1.73302	2.15125	1.17521	1.99788	0.823231	0.926881
23250000	23275000	2.09172	1.94503	1.74196	2.15147	1.17887	1.99817	0.825761	0.926881
23275000	23300000	2.09505	1.94617	1.74823	2.15276	1.182	1.99552	0.827659	0.926881
23300000	23325000	2.09035	1.94163	1.74117	2.14691	1.18059	1.99299	0.825987	0.930726
23325000	23350000	2.08446	1.93867	1.72612	2.14456	1.17751	1.9942	0.820141	0.930726
23350000	23375000	2.08745	1.94466	1.7303	2.14943	1.18175	1.99282	0.817416	0.930726
23375000	23400000	2.08735	1.9471	1.73259	2.14963	1.18181	1.98639	0.814713	0.930726
23400000	23425000	2.08585	1.944	1.72988	2.14689	1.17782	1.97783	0.811758	0.96428
23425000	23450000	2.08618	1.9449	1.73874	2.15233	1.1773	1.97891	0.814013	0.96428
23450000	23475000	2.08072	1.94025	1.73574	2.15455	1.17705	1.97663	0.813106	0.925424
23475000	23500000	2.08289	1.9448	1.7433	2.15563	1.17885	1.98556	0.820869	0.925424
23500000	23525000	2.07976	1.94175	1.73687	2.14956	1.17661	1.9824	0.822561	0.962814
23525000	23550000	2.07401	1.9346	1.73023	2.14217	1.1747	1.98182	0.825424	0.955123
23550000	23575000	2.06868	1.93113	1.72684	2.13658	1.17482	1.9829	0.828844	0.955865
23575000	23600000	2.07562	1.93843	1.73478	2.14401	1.1764	1.99106	0.831862	0.936003
23600000	23625000	2.08043	1.94107	1.74506	2.14785	1.17708	2.00076	0.840563	0.936003
23625000	23650000	2.0803	1.941	1.74175	2.14628	1.17697	1.99743	0.843265	0.977856
23650000	23675000	2.09385	1.95188	1.76059	2.1551	1.1795	1.98961	0.838283	0.977856
23675000	23700000	2.09584	1.95528	1.76343	2.15739	1.17847	1.99434	0.842886	0.977856
23700000	23725000	2.09064	1.95216	1.75586	2.15254	1.17746	2.00169	0.851459	0.977856
23725000	23750000	2.07915	1.9461	1.7485	2.14207	1.17714	2.00021	0.8539	1.0461
23750000	23775000	2.07845	1.94726	1.74935	2.14119	1.17541	2.00594	0.857507	1.0461
23775000	23800000	2.0796	1.95364	1.7545	2.13908	1.17804	2.00552	0.860318	1.0461
23800000	23825000	2.08612	1.95798	1.76106	2.13873	1.18139	2.01015	0.862357	1.0461
23825000	23850000	2.09165	1.96255	1.77105	2.14111	1.18218	2.01039	0.856164	1.0461
23850000	23875000	2.09054	1.96531	1.77475	2.14554	1.1844	2.00985	0.857645	1.0461
23875000	23900000	2.09837	1.97174	1.78463	2.14978	1.18616	2.01347	0.859385	1.0461
23900000	23925000	2.08919	1.96558	1.76994	2.14449	1.18437	2.01006	0.860558	1.0461
23925000	23950000	2.07929	1.95602	1.76063	2.1353	1.18486	2.00333	0.856404	1.0461
23950000	23975000	2.07726	1.95049	1.75706	2.12825	1.18376	2.00305	0.854549	1.04728
23975000	24000000	2.07462	1.94828	1.75615	2.12891	1.18404	2.00355	0.857666	1.04728
24000000	24025000	2.06897	1.94188	1.74194	2.12376	1.18101	1.9869	0.848505	1.04728
24025000	24050000	2.06888	1.94509	1.73975	2.12625	1.18109	1.98485	0.846294	1.00394
24050000	24075000	2.06844	1.94618	1.73465	2.12803	1.18367	1.98554	0.847271	1.00394
24075000	24100000	2.06023	1.93777	1.72119	2.12624	1.18301	1.99184	0.858438	1.00394
24100000	24125000	2.0509	1.93344	1.71625	2.12654	1.18302	1.9969	0.867291	1.00394
24125000	24150000	2.05132	1.92965	1.71875	2.12878	1.18048	1.99906	0.870875	1.00643
24150000	24175000	2.05251	1.93207	1.72192	2.1351	1.18054	2.00443	0.877865	1.00643
24175000	24200000	2.05785	1.93761	1.72919	2.14204	1.17834	2.00659	0.876795	1.00643
24200000	24225000	2.05973	1.93682	1.73415	2.14383	1.17659	2.00382	0.880843	0.958831
24225000	24250000	2.05646	1.93574	1.72765	2.13824	1.1752	1.99917	0.879196	0.974432
24250000	24275000	2.05293	1.93423	1.72266	2.13362	1.17679	1.99635	0.875499	0.985278
24275000	24300000	2.05646	1.93275	1.72706	2.13774	1.17953	1.99283	0.869648	0.985278
24300000	24325000	2.0486	1.92659	1.71902	2.13756	1.17719	2.00346	0.868096	0.981261
24325000	24350000	2.04012	1.91707	1.70428	2.13033	1.17551	2.00372	0.866824	1.02392
24350000	24375000	2.04436	1.91828	1.70697	2.13162	1.17367	2.00444	0.867659	0.942458
24375000	24400000	2.04198	1.91519	1.70893	2.13288	1.17232	2.00237	0.865857	0.949065
24400000	24425000	2.04028	1.91066	1.7042	2.13244	1.17301	1.99787	0.863275	0.949065
24425000	24450000	2.03632	1.90542	1.70264	2.13007	1.1723	1.99382	0.858446	0.969312
24450000	24475000	2.03524	1.90763	1.70939	2.12854	1.16733	1.99365	0.856936	0.969312
24475000	24500000	2.03474	1.9052	1.71396	2.12756	1.1656	1.99144	0.858539	0.969312
24500000	24525000	2.03155	1.90419	1.71667	2.12824	1.16512	1.99455	0.8598	0.910642
24525000	24550000	2.02509	1.89716	1.70643	2.12416	1.16251	1.9913	0.8597	0.946813
24550000	24575000	2.02481	1.89686	1.70858	2.12689	1.16395	1.99114	0.859021	0.92271
24575000	24600000	2.03368	1.90488	1.72273	2.13585	1.1658	1.99919	0.863014	0.88444
24600000	24625000	2.03838	1.9096	1.72628	2.14009	1.16843	1.99545	0.861313	0.91189
24625000	24650000	2.04551	1.92054	1.73902	2.14588	1.17075	1.99963	0.864073	0.91189
24650000	24675000	2.04424	1.92295	1.74084	2.14675	1.17271	1.99696	0.86353	0.91189
24675000	24700000	2.0371	1.91772	1.73698	2.14427	1.17222	1.99775	0.860063	0.91189
24700000	24725000	2.0305	1.91165	1.73059	2.14327	1.16854	2.00026	0.859285	0.79497
24725000	24750000	2.02568	1.90644	1.72363	2.14192	1.16496	2.00597	0.863887	0.79497
24750000	24775000	2.02497	1.90719	1.72385	2.14415	1.16451	2.00786	0.864251	0.735683
24775000	24800000	2.01361	1.89791	1.71741	2.13902	1.16308	2.01226	0.869115	0.735683
24800000	24825000	2.01465	1.89993	1.71424	2.14127	1.16086	2.01312	0.872725	0.709703
24825000	24850000	2.01962	1.90485	1.7223	2.14605	1.16318	2.00889	0.874896	0.676205
24850000	24875000	2.0135	1.90202	1.71532	2.14219	1.16106	2.00339	0.866984	0.662485
24875000	24900000	2.00363	1.89029	1.70528	2.13576	1.16101	1.99819	0.861765	0.636382
24900000	24925000	1.99636	1.88216	1.69004	2.1292	1.15867	1.99147	0.854622	0.68612
24925000	24950000	2.00061	1.88725	1.69209	2.13221	1.15971	1.98735	0.857353	0.685887
24950000	24975000	2.0071	1.88987	1.70061	2.13468	1.15958	1.98662	0.853514	0.685887
24975000	25000000	2.0109	1.89478	1.70736	2.1385	1.16323	1.99164	0.857632	0.638254
25000000	25025000	2.00886	1.89428	1.70467	2.14167	1.16445	1.98681	0.853378	0.560398
25025000	25050000	2.00592	1.8895	1.69637	2.14227	1.16615	1.979	0.849428	0.560574
25050000	25075000	2.00604	1.8905	1.69501	2.14663	1.16442	1.98371	0.848731	0.560574
25075000	25100000	2.00721	1.88922	1.6942	2.14423	1.16433	1.98262	0.849172	0.560574
25100000	25125000	2.00798	1.88586	1.69464	2.14406	1.16577	1.97498	0.842939	0.582631
25125000	25150000	2.01009	1.89153	1.70152	2.14812	1.16834	1.97162	0.837415	0.579683
25150000	25175000	2.00132	1.88233	1.68698	2.14158	1.16514	1.9639	0.831385	0.592206
25175000	25200000	2.00133	1.88231	1.68405	2.14374	1.16464	1.96419	0.832905	0.612909
25200000	25225000	2.0012	1.88544	1.68451	2.14246	1.16509	1.9676	0.834133	0.588006
25225000	25250000	2.00287	1.88493	1.68464	2.14165	1.16673	1.96525	0.838683	0.639157
25250000	25275000	2.00803	1.88989	1.68943	2.1445	1.16632	1.96092	0.83303	0.639157
25275000	25300000	1.99963	1.88014	1.67164	2.1403	1.16171	1.95478	0.826469	0.705257
25300000	25325000	1.99701	1.87967	1.66761	2.14161	1.16284	1.95115	0.823527	0.719295
25325000	25350000	1.99635	1.8811	1.66742	2.14293	1.16718	1.94338	0.819899	0.71545
25350000	25375000	1.99551	1.87881	1.66619	2.14292	1.16785	1.93922	0.819926	0.737208
25375000	25400000	1.99335	1.87356	1.66162	2.13607	1.16628	1.93984	0.822059	0.737208
25400000	25425000	1.98338	1.86705	1.64762	2.12511	1.16493	1.93443	0.824278	0.853753
25425000	25450000	1.98115	1.8679	1.64908	2.12335	1.16743	1.9334	0.823148	0.876572
25450000	25475000	1.98603	1.87053	1.6446	2.12397	1.16851	1.92606	0.816951	0.910199
25475000	25500000	1.98419	1.87024	1.63876	2.12157	1.16799	1.92447	0.815754	0.910199
25500000	25525000	1.977	1.86293	1.62766	2.12078	1.16569	1.91814	0.812878	0.910199
25525000	25550000	1.97579	1.86213	1.62223	2.12407	1.16519	1.91633	0.811214	0.931974
25550000	25575000	1.97907	1.86495	1.62189	2.12852	1.16728	1.9158	0.813299	0.931974
25575000	25600000	1.98353	1.87162	1.63095	2.13382	1.16947	1.91984	0.818457	0.931233
25600000	25625000	1.97537	1.86676	1.62938	2.12737	1.16811	1.91734	0.817436	0.931233
25625000	25650000	1.9725	1.87032	1.62354	2.12413	1.16808	1.91709	0.813995	0.931233
25650000	25675000	1.97672	1.87521	1.63369	2.12963	1.16833	1.91974	0.813834	0.88938
25675000	25700000	1.96009	1.85913	1.60978	2.11766	1.16314	1.9268	0.817982	0.926799
25700000	25725000	1.9542	1.85226	1.60628	2.11249	1.16338	1.92199	0.813441	0.926799
25725000	25750000	1.95739	1.85481	1.61233	2.11579	1.16492	1.91526	0.804845	0.926799
25750000	25775000	1.97373	1.87185	1.63238	2.12968	1.16807	1.91943	0.800869	0.83958
25775000	25800000	1.97119	1.87339	1.62538	2.12794	1.17027	1.91484	0.792847	0.869617
25800000	25825000	1.97484	1.87383	1.62296	2.12777	1.17038	1.92019	0.798424	0.869617
25825000	25850000	1.97592	1.87336	1.61988	2.13156	1.17055	1.91379	0.796143	0.917623
25850000	25875000	1.97028	1.86798	1.60848	2.1287	1.16791	1.91093	0.800487	0.936402
25875000	25900000	1.9686	1.86528	1.60584	2.12368	1.16878	1.90073	0.793274	0.960512
25900000	25925000	1.95727	1.85562	1.59462	2.11638	1.16483	1.89511	0.787659	0.999108
25925000	25950000	1.96527	1.86118	1.60256	2.11981	1.16687	1.89545	0.78922	0.999108
25950000	25975000	1.96939	1.86295	1.60285	2.1226	1.16582	1.89639	0.790275	1.03806
25975000	26000000	1.96573	1.85921	1.59593	2.1176	1.16593	1.89042	0.785045	1.05129
26000000	26025000	1.95629	1.84863	1.57957	2.10622	1.16011	1.8825	0.782766	1.12477
26025000	26050000	1.94826	1.83936	1.57056	2.10253	1.16027	1.88125	0.778818	1.12477
26050000	26075000	1.94038	1.83005	1.56532	2.09615	1.16143	1.88066	0.778138	1.12477
26075000	26100000	1.93967	1.83151	1.56618	2.09349	1.1601	1.88364	0.778832	1.12477
26100000	26125000	1.94057	1.83117	1.5613	2.09022	1.15671	1.88292	0.770836	1.12477
26125000	26150000	1.94282	1.82632	1.55376	2.0873	1.15555	1.8828	0.768414	1.12477
26150000	26175000	1.94104	1.82677	1.55141	2.08621	1.15517	1.88759	0.771964	1.16808
26175000	26200000	1.94569	1.82825	1.55379	2.08576	1.15563	1.8955	0.779397	1.16808
26200000	26225000	1.94537	1.83012	1.56204	2.08768	1.15847	1.90128	0.786587	1.17143
26225000	26250000	1.94356	1.82549	1.55762	2.08451	1.15669	1.90268	0.786532	1.19128
26250000	26275000	1.95674	1.83467	1.57483	2.0947	1.15934	1.9087	0.792087	1.17568
26275000	26300000	1.9675	1.84118	1.58102	2.10068	1.15909	1.90792	0.794586	1.16484
26300000	26325000	1.96138	1.83452	1.57218	2.09359	1.15618	1.90101	0.794957	1.18759
26325000	26350000	1.95335	1.82796	1.55749	2.08572	1.15737	1.89095	0.79556	1.20185
26350000	26375000	1.94926	1.82442	1.54778	2.0801	1.15495	1.88929	0.7977	1.17638
26375000	26400000	1.93896	1.81447	1.53171	2.07411	1.15117	1.88779	0.796164	1.19258
26400000	26425000	1.93031	1.80691	1.52083	2.06573	1.14792	1.87941	0.790777	1.18087
26425000	26450000	1.92534	1.80127	1.51795	2.06013	1.1463	1.8777	0.78902	1.18087
26450000	26475000	1.92611	1.80594	1.52126	2.06045	1.14401	1.87978	0.79242	1.15978
26475000	26500000	1.91557	1.79339	1.50238	2.05269	1.14572	1.8795	0.795305	1.2247
26500000	26525000	1.90795	1.78676	1.48577	2.04528	1.14427	1.87987	0.793029	1.2247
26525000	26550000	1.90479	1.78109	1.47978	2.04381	1.14174	1.87748	0.78882	1.2247
26550000	26575000	1.8974	1.77722	1.47127	2.03995	1.14072	1.87665	0.785314	1.18853
26575000	26600000	1.89351	1.7741	1.46677	2.03489	1.13816	1.87554	0.78432	1.18853
26600000	26625000	1.88952	1.77135	1.45524	2.0317	1.13595	1.87021	0.781915	1.23609
26625000	26650000	1.88631	1.77015	1.45184	2.02888	1.13412	1.8715	0.783663	1.21423
26650000	26675000	1.87493	1.75633	1.43109	2.01869	1.12923	1.85981	0.781499	1.22137
26675000	26700000	1.8758	1.76159	1.43344	2.01992	1.12866	1.87236	0.791101	1.22137
26700000	26725000	1.88016	1.76459	1.43749	2.02154	1.1287	1.88098	0.796918	1.22137
26725000	26750000	1.89345	1.77446	1.45149	2.0261	1.13476	1.87537	0.793793	1.23572
26750000	26775000	1.89889	1.78136	1.46466	2.02862	1.13802	1.86785	0.788113	1.25236
26775000	26800000	1.90341	1.78384	1.46774	2.02981	1.13905	1.86643	0.787108	1.25236
26800000	26825000	1.90895	1.78978	1.47759	2.03464	1.1399	1.86605	0.78662	1.25236
26825000	26850000	1.91072	1.79451	1.48831	2.03674	1.14047	1.86754	0.792731	1.26904
26850000	26875000	1.90723	1.78767	1.47947	2.03071	1.14046	1.87345	0.79454	1.29363
26875000	26900000	1.91996	1.79629	1.48887	2.03341	1.14453	1.8737	0.795101	1.26949
26900000	26925000	1.92754	1.80414	1.49547	2.03849	1.14623	1.87594	0.799779	1.32767
26925000	26950000	1.92794	1.80483	1.49709	2.04042	1.14596	1.8762	0.802872	1.33604
26950000	26975000	1.92924	1.80386	1.49757	2.03979	1.14652	1.87219	0.797028	1.35399
26975000	27000000	1.93278	1.80652	1.50032	2.04081	1.14824	1.864	0.793128	1.36677
27000000	27025000	1.94098	1.81332	1.50954	2.04683	1.15062	1.86359	0.791043	1.33955
27025000	27050000	1.95049	1.82238	1.52651	2.05129	1.15398	1.86221	0.790319	1.33676
27050000	27075000	1.95776	1.82965	1.54057	2.05546	1.15422	1.85828	0.78745	1.33659
27075000	27100000	1.95283	1.826	1.53449	2.04775	1.1528	1.84963	0.77829	1.37552
27100000	27125000	1.95042	1.82507	1.53457	2.04745	1.15139	1.84925	0.779656	1.37552
27125000	27150000	1.95223	1.83153	1.54167	2.04949	1.14996	1.8604	0.783459	1.35346
27150000	27175000	1.94981	1.82762	1.54025	2.04672	1.14917	1.86705	0.789523	1.35346
27175000	27200000	1.95739	1.83511	1.55347	2.05238	1.15398	1.86901	0.78801	1.34716
27200000	27225000	1.96523	1.84308	1.5699	2.05661	1.15831	1.86236	0.781193	1.32646
27225000	27250000	1.96263	1.838	1.56422	2.05374	1.15698	1.85503	0.775765	1.36157
27250000	27275000	1.9606	1.83446	1.55887	2.05071	1.15361	1.85484	0.772726	1.35424
27275000	27300000	1.95361	1.82813	1.55034	2.04406	1.15363	1.85725	0.776643	1.35424
27300000	27325000	1.95977	1.83419	1.56358	2.04768	1.15802	1.85874	0.781602	1.28815
27325000	27350000	1.96687	1.83908	1.57079	2.05134	1.15756	1.86201	0.78305	1.30995
27350000	27375000	1.97029	1.83828	1.5754	2.04924	1.15593	1.86488	0.784937	1.36836
27375000	27400000	1.97445	1.84255	1.58428	2.05255	1.15656	1.86516	0.78856	1.3466
27400000	27425000	1.97416	1.8476	1.58782	2.05535	1.15509	1.85927	0.785012	1.3466
27425000	27450000	1.98561	1.85944	1.60462	2.06722	1.15522	1.86398	0.787507	1.23006
27450000	27475000	1.99149	1.86491	1.60996	2.07174	1.15729	1.86899	0.78843	1.17633
27475000	27500000	1.99119	1.86994	1.61346	2.07316	1.15749	1.87179	0.787003	1.1427
27500000	27525000	1.98666	1.86458	1.60397	2.06514	1.15532	1.86846	0.785851	1.24339
27525000	27550000	1.99376	1.87267	1.61164	2.06865	1.15462	1.86576	0.78596	1.24639
27550000	27575000	1.99677	1.87607	1.61738	2.06973	1.15653	1.86749	0.785866	1.23611
27575000	27600000	1.9879	1.86902	1.60564	2.05852	1.15198	1.86703	0.787397	1.25107
27600000	27625000	1.99089	1.87105	1.60481	2.0591	1.1531	1.86126	0.780798	1.25107
27625000	27650000	1.99334	1.86928	1.59917	2.05783	1.15342	1.86066	0.783127	1.27475
27650000	27675000	1.98766	1.8592	1.59129	2.05103	1.15131	1.85196	0.782724	1.32213
27675000	27700000	1.98721	1.85995	1.59082	2.05153	1.15084	1.85116	0.783512	1.32213
27700000	27725000	1.99792	1.87159	1.60414	2.06394	1.15536	1.85322	0.782829	1.28471
27725000	27750000	1.99661	1.87166	1.59982	2.06193	1.1528	1.85617	0.781482	1.36191
27750000	27775000	1.99889	1.8774	1.60269	2.0605	1.15187	1.85489	0.78163	1.36191
27775000	27800000	1.99399	1.86922	1.59481	2.05687	1.15079	1.85413	0.78545	1.36191
27800000	27825000	1.99208	1.86452	1.59502	2.05599	1.14974	1.85394	0.792444	1.34848
27825000	27850000	1.98478	1.86229	1.59578	2.0564	1.15027	1.8481	0.784274	1.34848
27850000	27875000	1.97946	1.86042	1.59025	2.05351	1.14725	1.84767	0.786682	1.30047
27875000	27900000	1.97187	1.85941	1.58694	2.05218	1.14897	1.84826	0.787596	1.30506
27900000	27925000	1.97068	1.85834	1.58789	2.0495	1.14808	1.85841	0.791278	1.28095
27925000	27950000	1.9702	1.86132	1.59819	2.04915	1.15027	1.85976	0.790025	1.24235
27950000	27975000	1.97005	1.86149	1.60397	2.04833	1.15007	1.86475	0.788406	1.24235
27975000	28000000	1.97733	1.86736	1.61612	2.05093	1.15011	1.86762	0.787289	1.2034
28000000	28025000	1.98512	1.87722	1.63185	2.05821	1.15278	1.87052	0.791079	1.18899
28025000	28050000	2.00295	1.89459	1.6599	2.07137	1.15866	1.875	0.78682	1.11551
28050000	28075000	2.01681	1.90707	1.68094	2.08085	1.1611	1.87239	0.786513	1.11551
28075000	28100000	2.03261	1.9154	1.69837	2.08746	1.16233	1.87258	0.785019	1.11551
28100000	28125000	2.03563	1.91637	1.6955	2.09174	1.16124	1.86905	0.785	1.14843
28125000	28150000	2.03429	1.91373	1.69698	2.08954	1.16275	1.87004	0.792644	1.14843
28150000	28175000	2.02761	1.91841	1.70419	2.08781	1.16295	1.86719	0.789931	1.14843
28175000	28200000	2.02364	1.91426	1.69436	2.08319	1.16227	1.85839	0.783618	1.16855
28200000	28225000	2.01825	1.90948	1.68649	2.07752	1.16009	1.84174	0.767974	1.16855
28225000	28250000	2.00589	1.8987	1.6647	2.06561	1.15706	1.83279	0.761097	1.21778
28250000	28275000	1.99887	1.89332	1.65804	2.0631	1.15689	1.83381	0.760893	1.19793
28275000	28300000	1.98951	1.88455	1.64543	2.05955	1.15642	1.83383	0.759262	1.19793
28300000	28325000	1.98627	1.88184	1.64189	2.05734	1.15705	1.83364	0.759621	1.19793
28325000	28350000	1.9924	1.89024	1.64611	2.06051	1.15864	1.84467	0.767427	1.17518
28350000	28375000	1.99868	1.89641	1.65946	2.06788	1.15963	1.85312	0.778034	1.16092
28375000	28400000	2.01075	1.90667	1.67597	2.07694	1.16487	1.86322	0.786036	1.14372
28400000	28425000	2.02074	1.91536	1.692	2.08714	1.16835	1.87333	0.797037	1.12752
28425000	28450000	2.02623	1.92104	1.69845	2.09023	1.16953	1.88602	0.807755	1.12752
28450000	28475000	2.02787	1.92427	1.69912	2.09187	1.16892	1.8934	0.812546	1.12752
28475000	28500000	2.02553	1.92059	1.69596	2.09118	1.16824	1.90165	0.820119	1.12752
28500000	28525000	2.0264	1.92275	1.70564	2.09693	1.16693	1.90999	0.825231	1.0626
28525000	28550000	2.03477	1.92791	1.72565	2.10754	1.16875	1.92476	0.834048	1.0626
28550000	28575000	2.04623	1.93893	1.74056	2.11619	1.17295	1.93462	0.84196	1.0626
28575000	28600000	2.05933	1.94945	1.76126	2.12522	1.17372	1.94371	0.854806	1.0626
28600000	28625000	2.07675	1.9645	1.78651	2.13365	1.1793	1.96087	0.877906	1.0626
28625000	28650000	2.08391	1.9706	1.80286	2.13957	1.18406	1.97292	0.884057	1.00956
28650000	28675000	2.09186	1.97877	1.81617	2.14525	1.18545	1.97951	0.885444	1.00398
28675000	28700000	2.1005	1.99019	1.82594	2.15476	1.18737	1.99028	0.890766	0.996836
28700000	28725000	2.10319	1.99135	1.82347	2.1535	1.18903	1.98554	0.887777	0.996836
28725000	28750000	2.10452	1.99484	1.82512	2.1561	1.19097	1.98524	0.888207	0.996836
28750000	28775000	2.1026	1.99572	1.82934	2.15932	1.18948	1.98983	0.892412	0.982482
28775000	28800000	2.09832	1.99353	1.8301	2.15926	1.18991	1.99829	0.897545	0.96584
28800000	28825000	2.09836	1.99377	1.82986	2.15784	1.1901	2.0016	0.8991	0.96584
28825000	28850000	2.10101	1.99578	1.82901	2.15764	1.19039	2.00435	0.904717	0.96584
28850000	28875000	2.10218	1.99345	1.83129	2.15906	1.19067	2.01383	0.907903	0.92144
28875000	28900000	2.10356	1.99501	1.83209	2.16312	1.18919	2.01659	0.911289	0.881933
28900000	28925000	2.09499	1.98757	1.8261	2.1606	1.18688	2.02437	0.921217	0.881933
28925000	28950000	2.08966	1.98123	1.82046	2.15861	1.18409	2.02709	0.924412	0.823753
28950000	28975000	2.09213	1.98186	1.82334	2.16097	1.18536	2.03607	0.931481	0.765641
28975000	29000000	2.08753	1.98249	1.82701	2.16119	1.18601	2.05255	0.942384	0.747697
29000000	29025000	2.07729	1.97411	1.81589	2.15555	1.1846	2.06897	0.951332	0.734912
29025000	29050000	2.07093	1.969	1.80684	2.15148	1.18185	2.07879	0.964153	0.734912
29050000	29075000	2.06543	1.96199	1.7984	2.14993	1.17796	2.08957	0.971443	0.734912
29075000	29100000	2.06102	1.95977	1.78892	2.14708	1.17837	2.09541	0.976771	0.734912
29100000	29125000	2.06483	1.9577	1.78871	2.15263	1.18048	2.103	0.987105	0.695977
29125000	29150000	2.07202	1.96127	1.79465	2.1573	1.18449	2.11191	0.994476	0.695977
29150000	29175000	2.07404	1.96406	1.80122	2.15998	1.18636	2.1106	0.995069	0.695977
29175000	29200000	2.07479	1.96857	1.8055	2.1634	1.18812	2.10792	0.99526	0.695977
29200000	29225000	2.08049	1.97654	1.81656	2.16595	1.18784	2.11686	1.00277	0.688057
29225000	29250000	2.07897	1.97322	1.81108	2.16414	1.18389	2.13001	1.0146	0.688057
29250000	29275000	2.08542	1.98222	1.82029	2.17104	1.18491	2.14032	1.01839	0.64791
29275000	29300000	2.09208	1.99046	1.83723	2.17897	1.18906	2.14518	1.02682	0.604087
29300000	29325000	2.09413	1.99125	1.84359	2.18278	1.1898	2.15027	1.02853	0.604087
29325000	29350000	2.09531	1.99313	1.84588	2.18552	1.19189	2.15861	1.02946	0.604087
29350000	29375000	2.09619	1.9949	1.84959	2.18626	1.19341	2.16308	1.03031	0.568247
29375000	29400000	2.10105	2.00302	1.85847	2.18895	1.19731	2.16797	1.03605	0.509831
29400000	29425000	2.10247	2.00117	1.85938	2.18741	1.19793	2.17281	1.03354	0.509831
29425000	29450000	2.10574	2.00699	1.86143	2.18815	1.20017	2.18335	1.03983	0.509831
29450000	29475000	2.10823	2.01052	1.86937	2.19052	1.20158	2.20229	1.04769	0.509831
29475000	29500000	2.11077	2.00953	1.87799	2.19279	1.20187	2.21886	1.0635	0.507187
29500000	29525000	2.10307	1.99745	1.87101	2.1896	1.19876	2.22612	1.07291	0.507187
29525000	29550000	2.11275	2.00753	1.88884	2.20258	1.20171	2.23829	1.07966	0.406496
29550000	29575000	2.11981	2.01341	1.90343	2.20563	1.20911	2.25019	1.0881	0.403499
29575000	29600000	2.12629	2.02061	1.91591	2.21335	1.20807	2.26036	1.0995	0.354613
29600000	29625000	2.13132	2.02988	1.93265	2.22498	1.21146	2.27009	1.10678	0.339654
29625000	29650000	2.13323	2.02754	1.93367	2.22257	1.20901	2.27715	1.11267	0.339654
29650000	29675000	2.13616	2.03249	1.94164	2.22571	1.21006	2.28043	1.11253	0.31598
29675000	29700000	2.13853	2.03573	1.94528	2.23322	1.21097	2.28645	1.11257	0.268598
29700000	29725000	2.13324	2.03144	1.93413	2.22569	1.20911	2.29032	1.11165	0.269551
29725000	29750000	2.12605	2.02131	1.92596	2.21889	1.20741	2.29242	1.1132	0.269551
29750000	29775000	2.12901	2.02512	1.92821	2.22032	1.21086	2.29114	1.11504	0.19618
29775000	29800000	2.12254	2.01717	1.91945	2.21821	1.20965	2.29473	1.11641	0.19618
29800000	29825000	2.11933	2.01589	1.90994	2.21353	1.20719	2.2936	1.11412	0.196782
29825000	29850000	2.118	2.01656	1.91157	2.21361	1.2075	2.29685	1.11216	0.18018
29850000	29875000	2.11945	2.01404	1.90587	2.21092	1.20482	2.29948	1.11282	0.18018
29875000	29900000	2.11492	2.0069	1.8999	2.20656	1.20289	2.30083	1.1083	0.18018
29900000	29925000	2.12034	2.00788	1.90039	2.20688	1.20057	2.29926	1.10702	0.180092
29925000	29950000	2.1288	2.01364	1.90363	2.21236	1.20207	2.29536	1.10563	0.180092
29950000	29975000	2.1392	2.02305	1.90978	2.21748	1.20533	2.29181	1.10764	0.180092
29975000	30000000	2.1401	2.0245	1.91209	2.21881	1.20525	2.28454	1.10429	0.180092
30000000	30025000	2.14044	2.0229	1.90977	2.21804	1.20387	2.27921	1.10497	0.180092
30025000	30050000	2.1363	2.01837	1.89988	2.21471	1.20352	2.27927	1.10165	0.180092
30050000	30075000	2.12338	2.007	1.88385	2.20468	1.20049	2.27826	1.09961	0.219235
30075000	30100000	2.12098	2.00391	1.87783	2.20075	1.19961	2.28494	1.10434	0.219235
30100000	30125000	2.11671	2.00018	1.8689	2.19816	1.19937	2.28397	1.10668	0.219235
30125000	30150000	2.11407	2.00082	1.87501	2.19738	1.20228	2.28457	1.10867	0.186312
30150000	30175000	2.10797	2.00245	1.87248	2.19772	1.20013	2.28574	1.10753	0.186312
30175000	30200000	2.11236	2.00345	1.86754	2.20252	1.19825	2.28922	1.10867	0.186312
30200000	30225000	2.1172	2.00839	1.87273	2.20448	1.20141	2.29127	1.10688	0.120392
30225000	30250000	2.1122	2.00451	1.86648	2.20384	1.20187	2.29485	1.10868	0.18033
30250000	30275000	2.13272	2.01824	1.88834	2.21571	1.20463	2.29481	1.10408	0.142109
30275000	30300000	2.13639	2.02553	1.89749	2.21914	1.20838	2.28957	1.0962	0.206965
30300000	30325000	2.14034	2.03263	1.90966	2.22158	1.20802	2.28762	1.09073	0.206965
30325000	30350000	2.14289	2.03502	1.92075	2.22723	1.20957	2.28365	1.08627	0.206965
30350000	30375000	2.14321	2.03672	1.92901	2.23031	1.21056	2.27911	1.08242	0.206965
30375000	30400000	2.13825	2.02959	1.91865	2.224	1.20712	2.27477	1.07339	0.256191
30400000	30425000	2.129	2.02112	1.91318	2.2198	1.20328	2.26662	1.0648	0.305054
30425000	30450000	2.12868	2.02417	1.91224	2.21991	1.20453	2.26251	1.05721	0.305054
30450000	30475000	2.13009	2.02371	1.91504	2.22292	1.20449	2.26234	1.05652	0.305054
30475000	30500000	2.13323	2.02947	1.92219	2.2253	1.20579	2.26466	1.06257	0.305054
30500000	30525000	2.13402	2.03262	1.92409	2.22459	1.20616	2.26438	1.06268	0.305054
30525000	30550000	2.13898	2.03893	1.92697	2.22413	1.20858	2.26479	1.06309	0.305054
30550000	30575000	2.132	2.03683	1.9164	2.21861	1.20803	2.25314	1.05559	0.305054
30575000	30600000	2.12384	2.02979	1.90257	2.20972	1.20505	2.24184	1.04676	0.320381
30600000	30625000	2.12106	2.02545	1.89906	2.20997	1.20566	2.23849	1.0362	0.323776
30625000	30650000	2.10649	2.01618	1.8782	2.20384	1.19781	2.21785	1.01276	0.346915
30650000	30675000	2.10246	2.01473	1.87173	2.20384	1.19643	2.20502	1.00305	0.346915
30675000	30700000	2.09263	2.00785	1.85645	2.20229	1.19537	2.19394	0.996769	0.346915
30700000	30725000	2.08303	1.99748	1.84573	2.19489	1.19717	2.18623	0.991561	0.374667
30725000	30750000	2.07846	1.9904	1.83984	2.19585	1.1946	2.1768	0.982825	0.374667
30750000	30775000	2.06816	1.97769	1.82212	2.18701	1.18923	2.16695	0.976848	0.397659
30775000	30800000	2.05662	1.96869	1.80002	2.17858	1.18627	2.16044	0.9699	0.399518
30800000	30825000	2.05713	1.96833	1.78679	2.17535	1.18278	2.15292	0.967979	0.411136
30825000	30850000	2.05845	1.96836	1.78756	2.17795	1.18119	2.15598	0.968901	0.411136
30850000	30875000	2.05828	1.97025	1.79145	2.18024	1.18161	2.15561	0.969434	0.411136
30875000	30900000	2.05959	1.9799	1.79323	2.18271	1.1832	2.15179	0.963498	0.411136
30900000	30925000	2.06228	1.98617	1.80086	2.18416	1.18573	2.14486	0.957246	0.416873
30925000	30950000	2.05888	1.98155	1.79222	2.1788	1.18429	2.13879	0.945714	0.455905
30950000	30975000	2.06003	1.98273	1.79355	2.17587	1.18559	2.13291	0.940557	0.455905
30975000	31000000	2.06652	1.98783	1.80122	2.17722	1.18828	2.12705	0.933869	0.455905
31000000	31025000	2.067	1.98507	1.79287	2.1737	1.1873	2.11581	0.925149	0.543122
31025000	31050000	2.07551	1.98831	1.7983	2.1754	1.19049	2.10259	0.918284	0.543122
31050000	31075000	2.07618	1.98765	1.79489	2.17269	1.19121	2.09242	0.907334	0.56646
31075000	31100000	2.07846	1.99329	1.79579	2.16873	1.1934	2.08249	0.902719	0.56646
31100000	31125000	2.07391	1.9899	1.79687	2.1692	1.19284	2.07909	0.895372	0.638044
31125000	31150000	2.07304	1.99468	1.7986	2.16297	1.19523	2.07657	0.890999	0.638044
31150000	31175000	2.07384	1.99752	1.80031	2.16034	1.19397	2.05844	0.879147	0.674653
31175000	31200000	2.06918	1.99091	1.78514	2.15818	1.19247	2.05008	0.872018	0.730077
31200000	31225000	2.06409	1.9828	1.7683	2.14974	1.1901	2.04336	0.867312	0.75996
31225000	31250000	2.04752	1.96676	1.74481	2.14133	1.18726	2.0297	0.858975	0.784603
31250000	31275000	2.04184	1.96194	1.73592	2.13779	1.18594	2.02264	0.856131	0.816224
31275000	31300000	2.03999	1.95765	1.72867	2.13517	1.18429	2.0181	0.855046	0.851768
31300000	31325000	2.03988	1.95694	1.72303	2.13288	1.18158	2.01525	0.849696	0.851768
31325000	31350000	2.03676	1.95322	1.71406	2.1291	1.17932	2.0137	0.848048	0.951096
31350000	31375000	2.03683	1.94997	1.70588	2.12478	1.17785	2.0058	0.844876	0.960838
31375000	31400000	2.03315	1.9516	1.70309	2.12551	1.17665	1.99533	0.840799	1.01528
31400000	31425000	2.02889	1.94763	1.69735	2.12612	1.17507	2.00362	0.845223	1.01528
31425000	31450000	2.0192	1.9455	1.69236	2.1241	1.17315	2.00589	0.853841	1.01838
31450000	31475000	2.01696	1.93822	1.68688	2.12426	1.17408	2.00441	0.849566	1.03112
31475000	31500000	2.0149	1.93046	1.67837	2.12318	1.17489	1.98598	0.839436	1.03112
31500000	31525000	2.01066	1.92474	1.66345	2.11676	1.17255	1.9699	0.829555	1.03112
31525000	31550000	2.01123	1.92535	1.66064	2.11301	1.17327	1.96931	0.829652	1.06059
31550000	31575000	2.01486	1.92682	1.66555	2.11532	1.17786	1.96311	0.822171	1.06059
31575000	31600000	2.01238	1.92582	1.65922	2.114	1.17269	1.95667	0.81047	1.06059
31600000	31625000	2.0093	1.91928	1.65382	2.10891	1.17661	1.95042	0.805034	1.06059
31625000	31650000	2.00298	1.91052	1.64469	2.10021	1.17539	1.94358	0.796975	1.06059
31650000	31675000	1.99454	1.90807	1.63702	2.09711	1.17595	1.9313	0.788491	1.13658
31675000	31700000	2.00114	1.9106	1.63944	2.09844	1.17541	1.9291	0.784559	1.13658
31700000	31725000	1.99974	1.90672	1.63157	2.0943	1.17372	1.923	0.786056	1.13658
31725000	31750000	1.99652	1.9	1.62747	2.0917	1.17235	1.91717	0.789396	1.1681
31750000	31775000	1.98767	1.89363	1.61389	2.08217	1.1685	1.9112	0.786137	1.1681
31775000	31800000	1.9956	1.89929	1.62277	2.08783	1.16761	1.90997	0.787617	1.16427
31800000	31825000	1.99672	1.90036	1.62584	2.08722	1.16532	1.9064	0.790068	1.23699
31825000	31850000	2.00698	1.9103	1.64711	2.09601	1.16862	1.90342	0.792877	1.23639
31850000	31875000	2.01433	1.91401	1.65242	2.10065	1.16979	1.90178	0.792597	1.243
31875000	31900000	2.01153	1.91175	1.64696	2.10037	1.17303	1.89977	0.791305	1.249
31900000	31925000	2.01679	1.9205	1.65747	2.10463	1.17688	1.89883	0.79926	1.27559
31925000	31950000	2.02326	1.93001	1.67392	2.11156	1.18125	1.90212	0.799315	1.25231
31950000	31975000	2.01809	1.92588	1.66885	2.10902	1.17914	1.90439	0.805356	1.27038
31975000	32000000	2.01104	1.91513	1.65129	2.10525	1.17683	1.90918	0.812698	1.27038
32000000	32025000	2.01267	1.91515	1.65151	2.10884	1.17985	1.91161	0.815133	1.27038
32025000	32050000	2.00488	1.91577	1.65082	2.10851	1.18037	1.92091	0.815521	1.28228
32050000	32075000	2.00879	1.92041	1.65858	2.11421	1.18024	1.93469	0.831563	1.28228
32075000	32100000	2.01564	1.92518	1.66182	2.12069	1.18166	1.93779	0.8369	1.28058
32100000	32125000	2.01813	1.92727	1.66367	2.12473	1.18244	1.93715	0.83671	1.28058
32125000	32150000	2.01355	1.92635	1.65954	2.12501	1.18373	1.93749	0.835212	1.28368
32150000	32175000	2.01039	1.92121	1.64943	2.12234	1.18228	1.94028	0.827507	1.28438
32175000	32200000	2.02047	1.92536	1.65884	2.12623	1.18778	1.94206	0.826703	1.30014
32200000	32225000	2.0274	1.92921	1.67717	2.13113	1.19084	1.94707	0.835888	1.30014
32225000	32250000	2.02969	1.92783	1.68373	2.13269	1.19095	1.94945	0.841755	1.30014
32250000	32275000	2.02448	1.92707	1.68247	2.12918	1.19105	1.9486	0.843667	1.27004
32275000	32300000	2.01878	1.92257	1.6753	2.1305	1.19179	1.94981	0.85014	1.25568
32300000	32325000	2.01936	1.92063	1.67333	2.13205	1.19109	1.95755	0.861238	1.19082
32325000	32350000	2.01479	1.91319	1.65986	2.12851	1.1932	1.95998	0.862254	1.19082
32350000	32375000	2.00824	1.9106	1.64664	2.12422	1.19384	1.96336	0.863948	1.19082
32375000	32400000	2.01018	1.9084	1.64447	2.12579	1.19416	1.96435	0.865713	1.19082
32400000	32425000	2.01927	1.91736	1.66321	2.13115	1.19777	1.96829	0.873944	1.14159
32425000	32450000	2.02669	1.92367	1.67033	2.13554	1.19801	1.97677	0.878623	1.11679
32450000	32475000	2.02506	1.9196	1.67006	2.13129	1.19469	1.97641	0.880028	1.12583
32475000	32500000	2.03167	1.92433	1.67719	2.13302	1.1984	1.97415	0.878445	1.12583
32500000	32525000	2.03304	1.92264	1.67871	2.1359	1.20447	1.97531	0.873387	1.12583
32525000	32550000	2.04235	1.92833	1.68903	2.141	1.20648	1.97188	0.870747	1.12583
32550000	32575000	2.05252	1.93246	1.69946	2.15029	1.20914	1.97011	0.868292	1.12583
32575000	32600000	2.06132	1.94251	1.71314	2.16066	1.21351	1.97286	0.873554	1.12583
32600000	32625000	2.071	1.95376	1.73028	2.16757	1.21674	1.97659	0.877724	1.1105
32625000	32650000	2.07437	1.95934	1.73206	2.16775	1.21957	1.97764	0.885484	1.10711
32650000	32675000	2.08765	1.96703	1.75163	2.17674	1.22849	1.99005	0.896554	1.08397
32675000	32700000	2.09784	1.97894	1.7737	2.18229	1.23263	1.99907	0.908885	1.08397
32700000	32725000	2.11129	1.98713	1.7932	2.18509	1.23725	2.00531	0.912008	1.08397
32725000	32750000	2.12869	2.00119	1.8164	2.19355	1.2365	2.0113	0.915042	1.05622
32750000	32775000	2.13547	2.00727	1.83479	2.19617	1.23904	2.02363	0.923945	1.05622
32775000	32800000	2.14873	2.01542	1.85604	2.20607	1.24288	2.03082	0.927418	1.03323
32800000	32825000	2.15974	2.02657	1.87845	2.21513	1.24689	2.0408	0.936931	1.03137
32825000	32850000	2.16582	2.0304	1.8923	2.21849	1.25403	2.05102	0.939064	1.01975
32850000	32875000	2.16305	2.03121	1.8957	2.21549	1.2567	2.05646	0.945305	1.01975
32875000	32900000	2.16243	2.03067	1.89472	2.21674	1.25715	2.06153	0.943109	1.01975
32900000	32925000	2.16733	2.0265	1.90082	2.21664	1.25798	2.06279	0.948804	1.01975
32925000	32950000	2.16808	2.02482	1.90209	2.21739	1.25861	2.0725	0.953376	1.01401
32950000	32975000	2.17381	2.03308	1.91543	2.23144	1.26002	2.0812	0.964866	0.974979
32975000	33000000	2.17917	2.03764	1.9268	2.23953	1.26091	2.08672	0.965997	0.974979
33000000	33025000	2.17954	2.03928	1.92665	2.24381	1.25992	2.08679	0.967946	0.974979
33025000	33050000	2.18319	2.04275	1.93664	2.24987	1.26196	2.08971	0.971119	0.887762
33050000	33075000	2.18055	2.04306	1.93272	2.25263	1.25839	2.10128	0.980122	0.887762
33075000	33100000	2.18202	2.04498	1.93815	2.25839	1.26037	2.11334	0.992049	0.864424
33100000	33125000	2.18254	2.04646	1.94267	2.25967	1.26157	2.12293	1.00194	0.864424
33125000	33150000	2.18833	2.05345	1.94699	2.26071	1.26375	2.13225	1.00683	0.792839
33150000	33175000	2.17985	2.04376	1.93369	2.25713	1.25859	2.13164	1.01047	0.821781
33175000	33200000	2.17223	2.03728	1.92535	2.25511	1.25821	2.14253	1.01678	0.785172
33200000	33225000	2.1781	2.04234	1.94087	2.25823	1.26108	2.15143	1.0303	0.729749
33225000	33250000	2.1913	2.05534	1.96324	2.26887	1.26315	2.1621	1.04315	0.699866
33250000	33275000	2.20234	2.06687	1.98337	2.27723	1.26505	2.17333	1.05507	0.675223
33275000	33300000	2.20828	2.07463	1.99827	2.28362	1.2673	2.18174	1.05884	0.643601
33300000	33325000	2.2209	2.08256	2.02083	2.28973	1.2729	2.19181	1.07103	0.608057
33325000	33350000	2.22046	2.08356	2.02291	2.29111	1.27477	2.20199	1.0771	0.608057
33350000	33375000	2.22721	2.09271	2.03886	2.29825	1.27749	2.21074	1.08331	0.50873
33375000	33400000	2.23121	2.09764	2.05074	2.30469	1.27855	2.22001	1.08729	0.498987
33400000	33425000	2.23284	2.09912	2.05854	2.30468	1.27753	2.23181	1.09142	0.444542
33425000	33450000	2.23588	2.10148	2.06518	2.30985	1.27643	2.22957	1.08769	0.444542
33450000	33475000	2.24902	2.10852	2.07711	2.31731	1.28012	2.22943	1.08488	0.441444
33475000	33500000	2.2595	2.1189	2.09221	2.32129	1.27989	2.23378	1.09087	0.428701
33500000	33525000	2.26624	2.12892	2.10254	2.32516	1.28305	2.25052	1.09873	0.428701
33525000	33550000	2.26724	2.13156	2.10782	2.32948	1.28327	2.25842	1.10148	0.428701
33550000	33575000	2.27347	2.14073	2.12471	2.33483	1.28769	2.2676	1.10652	0.399234
33575000	33600000	2.26884	2.13859	2.11844	2.32978	1.28375	2.26997	1.11198	0.399234
33600000	33625000	2.26528	2.13618	2.11595	2.33139	1.28512	2.27525	1.11938	0.399234
33625000	33650000	2.2646	2.1348	2.11634	2.33216	1.28493	2.27837	1.12267	0.399234
33650000	33675000	2.26851	2.1393	2.12503	2.33939	1.28466	2.28472	1.13306	0.399234
33675000	33700000	2.27453	2.1411	2.1296	2.34064	1.28524	2.29797	1.14339	0.323241
33700000	33725000	2.2703	2.14202	2.13523	2.34674	1.28681	2.30558	1.15077	0.323241
33725000	33750000	2.27847	2.15203	2.1482	2.35171	1.29187	2.30647	1.14948	0.323241
33750000	33775000	2.28356	2.1592	2.15632	2.35771	1.29337	2.31782	1.15209	0.293741
33775000	33800000	2.29228	2.16875	2.16605	2.36494	1.29956	2.32286	1.15781	0.301172
33800000	33825000	2.29048	2.17026	2.16923	2.36456	1.29985	2.3275	1.16016	0.301172
33825000	33850000	2.28981	2.17014	2.16959	2.37028	1.30481	2.33278	1.16342	0.228457
33850000	33875000	2.27689	2.16095	2.14859	2.36436	1.30155	2.33229	1.1633	0.255633
33875000	33900000	2.27654	2.16253	2.1469	2.3643	1.30162	2.33343	1.16439	0.249016
33900000	33925000	2.28089	2.16646	2.15357	2.36704	1.30156	2.33795	1.16531	0.243023
33925000	33950000	2.28651	2.16713	2.15643	2.36846	1.30146	2.34344	1.16521	0.253447
33950000	33975000	2.28849	2.1682	2.15758	2.36786	1.30218	2.35411	1.17352	0.253447
33975000	34000000	2.29105	2.16842	2.16244	2.36924	1.30519	2.35329	1.17038	0.246735
34000000	34025000	2.29776	2.17796	2.18065	2.37356	1.30953	2.34737	1.15746	0.246735
34025000	34050000	2.29373	2.17729	2.1771	2.36858	1.30745	2.35154	1.16183	0.278499
34050000	34075000	2.30018	2.17816	2.17847	2.37101	1.31005	2.35209	1.16965	0.266605
34075000	34100000	2.29674	2.17577	2.17122	2.36417	1.30848	2.33841	1.15712	0.266605
34100000	34125000	2.30171	2.18727	2.18427	2.37081	1.3075	2.33899	1.15822	0.231336
34125000	34150000	2.30063	2.18752	2.18778	2.37114	1.307	2.34232	1.16776	0.231863
34150000	34175000	2.30733	2.19234	2.19819	2.37342	1.30541	2.34728	1.17261	0.228764
34175000	34200000	2.30978	2.19663	2.20308	2.37503	1.30531	2.34102	1.17385	0.275682
34200000	34225000	2.30156	2.19343	2.19597	2.37356	1.30222	2.33854	1.17422	0.25992
34225000	34250000	2.30305	2.19198	2.18855	2.37085	1.29931	2.33198	1.1693	0.25992
34250000	34275000	2.299	2.18997	2.18487	2.36992	1.29725	2.33076	1.17074	0.325345
34275000	34300000	2.30783	2.19429	2.19634	2.37432	1.29811	2.33394	1.17223	0.295506
34300000	34325000	2.30625	2.19806	2.20134	2.37189	1.2913	2.33476	1.1698	0.295506
34325000	34350000	2.31225	2.204	2.20857	2.36897	1.2882	2.33202	1.16469	0.295506
34350000	34375000	2.31376	2.20818	2.21935	2.36675	1.28604	2.33363	1.17056	0.299176
34375000	34400000	2.3111	2.20633	2.22468	2.36148	1.28106	2.33335	1.1712	0.299176
34400000	34425000	2.31161	2.21281	2.2295	2.35918	1.28016	2.331	1.16548	0.299176
34425000	34450000	2.31197	2.21347	2.22343	2.35846	1.28005	2.32321	1.15623	0.299176
34450000	34475000	2.31487	2.21638	2.22781	2.36093	1.28353	2.31668	1.15469	0.275119
34475000	34500000	2.31848	2.21935	2.2376	2.36533	1.28674	2.31938	1.15774	0.266078
34500000	34525000	2.31333	2.21566	2.23519	2.3643	1.28525	2.32195	1.15812	0.266078
34525000	34550000	2.30628	2.21063	2.23071	2.35999	1.27866	2.316	1.15508	0.266078
34550000	34575000	2.29202	2.19814	2.20667	2.34853	1.27651	2.30606	1.14463	0.303788
34575000	34600000	2.28374	2.19144	2.19419	2.34317	1.27111	2.30035	1.14334	0.304826
34600000	34625000	2.2842	2.18922	2.19204	2.33986	1.27016	2.29398	1.13698	0.304826
34625000	34650000	2.27844	2.18234	2.18465	2.33902	1.27003	2.28717	1.1334	0.371688
34650000	34675000	2.28227	2.18105	2.19087	2.34135	1.26992	2.2829	1.13525	0.371688
34675000	34700000	2.2768	2.17666	2.18117	2.33909	1.26631	2.28026	1.13136	0.371688
34700000	34725000	2.26702	2.16248	2.1546	2.32751	1.26126	2.27362	1.12393	0.406524
34725000	34750000	2.27007	2.1629	2.15219	2.3271	1.26287	2.26632	1.12346	0.406524
34750000	34775000	2.26305	2.1594	2.14596	2.32362	1.26324	2.25543	1.11803	0.462105
34775000	34800000	2.26434	2.1583	2.14111	2.32331	1.26071	2.24911	1.11544	0.462105
34800000	34825000	2.25918	2.15913	2.13693	2.31779	1.25999	2.24366	1.11128	0.488695
34825000	34850000	2.26231	2.15977	2.1352	2.31595	1.26002	2.23829	1.10324	0.488695
34850000	34875000	2.25999	2.15897	2.13458	2.31502	1.25806	2.22712	1.10061	0.52027
34875000	34900000	2.25797	2.15596	2.12976	2.31577	1.25683	2.2117	1.09089	0.52027
34900000	34925000	2.26645	2.16171	2.13389	2.31576	1.25837	2.2014	1.08463	0.52027
34925000	34950000	2.25865	2.1557	2.12044	2.31156	1.25535	2.19731	1.0755	0.543508
34950000	34975000	2.26	2.15975	2.12501	2.30916	1.25624	2.1887	1.07241	0.543508
34975000	35000000	2.26693	2.16252	2.13462	2.31055	1.26124	2.18201	1.06635	0.543508
35000000	35025000	2.27493	2.17011	2.14469	2.31568	1.26419	2.17843	1.06208	0.543508
35025000	35050000	2.28076	2.175	2.15189	2.31592	1.26444	2.17472	1.0613	0.543508
35050000	35075000	2.28615	2.17635	2.15672	2.31732	1.2649	2.1686	1.05608	0.543508
35075000	35100000	2.27647	2.1675	2.14265	2.30969	1.26417	2.16039	1.04852	0.561571
35100000	35125000	2.2733	2.16149	2.1337	2.30722	1.26086	2.14854	1.03924	0.561571
35125000	35150000	2.27086	2.15438	2.12083	2.30491	1.25842	2.14007	1.02802	0.575122
35150000	35175000	2.26218	2.14017	2.10484	2.29717	1.25561	2.12737	1.02406	0.63154
35175000	35200000	2.26773	2.14314	2.11129	2.30478	1.25913	2.12465	1.02167	0.602598
35200000	35225000	2.26423	2.13826	2.10392	2.30018	1.25744	2.11918	1.01549	0.682198
35225000	35250000	2.25648	2.13404	2.09189	2.29499	1.25327	2.11259	1.00851	0.682198
35250000	35275000	2.25084	2.12565	2.08449	2.29226	1.25246	2.10352	0.997444	0.682198
35275000	35300000	2.25102	2.1232	2.08374	2.29073	1.25395	2.09235	0.98385	0.682198
35300000	35325000	2.24302	2.11495	2.06496	2.28183	1.25374	2.08388	0.976333	0.710812
35325000	35350000	2.22921	2.10891	2.04348	2.27779	1.24957	2.07077	0.962944	0.710812
35350000	35375000	2.22351	2.10301	2.03009	2.2753	1.24474	2.05815	0.952781	0.710812
35375000	35400000	2.20957	2.09117	2.00649	2.26592	1.2406	2.04021	0.942174	0.763609
35400000	35425000	2.20211	2.08694	1.99436	2.25734	1.23946	2.03068	0.935343	0.763609
35425000	35450000	2.20349	2.08468	1.98645	2.2568	1.24109	2.02394	0.930349	0.763609
35450000	35475000	2.19378	2.07764	1.9713	2.25067	1.24078	2.0114	0.919838	0.805006
35475000	35500000	2.19118	2.07539	1.96655	2.24839	1.24019	2.00705	0.914829	0.805006
35500000	35525000	2.18239	2.06497	1.95428	2.24247	1.2378	1.99662	0.908534	0.805006
35525000	35550000	2.17752	2.0616	1.94593	2.23697	1.23335	1.98763	0.902243	0.805006
35550000	35575000	2.1745	2.05882	1.94304	2.2374	1.2339	1.97786	0.894738	0.805006
35575000	35600000	2.16769	2.0499	1.92412	2.23092	1.2284	1.96482	0.883062	0.805006
35600000	35625000	2.16763	2.05267	1.92677	2.23203	1.23049	1.96169	0.876326	0.805006
35625000	35650000	2.16855	2.05107	1.92422	2.22771	1.22792	1.95812	0.872575	0.805006
35650000	35675000	2.16947	2.0534	1.92305	2.22696	1.22679	1.96259	0.869199	0.805006
35675000	35700000	2.17354	2.05492	1.92318	2.22342	1.22791	1.96259	0.864942	0.805006
35700000	35725000	2.16819	2.05174	1.92205	2.22382	1.22614	1.96079	0.864343	0.805006
35725000	35750000	2.16625	2.05029	1.91644	2.2166	1.22491	1.96024	0.866012	0.805006
35750000	35775000	2.16258	2.04214	1.91173	2.21578	1.22196	1.96954	0.86599	0.805855
35775000	35800000	2.16176	2.04341	1.91315	2.21655	1.22256	1.96501	0.864647	0.80288
35800000	35825000	2.16506	2.04351	1.9195	2.22314	1.21894	1.97502	0.870804	0.79545
35825000	35850000	2.15982	2.03725	1.90745	2.22298	1.2197	1.97687	0.869835	0.79545
35850000	35875000	2.16367	2.03901	1.90661	2.22337	1.21781	1.97405	0.867219	0.79545
35875000	35900000	2.17878	2.04456	1.92573	2.23283	1.22001	1.98619	0.870454	0.768273
35900000	35925000	2.17782	2.04384	1.9335	2.23577	1.22073	1.99	0.872782	0.768273
35925000	35950000	2.18071	2.04319	1.93816	2.2393	1.22017	1.99045	0.877144	0.768273
35950000	35975000	2.17809	2.03956	1.93691	2.24137	1.21807	1.99283	0.877055	0.731259
35975000	36000000	2.17303	2.0328	1.92897	2.24221	1.21595	1.99093	0.873123	0.731259
36000000	36025000	2.17351	2.03293	1.92726	2.24348	1.2153	1.99558	0.87417	0.719896
36025000	36050000	2.16104	2.02093	1.90609	2.23634	1.20679	2.00274	0.88443	0.737914
36050000	36075000	2.16195	2.01964	1.90808	2.24176	1.20574	2.0063	0.885754	0.70615
36075000	36100000	2.16352	2.01896	1.91292	2.24098	1.20391	2.00898	0.883132	0.70615
36100000	36125000	2.16697	2.02051	1.92014	2.24505	1.20373	2.0163	0.887146	0.70615
36125000	36150000	2.16391	2.01811	1.91642	2.24435	1.20509	2.01986	0.88872	0.703973
36150000	36175000	2.16293	2.01722	1.91713	2.24378	1.20444	2.02026	0.887322	0.703446
36175000	36200000	2.16077	2.01816	1.91746	2.24476	1.2056	2.02239	0.883426	0.703446
36200000	36225000	2.16748	2.02276	1.93462	2.2485	1.21065	2.03593	0.89481	0.65583
36225000	36250000	2.17106	2.02249	1.93828	2.24753	1.20998	2.03895	0.895286	0.65583
36250000	36275000	2.16305	2.01591	1.92961	2.24307	1.20995	2.04229	0.893872	0.65583
36275000	36300000	2.16134	2.01805	1.93227	2.24311	1.21249	2.05049	0.894988	0.590406
36300000	36325000	2.15294	2.01152	1.92217	2.24092	1.21111	2.0535	0.897948	0.590406
36325000	36350000	2.1555	2.00522	1.91879	2.24382	1.21558	2.06293	0.903745	0.590406
36350000	36375000	2.15216	2.00322	1.91711	2.24689	1.21834	2.0703	0.907959	0.590406
36375000	36400000	2.15276	2.00318	1.91194	2.25005	1.22025	2.07473	0.907281	0.586736
36400000	36425000	2.15751	2.00686	1.9183	2.25651	1.22429	2.07777	0.915892	0.586736
36425000	36450000	2.15089	1.99491	1.90676	2.25542	1.2243	2.07795	0.922501	0.586736
36450000	36475000	2.14119	1.98695	1.89186	2.25097	1.22194	2.07933	0.92116	0.603995
36475000	36500000	2.13568	1.98232	1.87989	2.24814	1.2205	2.07473	0.915025	0.603995
36500000	36525000	2.13193	1.97421	1.86933	2.24279	1.22022	2.06942	0.910821	0.629946
36525000	36550000	2.13352	1.9775	1.87096	2.24472	1.2224	2.05941	0.907752	0.629946
36550000	36575000	2.13592	1.9801	1.86548	2.24164	1.22293	2.05139	0.900591	0.656089
36575000	36600000	2.15082	1.99196	1.88266	2.25171	1.22498	2.04943	0.89927	0.652508
36600000	36625000	2.15214	1.99405	1.88747	2.2519	1.22642	2.04978	0.896937	0.65147
36625000	36650000	2.15062	1.99084	1.88375	2.24998	1.22411	2.05404	0.898299	0.653168
36650000	36675000	2.14971	1.99055	1.87979	2.24707	1.22305	2.05921	0.901487	0.586306
36675000	36700000	2.14246	1.98458	1.87002	2.24274	1.2208	2.05614	0.89273	0.640744
36700000	36725000	2.14256	1.98851	1.86801	2.24187	1.21972	2.04992	0.886315	0.640744
36725000	36750000	2.14998	1.99739	1.87894	2.25047	1.22158	2.05827	0.889115	0.605908
36750000	36775000	2.14237	1.99587	1.87169	2.24648	1.21775	2.06463	0.891439	0.615568
36775000	36800000	2.14304	1.99404	1.86751	2.24782	1.22024	2.07316	0.900293	0.566429
36800000	36825000	2.13626	1.99284	1.85633	2.2437	1.22156	2.06677	0.892632	0.600109
36825000	36850000	2.14754	1.99731	1.86066	2.24912	1.22399	2.06282	0.88873	0.573519
36850000	36875000	2.14119	1.99291	1.85133	2.24448	1.22423	2.05751	0.885958	0.591794
36875000	36900000	2.14471	1.99501	1.85	2.24691	1.22344	2.05956	0.884744	0.560218
36900000	36925000	2.15047	1.99896	1.85921	2.25037	1.22385	2.06974	0.892108	0.560218
36925000	36950000	2.13302	1.98542	1.84187	2.24102	1.21912	2.07219	0.887497	0.605738
36950000	36975000	2.1382	1.99304	1.84914	2.24632	1.22179	2.07358	0.890342	0.5825
36975000	37000000	2.12628	1.98243	1.82936	2.23846	1.21766	2.07008	0.888351	0.619779
37000000	37025000	2.10839	1.9702	1.80399	2.22321	1.21287	2.06582	0.8857	0.675036
37025000	37050000	2.09559	1.95902	1.77599	2.20974	1.2074	2.06796	0.887951	0.696286
37050000	37075000	2.08614	1.95045	1.76129	2.20536	1.20566	2.07156	0.886485	0.696286
37075000	37100000	2.07856	1.94808	1.74685	2.19982	1.20676	2.07837	0.891491	0.696286
37100000	37125000	2.08413	1.9572	1.76011	2.20597	1.20801	2.08426	0.899725	0.678222
37125000	37150000	2.07764	1.95952	1.76238	2.20214	1.20802	2.09162	0.903949	0.67926
37150000	37175000	2.07905	1.96617	1.77573	2.21096	1.21124	2.10194	0.914975	0.665709
37175000	37200000	2.08428	1.97556	1.79403	2.2173	1.20974	2.11363	0.925774	0.609292
37200000	37225000	2.08996	1.97877	1.80195	2.21726	1.20977	2.12425	0.929594	0.609292
37225000	37250000	2.09329	1.98055	1.8104	2.22229	1.20939	2.13223	0.940409	0.529692
37250000	37275000	2.09275	1.97876	1.81024	2.22311	1.2104	2.14179	0.947092	0.529692
37275000	37300000	2.08766	1.97586	1.80167	2.2184	1.20762	2.15429	0.95607	0.529692
37300000	37325000	2.08925	1.9788	1.80792	2.21836	1.20782	2.16751	0.966142	0.529692
37325000	37350000	2.09533	1.98153	1.8183	2.22451	1.20951	2.18442	0.976869	0.501078
37350000	37375000	2.09725	1.98199	1.82755	2.22374	1.20955	2.20309	0.986665	0.501078
37375000	37400000	2.10352	1.98903	1.83925	2.22306	1.21369	2.22298	1.00459	0.501078
37400000	37425000	2.11314	1.99841	1.85943	2.23134	1.21714	2.2407	1.01908	0.448281
37425000	37450000	2.11221	1.99698	1.86028	2.23201	1.21544	2.24586	1.02397	0.448281
37450000	37475000	2.10996	1.99351	1.85853	2.23064	1.21467	2.25459	1.03278	0.448281
37475000	37500000	2.11044	1.99028	1.86238	2.22857	1.21033	2.26482	1.04134	0.406884
37500000	37525000	2.11014	1.99138	1.86033	2.22811	1.20704	2.2683	1.04258	0.406884
37525000	37550000	2.11438	1.9957	1.86479	2.23214	1.20955	2.27276	1.04388	0.406884
37550000	37575000	2.10948	1.9871	1.8571	2.22914	1.21033	2.26573	1.04143	0.406884
37575000	37600000	2.11166	1.98843	1.86232	2.22366	1.21039	2.27342	1.04536	0.406884
37600000	37625000	2.1161	1.99564	1.87057	2.22787	1.21255	2.27853	1.05246	0.406884
37625000	37650000	2.11979	1.99861	1.87591	2.22842	1.2134	2.28695	1.06025	0.406884
37650000	37675000	2.12106	2.00365	1.88099	2.23231	1.21543	2.29323	1.06506	0.406884
37675000	37700000	2.1239	2.00871	1.8846	2.23702	1.21587	2.2941	1.0707	0.406884
37700000	37725000	2.12393	2.01243	1.88608	2.23827	1.21694	2.29704	1.07414	0.406884
37725000	37750000	2.12225	2.01581	1.88411	2.23848	1.21797	2.30058	1.07552	0.406884
37750000	37775000	2.12243	2.01624	1.88662	2.24219	1.21844	2.2999	1.07418	0.406884
37775000	37800000	2.12434	2.02376	1.89341	2.24486	1.21782	2.29915	1.07791	0.406035
37800000	37825000	2.12255	2.02407	1.891	2.2444	1.21801	2.29656	1.07496	0.406035
37825000	37850000	2.1276	2.03145	1.90083	2.24492	1.22084	2.28431	1.06605	0.406035
37850000	37875000	2.12923	2.03192	1.89876	2.23922	1.217	2.27495	1.06001	0.430323
37875000	37900000	2.12808	2.03308	1.90049	2.23763	1.2145	2.27417	1.06054	0.430323
37900000	37925000	2.12232	2.03051	1.89354	2.23189	1.21564	2.26993	1.06032	0.430323
37925000	37950000	2.12109	2.02861	1.88612	2.22552	1.21459	2.26841	1.05956	0.434226
37950000	37975000	2.11491	2.02722	1.88038	2.2216	1.21271	2.26492	1.05632	0.434226
37975000	38000000	2.10352	2.01758	1.86863	2.21011	1.21198	2.25614	1.05443	0.518386
38000000	38025000	2.0973	2.01099	1.86192	2.20371	1.21078	2.2465	1.05106	0.518386
38025000	38050000	2.09569	2.01555	1.86036	2.20014	1.20979	2.24106	1.05021	0.612748
38050000	38075000	2.1042	2.02388	1.87404	2.2026	1.21362	2.23765	1.04991	0.59473
38075000	38100000	2.10295	2.02082	1.86612	2.19888	1.21369	2.22984	1.04624	0.680652
38100000	38125000	2.09341	2.01141	1.8502	2.1879	1.21207	2.21801	1.0395	0.680652
38125000	38150000	2.08123	1.99991	1.8346	2.18021	1.20872	2.20701	1.03278	0.680652
38150000	38175000	2.06781	1.98513	1.81718	2.1676	1.20487	2.20122	1.02739	0.680652
38175000	38200000	2.05745	1.9773	1.80491	2.16122	1.20296	2.19246	1.01353	0.680652
38200000	38225000	2.05275	1.96841	1.79454	2.15784	1.19909	2.18401	1.01211	0.680652
38225000	38250000	2.04478	1.95999	1.78157	2.15343	1.19619	2.17264	1.00613	0.680652
38250000	38275000	2.04252	1.95925	1.77716	2.15014	1.19552	2.16631	1.00089	0.680652
38275000	38300000	2.0493	1.96795	1.78893	2.15494	1.19608	2.15839	0.996249	0.680652
38300000	38325000	2.06055	1.97738	1.801	2.15952	1.19805	2.1458	0.989339	0.680652
38325000	38350000	2.07111	1.99211	1.81512	2.16363	1.20076	2.13902	0.980707	0.680652
38350000	38375000	2.07085	2.00077	1.81991	2.16183	1.20422	2.12721	0.971995	0.680652
38375000	38400000	2.07487	1.99709	1.81984	2.15834	1.20559	2.11699	0.970379	0.680652
38400000	38425000	2.07367	1.99392	1.81537	2.15404	1.20267	2.10804	0.963352	0.680652
38425000	38450000	2.08274	2.00226	1.82415	2.15616	1.20421	2.09741	0.951682	0.680652
38450000	38475000	2.09407	2.01407	1.836	2.15855	1.20493	2.09272	0.943719	0.680652
38475000	38500000	2.0993	2.01847	1.84676	2.16078	1.20502	2.09341	0.944355	0.668065
38500000	38525000	2.09787	2.01773	1.84721	2.15859	1.20657	2.10293	0.951743	0.676767
38525000	38550000	2.10453	2.02947	1.85067	2.16451	1.20631	2.10416	0.948594	0.650817
38550000	38575000	2.10451	2.02509	1.84419	2.16559	1.20596	2.10212	0.943971	0.659446
38575000	38600000	2.10768	2.0295	1.85107	2.17127	1.20747	2.11062	0.952974	0.723501
38600000	38625000	2.10015	2.02289	1.84534	2.16861	1.20855	2.12004	0.964383	0.689372
38625000	38650000	2.09476	2.02145	1.83614	2.16365	1.20921	2.12473	0.966448	0.698051
38650000	38675000	2.09105	2.02047	1.83029	2.16314	1.20905	2.1294	0.966159	0.697223
38675000	38700000	2.0911	2.0224	1.83129	2.16705	1.21061	2.1316	0.968499	0.725676
38700000	38725000	2.09437	2.03205	1.83403	2.16911	1.21234	2.14002	0.973032	0.671238
38725000	38750000	2.10154	2.03234	1.83846	2.16813	1.21465	2.14239	0.976772	0.671238
38750000	38775000	2.10008	2.03056	1.83654	2.16678	1.21314	2.13655	0.971172	0.686831
38775000	38800000	2.09515	2.0231	1.83113	2.16669	1.21502	2.13905	0.969226	0.678274
38800000	38825000	2.09362	2.02284	1.8329	2.17022	1.21349	2.14098	0.963882	0.671831
38825000	38850000	2.0978	2.02647	1.84161	2.17418	1.21416	2.14534	0.967614	0.638151
38850000	38875000	2.08728	2.02178	1.83648	2.16688	1.21183	2.15084	0.973415	0.638151
38875000	38900000	2.07845	2.01187	1.82435	2.16082	1.20689	2.15182	0.978117	0.650731
38900000	38925000	2.06796	2.0007	1.81442	2.15224	1.20241	2.15742	0.983456	0.699129
38925000	38950000	2.06447	1.99693	1.80489	2.14874	1.19971	2.15695	0.981609	0.699129
38950000	38975000	2.07071	2.00224	1.80755	2.15043	1.20292	2.15636	0.987602	0.685647
38975000	39000000	2.0651	1.99312	1.80225	2.14321	1.20004	2.16053	0.987402	0.685647
39000000	39025000	2.07285	1.99678	1.81567	2.15112	1.20087	2.17376	0.995869	0.648368
39025000	39050000	2.08142	2.00026	1.82357	2.15725	1.20145	2.17508	0.996837	0.679899
39050000	39075000	2.08478	2.00598	1.83855	2.16607	1.20342	2.17343	0.995311	0.658649
39075000	39100000	2.08585	2.00851	1.84206	2.16771	1.20524	2.1677	0.991844	0.733713
39100000	39125000	2.09505	2.01422	1.85811	2.17136	1.20525	2.1686	0.992316	0.733713
39125000	39150000	2.09662	2.01149	1.85993	2.16765	1.20432	2.1668	0.984923	0.733713
39150000	39175000	2.10141	2.00953	1.86211	2.16946	1.20734	2.1577	0.979486	0.77181
39175000	39200000	2.1041	2.00965	1.86199	2.16462	1.20448	2.14765	0.970467	0.77181
39200000	39225000	2.111	2.01437	1.86703	2.16982	1.20622	2.13676	0.960265	0.77181
39225000	39250000	2.11348	2.01994	1.87415	2.1722	1.20572	2.12649	0.954419	0.77181
39250000	39275000	2.11663	2.02226	1.87568	2.16903	1.20513	2.11184	0.940205	0.795989
39275000	39300000	2.12842	2.03153	1.88473	2.17141	1.20764	2.10045	0.931221	0.795989
39300000	39325000	2.12762	2.03089	1.88389	2.17483	1.20857	2.09467	0.927435	0.810512
39325000	39350000	2.1268	2.03443	1.87862	2.17527	1.20563	2.08804	0.926812	0.821278
39350000	39375000	2.12661	2.03605	1.88185	2.17456	1.20485	2.07921	0.919614	0.821278
39375000	39400000	2.12538	2.03617	1.87927	2.17274	1.20305	2.06158	0.908222	0.821278
39400000	39425000	2.12285	2.03468	1.8826	2.17189	1.20342	2.0424	0.893619	0.821278
39425000	39450000	2.12415	2.03578	1.88321	2.17089	1.20402	2.0359	0.885795	0.821278
39450000	39475000	2.13542	2.0423	1.89258	2.17636	1.20772	2.05215	0.897832	0.8326
39475000	39500000	2.14473	2.05093	1.90184	2.18164	1.21035	2.06163	0.904367	0.852404
39500000	39525000	2.15677	2.06244	1.91224	2.19223	1.2177	2.06414	0.915682	0.860003
39525000	39550000	2.15951	2.065	1.91642	2.19359	1.22273	2.06299	0.921597	0.886633
39550000	39575000	2.16051	2.0641	1.9219	2.19458	1.22195	2.06658	0.927439	0.886633
39575000	39600000	2.16657	2.07129	1.9329	2.19882	1.22486	2.07503	0.934218	0.886633
39600000	39625000	2.168	2.07404	1.93235	2.20565	1.22497	2.07226	0.933395	0.886633
39625000	39650000	2.169	2.07219	1.93317	2.20813	1.22383	2.07223	0.928816	0.886633
39650000	39675000	2.15924	2.05921	1.91223	2.20317	1.21924	2.06405	0.921121	0.929245
39675000	39700000	2.15414	2.04908	1.89802	2.19809	1.21742	2.055	0.912042	0.955208
39700000	39725000	2.14448	2.03832	1.88757	2.18867	1.21399	2.04428	0.901794	0.955208
39725000	39750000	2.14294	2.0354	1.88771	2.18817	1.21204	2.03308	0.89245	0.955208
39750000	39775000	2.15173	2.03474	1.89066	2.19304	1.21146	2.0218	0.881158	0.955208
39775000	39800000	2.14674	2.02553	1.87175	2.18682	1.2113	2.01291	0.872106	0.9727
39800000	39825000	2.13596	2.0168	1.85459	2.18059	1.2103	2.0081	0.864888	0.9727
39825000	39850000	2.13738	2.01837	1.85441	2.18132	1.20951	2.00872	0.865717	0.9727
39850000	39875000	2.13009	2.01319	1.8404	2.17803	1.20865	2.00839	0.866241	0.991821
39875000	39900000	2.12762	2.01401	1.84588	2.18152	1.21196	2.01768	0.876314	0.967533
39900000	39925000	2.12143	2.01288	1.84825	2.18395	1.21408	2.02159	0.879495	0.967533
39925000	39950000	2.11919	2.01348	1.8478	2.18634	1.21217	2.02135	0.877887	0.967533
39950000	39975000	2.1196	2.01235	1.84575	2.18886	1.21472	2.02129	0.877184	0.96363
39975000	40000000	2.12385	2.01425	1.84817	2.19001	1.21619	2.01416	0.87023	1.0324
40000000	40025000	2.13792	2.03024	1.85793	2.20169	1.22155	2.01579	0.86681	0.954458
40025000	40050000	2.14845	2.04233	1.86858	2.20795	1.22194	2.01987	0.866096	0.954458
40050000	40075000	2.15302	2.04527	1.88153	2.21384	1.22432	2.02628	0.868263	0.860097
40075000	40100000	2.15814	2.04801	1.89233	2.22136	1.22518	2.02854	0.86955	0.860097
40100000	40125000	2.16337	2.0536	1.90496	2.22805	1.22709	2.03167	0.868943	0.774175
40125000	40150000	2.17651	2.07066	1.93105	2.24179	1.23334	2.0403	0.874254	0.774175
40150000	40175000	2.19536	2.08437	1.95046	2.25265	1.23844	2.05279	0.884606	0.774175
40175000	40200000	2.21092	2.09693	1.97324	2.26459	1.24131	2.05764	0.89122	0.774175
40200000	40225000	2.22655	2.10864	1.98823	2.27369	1.246	2.07027	0.901171	0.774175
40225000	40250000	2.22933	2.11464	1.99257	2.27407	1.24843	2.07126	0.902128	0.795041
40250000	40275000	2.23441	2.12153	1.99417	2.27822	1.24739	2.07432	0.903283	0.795041
40275000	40300000	2.24004	2.12705	2.00401	2.2866	1.25021	2.07868	0.900328	0.795041
40300000	40325000	2.23616	2.12492	1.99802	2.28493	1.25168	2.0871	0.906398	0.795041
40325000	40350000	2.22842	2.11646	1.98501	2.28314	1.2495	2.09184	0.90985	0.795041
40350000	40375000	2.2153	2.10299	1.96275	2.27786	1.24508	2.0877	0.911416	0.81338
40375000	40400000	2.20115	2.08672	1.93833	2.26912	1.23896	2.08892	0.915311	0.816023
40400000	40425000	2.19293	2.08355	1.92751	2.27112	1.23704	2.09243	0.91201	0.816023
40425000	40450000	2.19453	2.08503	1.93247	2.27836	1.2387	2.09904	0.923535	0.816023
40450000	40475000	2.18373	2.07171	1.91227	2.27512	1.2342	2.10994	0.930813	0.816023
40475000	40500000	2.16838	2.05724	1.89241	2.26689	1.23067	2.11601	0.934721	0.817394
40500000	40525000	2.1638	2.05477	1.88609	2.26587	1.23059	2.11754	0.938616	0.812721
40525000	40550000	2.16736	2.05905	1.89425	2.26887	1.23007	2.12091	0.941304	0.804019
40550000	40575000	2.16345	2.05247	1.89625	2.26997	1.23095	2.12841	0.952196	0.804019
40575000	40600000	2.16131	2.0511	1.89471	2.26872	1.22893	2.13931	0.960908	0.79539
40600000	40625000	2.1592	2.04763	1.89661	2.27004	1.2281	2.14399	0.962482	0.705191
40625000	40650000	2.15671	2.04884	1.90235	2.27202	1.2299	2.14597	0.962863	0.705191
40650000	40675000	2.15797	2.04863	1.90516	2.27348	1.22962	2.14038	0.963009	0.696512
40675000	40700000	2.15754	2.04851	1.91053	2.27505	1.23107	2.13865	0.966875	0.695643
40700000	40725000	2.16165	2.04783	1.9142	2.27115	1.22999	2.14374	0.966267	0.667189
40725000	40750000	2.16075	2.04253	1.91574	2.26996	1.22672	2.14258	0.96694	0.667189
40750000	40775000	2.15583	2.04015	1.92037	2.26906	1.2263	2.15207	0.974756	0.667189
40775000	40800000	2.1567	2.04238	1.9252	2.27015	1.22714	2.15771	0.982774	0.651596
40800000	40825000	2.15992	2.04548	1.92951	2.27286	1.22251	2.15865	0.990189	0.650494
40825000	40850000	2.15667	2.04294	1.9294	2.26854	1.2185	2.16149	0.99591	0.650494
40850000	40875000	2.15339	2.03807	1.92237	2.26341	1.21558	2.16899	1.00103	0.650494
40875000	40900000	2.15209	2.03384	1.918	2.26328	1.21403	2.17144	1.00156	0.650494
40900000	40925000	2.16036	2.04443	1.93193	2.27176	1.21956	2.17644	1.00697	0.61964
40925000	40950000	2.17251	2.05793	1.94762	2.28128	1.22599	2.18097	1.01119	0.571242
40950000	40975000	2.17738	2.05809	1.95689	2.28367	1.22906	2.18421	1.01562	0.571242
40975000	41000000	2.184	2.06146	1.96949	2.28633	1.22942	2.19442	1.02772	0.539205
41000000	41025000	2.18669	2.06888	1.98126	2.29449	1.23291	2.19655	1.03665	0.539205
41025000	41050000	2.1848	2.07393	1.9797	2.295	1.23387	2.19262	1.03425	0.540679
41050000	41075000	2.19299	2.08374	2.00384	2.30156	1.23545	2.204	1.04395	0.453891
41075000	41100000	2.19393	2.08974	2.01354	2.30087	1.23906	2.21226	1.05161	0.453891
41100000	41125000	2.19827	2.09269	2.02334	2.30222	1.24051	2.22295	1.06295	0.378827
41125000	41150000	2.19233	2.09169	2.01821	2.30017	1.2373	2.22515	1.06426	0.378827
41150000	41175000	2.19165	2.09125	2.01679	2.30423	1.23865	2.22448	1.06616	0.378827
41175000	41200000	2.19751	2.09448	2.02799	2.30585	1.23758	2.22367	1.06161	0.339692
41200000	41225000	2.19758	2.09128	2.02664	2.30813	1.23621	2.22843	1.06169	0.339692
41225000	41250000	2.19798	2.09288	2.03023	2.30535	1.23949	2.24238	1.06585	0.339692
41250000	41275000	2.19278	2.09206	2.02832	2.30143	1.23798	2.24442	1.06987	0.339692
41275000	41300000	2.19379	2.09952	2.0309	2.30415	1.23926	2.25241	1.07541	0.315513
41300000	41325000	2.1883	2.09756	2.03102	2.30453	1.23549	2.25104	1.07376	0.315513
41325000	41350000	2.19039	2.09861	2.03255	2.30107	1.23497	2.24396	1.06675	0.328408
41350000	41375000	2.19414	2.09555	2.03805	2.30497	1.23593	2.24559	1.06726	0.317641
41375000	41400000	2.19342	2.09157	2.03716	2.30368	1.23578	2.24076	1.06462	0.341135
41400000	41425000	2.19621	2.09374	2.04247	2.30564	1.23683	2.24328	1.07043	0.341135
41425000	41450000	2.20031	2.09472	2.04146	2.31157	1.23576	2.24908	1.07569	0.341135
41450000	41475000	2.19721	2.08908	2.03183	2.30713	1.23479	2.24115	1.07057	0.358399
41475000	41500000	2.19499	2.09699	2.0415	2.30906	1.23659	2.22882	1.06409	0.347077
41500000	41525000	2.19638	2.0986	2.0535	2.30981	1.23693	2.227	1.06872	0.327274
41525000	41550000	2.1931	2.09663	2.05675	2.30588	1.23404	2.22295	1.05704	0.319674
41550000	41575000	2.19587	2.09794	2.0632	2.30764	1.23364	2.22377	1.0531	0.293044
41575000	41600000	2.19609	2.10024	2.06511	2.31082	1.23485	2.2214	1.04897	0.293044
41600000	41625000	2.19283	2.09901	2.06569	2.311	1.23211	2.21923	1.04733	0.293044
41625000	41650000	2.19914	2.09834	2.07067	2.31018	1.23394	2.21863	1.04844	0.293044
41650000	41675000	2.19711	2.09875	2.06892	2.30786	1.23465	2.21343	1.04887	0.356581
41675000	41700000	2.19862	2.10398	2.07914	2.30962	1.23332	2.2076	1.04744	0.353922
41700000	41725000	2.20402	2.11126	2.08654	2.31278	1.23315	2.20975	1.0502	0.327959
41725000	41750000	2.20618	2.11316	2.08486	2.31394	1.23263	2.21275	1.05512	0.361944
41750000	41775000	2.20369	2.10889	2.07056	2.3098	1.23206	2.21056	1.05409	0.398909
41775000	41800000	2.199	2.10792	2.07133	2.30981	1.2338	2.21808	1.0617	0.401176
41800000	41825000	2.20562	2.1147	2.08603	2.31621	1.23501	2.21988	1.0658	0.419845
41825000	41850000	2.21276	2.12081	2.09757	2.31902	1.23651	2.21746	1.06728	0.448178
41850000	41875000	2.22009	2.12189	2.10746	2.32289	1.23937	2.22328	1.07255	0.448178
41875000	41900000	2.2286	2.12782	2.12156	2.32723	1.24196	2.23294	1.07745	0.429057
41900000	41925000	2.22993	2.12705	2.12514	2.32938	1.24088	2.23174	1.0721	0.429057
41925000	41950000	2.2306	2.11971	2.11403	2.32501	1.23972	2.22775	1.06752	0.429057
41950000	41975000	2.21741	2.10753	2.09531	2.31188	1.23462	2.21868	1.06716	0.457459
41975000	42000000	2.21377	2.10816	2.09454	2.30937	1.23131	2.21569	1.06535	0.457459
42000000	42025000	2.2055	2.10217	2.08537	2.30521	1.22891	2.22638	1.07949	0.388688
42025000	42050000	2.20124	2.09539	2.08397	2.30271	1.2275	2.23342	1.08833	0.382471
42050000	42075000	2.19239	2.08617	2.07557	2.29764	1.22986	2.24048	1.09655	0.382471
42075000	42100000	2.18349	2.07561	2.06362	2.28972	1.22657	2.2457	1.10207	0.382471
42100000	42125000	2.17807	2.0736	2.05355	2.28587	1.2268	2.25646	1.11505	0.389089
42125000	42150000	2.17409	2.07085	2.04555	2.27996	1.22618	2.26186	1.12246	0.394826
42150000	42175000	2.17503	2.06614	2.02919	2.27549	1.22238	2.25988	1.12014	0.395755
42175000	42200000	2.16786	2.06101	2.0221	2.27193	1.22199	2.25747	1.11803	0.395755
42200000	42225000	2.15852	2.05361	2.01147	2.26433	1.22179	2.25884	1.11875	0.395755
42225000	42250000	2.15354	2.04808	2.00461	2.25829	1.22003	2.25821	1.12214	0.395755
42250000	42275000	2.15485	2.04967	2.00501	2.2618	1.22211	2.26981	1.13318	0.432136
42275000	42300000	2.14714	2.03846	1.99393	2.25491	1.21797	2.27128	1.13356	0.464079
42300000	42325000	2.14356	2.03137	1.98791	2.24999	1.21643	2.27341	1.1454	0.478602
42325000	42350000	2.139	2.02467	1.98223	2.24514	1.21517	2.27532	1.14995	0.478602
42350000	42375000	2.1307	2.01888	1.9709	2.23734	1.21242	2.27196	1.14353	0.514598
42375000	42400000	2.14037	2.02471	1.98198	2.23739	1.21707	2.27452	1.14252	0.522046
42400000	42425000	2.15389	2.03681	2.0052	2.2491	1.22241	2.27943	1.14275	0.519402
42425000	42450000	2.16115	2.0448	2.012	2.25608	1.22296	2.2781	1.14099	0.520724
42450000	42475000	2.15891	2.04562	2.00869	2.25344	1.22239	2.27806	1.13864	0.540321
42475000	42500000	2.16003	2.04953	2.01611	2.25461	1.22283	2.28451	1.14348	0.540321
42500000	42525000	2.1675	2.05753	2.03048	2.25879	1.22443	2.28769	1.14803	0.53895
42525000	42550000	2.16483	2.05183	2.02195	2.25372	1.22509	2.28593	1.14699	0.621886
42550000	42575000	2.15611	2.04101	2.00615	2.24712	1.22284	2.27629	1.14057	0.621886
42575000	42600000	2.15666	2.04125	1.99859	2.24306	1.22025	2.26788	1.13097	0.621886
42600000	42625000	2.15775	2.04478	1.9971	2.24419	1.22222	2.25769	1.12601	0.621886
42625000	42650000	2.15938	2.04293	1.99175	2.23974	1.22297	2.24971	1.11979	0.621886
42650000	42675000	2.15704	2.03962	1.98289	2.23606	1.21731	2.24051	1.11152	0.656046
42675000	42700000	2.16693	2.04813	1.991	2.24457	1.21987	2.23612	1.106	0.656046
42700000	42725000	2.1692	2.04765	1.98584	2.23936	1.21914	2.23115	1.10258	0.669365
42725000	42750000	2.17022	2.04914	1.99096	2.24395	1.22054	2.22411	1.09783	0.671493
42750000	42775000	2.16622	2.04602	1.98842	2.24293	1.22066	2.22148	1.09441	0.671493
42775000	42800000	2.162	2.04467	1.98149	2.24234	1.21999	2.21834	1.0899	0.671493
42800000	42825000	2.16262	2.04256	1.98229	2.2408	1.2215	2.21596	1.08752	0.671493
42825000	42850000	2.15967	2.04059	1.98473	2.23399	1.22126	2.21472	1.0859	0.671493
42850000	42875000	2.16281	2.03896	1.98422	2.23462	1.22454	2.21661	1.08458	0.671493
42875000	42900000	2.16023	2.03667	1.98527	2.23898	1.22546	2.21143	1.08531	0.671493
42900000	42925000	2.15679	2.03475	1.98512	2.24089	1.22716	2.2145	1.08507	0.671493
42925000	42950000	2.14553	2.02274	1.97089	2.23161	1.22388	2.21227	1.08077	0.701035
42950000	42975000	2.13728	2.01355	1.95604	2.22975	1.22127	2.2001	1.0675	0.745036
42975000	43000000	2.12439	2.00522	1.93393	2.22313	1.21971	2.18445	1.05648	0.791151
43000000	43025000	2.11867	2.00414	1.92447	2.21996	1.2197	2.17623	1.04485	0.791151
43025000	43050000	2.1116	1.99328	1.90539	2.21271	1.21628	2.16521	1.03467	0.818454
43050000	43075000	2.11533	1.98937	1.90915	2.21267	1.21797	2.16592	1.03605	0.81698
43075000	43100000	2.11259	1.98757	1.89767	2.21065	1.21794	2.16558	1.02995	0.81698
43100000	43125000	2.11351	1.98118	1.89002	2.21295	1.21392	2.1642	1.02995	0.818349
43125000	43150000	2.11095	1.9807	1.88699	2.21209	1.2121	2.16594	1.03274	0.818875
43150000	43175000	2.10972	1.97663	1.88641	2.21384	1.21287	2.16972	1.03355	0.818875
43175000	43200000	2.11735	1.98395	1.89475	2.21933	1.21495	2.17972	1.04125	0.818875
43200000	43225000	2.11304	1.98348	1.88549	2.21715	1.21581	2.18182	1.04593	0.871092
43225000	43250000	2.11015	1.98441	1.87862	2.21655	1.21794	2.18213	1.04612	0.879794
43250000	43275000	2.10826	1.9776	1.86786	2.21574	1.21481	2.17744	1.04557	0.879794
43275000	43300000	2.11464	1.97847	1.86695	2.22144	1.21581	2.17565	1.04059	0.879794
43300000	43325000	2.11477	1.97473	1.8637	2.22268	1.21654	2.17394	1.03869	0.879794
43325000	43350000	2.11325	1.9713	1.86106	2.2215	1.22128	2.17951	1.04151	0.879794
43350000	43375000	2.11386	1.97168	1.86117	2.22459	1.22099	2.18706	1.0484	0.918736
43375000	43400000	2.11075	1.97075	1.85743	2.22075	1.2206	2.19213	1.04812	0.918736
43400000	43425000	2.10568	1.96685	1.83794	2.21198	1.21662	2.1858	1.04454	0.968489
43425000	43450000	2.10246	1.96306	1.83405	2.21198	1.21608	2.18721	1.04259	0.968489
43450000	43475000	2.10278	1.96388	1.83467	2.20969	1.21741	2.19163	1.04303	0.968489
43475000	43500000	2.10331	1.9626	1.83774	2.21326	1.21546	2.19783	1.04929	0.951226
43500000	43525000	2.08996	1.94473	1.81195	2.20266	1.20935	2.19385	1.04187	0.951226
43525000	43550000	2.0675	1.92471	1.77792	2.18899	1.20337	2.18276	1.03137	0.951226
43550000	43575000	2.06295	1.92064	1.76498	2.18667	1.20477	2.18713	1.03021	0.951226
43575000	43600000	2.05375	1.91181	1.74876	2.18282	1.20282	2.19063	1.03208	0.951226
43600000	43625000	2.04733	1.90761	1.73575	2.17588	1.20104	2.18524	1.02809	0.951226
43625000	43650000	2.04284	1.90134	1.72231	2.17252	1.20107	2.17827	1.02217	0.951226
43650000	43675000	2.03349	1.89854	1.7073	2.16734	1.19891	2.17373	1.01776	0.968695
43675000	43700000	2.02974	1.89419	1.70232	2.16739	1.19763	2.17562	1.02158	0.905158
43700000	43725000	2.03322	1.8942	1.70271	2.16661	1.1984	2.18222	1.02317	0.865206
43725000	43750000	2.02133	1.88773	1.68904	2.15627	1.19713	2.17744	1.02032	0.915979
43750000	43775000	2.0285	1.89282	1.69427	2.16087	1.20083	2.17165	1.01344	0.881995
43775000	43800000	2.01936	1.8839	1.68488	2.15558	1.19874	2.17352	1.01544	0.859786
43800000	43825000	2.00766	1.86874	1.66359	2.14254	1.19357	2.16741	1.01032	0.867546
43825000	43850000	2.00003	1.86449	1.65393	2.13565	1.19161	2.16753	1.01014	0.836215
43850000	43875000	2.00791	1.86749	1.66358	2.13932	1.19095	2.17257	1.01146	0.807882
43875000	43900000	2.00754	1.87087	1.66756	2.13998	1.19073	2.17043	1.00945	0.807882
43900000	43925000	2.00766	1.86937	1.66995	2.1404	1.19007	2.16212	1.00499	0.807882
43925000	43950000	2.01203	1.87443	1.67704	2.14329	1.19247	2.15744	1.00401	0.807882
43950000	43975000	2.02173	1.88687	1.69288	2.1493	1.19453	2.16044	1.00482	0.807882
43975000	44000000	2.03412	1.89791	1.71057	2.15804	1.20007	2.16802	1.00794	0.795851
44000000	44025000	2.03443	1.8936	1.70711	2.15755	1.20077	2.16516	1.0043	0.853654
44025000	44050000	2.04472	1.90425	1.72701	2.16338	1.20353	2.161	1.00123	0.853654
44050000	44075000	2.05076	1.91514	1.74085	2.16673	1.20583	2.16033	0.997783	0.855831
44075000	44100000	2.0592	1.92588	1.75343	2.1718	1.20465	2.16113	0.996898	0.855831
44100000	44125000	2.06446	1.93267	1.76423	2.17957	1.20562	2.1612	1.00174	0.855831
44125000	44150000	2.06766	1.93388	1.76853	2.18046	1.20654	2.15154	0.984638	0.849213
44150000	44175000	2.07285	1.9388	1.78275	2.18655	1.20886	2.1513	0.982788	0.843476
44175000	44200000	2.07092	1.94178	1.79381	2.18949	1.2094	2.15537	0.985277	0.842547
44200000	44225000	2.07191	1.94487	1.79632	2.18919	1.20961	2.15086	0.979481	0.842547
44225000	44250000	2.0835	1.95216	1.80394	2.20025	1.21157	2.15901	0.986319	0.842547
44250000	44275000	2.08621	1.95899	1.80901	2.20607	1.21275	2.16309	0.98841	0.842547
44275000	44300000	2.08665	1.95787	1.8158	2.20555	1.20994	2.16068	0.983506	0.785299
44300000	44325000	2.08492	1.95915	1.81427	2.20096	1.20999	2.15856	0.979522	0.764537
44325000	44350000	2.07979	1.95706	1.80511	2.19596	1.2079	2.15123	0.973764	0.801617
44350000	44375000	2.08595	1.96268	1.81056	2.19856	1.20717	2.14386	0.968087	0.801617
44375000	44400000	2.09863	1.97212	1.82884	2.20607	1.20668	2.14622	0.973992	0.765621
44400000	44425000	2.10061	1.97389	1.83652	2.21212	1.20626	2.15046	0.976711	0.739835
44425000	44450000	2.09973	1.97379	1.83671	2.20818	1.20552	2.15106	0.97618	0.739835
44450000	44475000	2.09699	1.97182	1.84099	2.20084	1.20523	2.15152	0.980601	0.738513
44475000	44500000	2.09685	1.96895	1.83894	2.19738	1.20839	2.14647	0.974977	0.751269
44500000	44525000	2.09373	1.96367	1.82787	2.19311	1.20594	2.1334	0.964694	0.805929
44525000	44550000	2.08952	1.96334	1.82266	2.19101	1.20499	2.13114	0.962669	0.805929
44550000	44575000	2.09387	1.9706	1.83064	2.19628	1.20414	2.12958	0.960702	0.813254
44575000	44600000	2.09409	1.97495	1.83755	2.19668	1.20605	2.12838	0.958745	0.838631
44600000	44625000	2.09422	1.97946	1.84161	2.19938	1.20901	2.12744	0.957968	0.844205
44625000	44650000	2.09662	1.98164	1.84927	2.19729	1.20739	2.12823	0.954131	0.860454
44650000	44675000	2.09902	1.98598	1.85598	2.19901	1.20621	2.12882	0.954709	0.879842
44675000	44700000	2.09945	1.98438	1.85723	2.19718	1.20622	2.12935	0.954937	0.89106
44700000	44725000	2.09888	1.98241	1.85692	2.19001	1.20342	2.13803	0.961673	0.89106
44725000	44750000	2.10233	1.98745	1.86423	2.19279	1.20249	2.14413	0.967327	0.877741
44750000	44775000	2.09954	1.98779	1.86126	2.19269	1.20046	2.15005	0.976397	0.89512
44775000	44800000	2.10342	1.99338	1.87006	2.19671	1.20135	2.15278	0.983899	0.921085
44800000	44825000	2.10317	1.98961	1.86636	2.19426	1.19938	2.14969	0.981153	0.921085
44825000	44850000	2.10297	1.99033	1.86839	2.19562	1.1975	2.1485	0.97654	0.921085
44850000	44875000	2.10574	1.99334	1.87146	2.20056	1.19997	2.14328	0.97431	0.921085
44875000	44900000	2.10806	1.99811	1.87613	2.20119	1.19679	2.13464	0.969365	0.921085
44900000	44925000	2.11011	1.99949	1.87943	2.19474	1.19562	2.13035	0.963325	0.921085
44925000	44950000	2.11035	2.0028	1.88267	2.19054	1.19396	2.1259	0.961954	0.921085
44950000	44975000	2.12222	2.01464	1.90036	2.20293	1.19722	2.12899	0.967689	0.891543
44975000	45000000	2.12338	2.01603	1.91145	2.20261	1.19548	2.13887	0.978077	0.847543
45000000	45025000	2.13411	2.03049	1.93266	2.21322	1.19791	2.14704	0.98531	0.801428
45025000	45050000	2.13792	2.03106	1.9371	2.21857	1.19573	2.14559	0.986656	0.801428
45050000	45075000	2.14859	2.04307	1.9515	2.22359	1.1997	2.15274	0.989144	0.774125
45075000	45100000	2.14948	2.04416	1.9557	2.22487	1.19761	2.1504	0.98366	0.774125
45100000	45125000	2.15078	2.04146	1.95042	2.22378	1.19767	2.14306	0.986238	0.774125
45125000	45150000	2.14815	2.03618	1.94603	2.21712	1.19801	2.13912	0.982002	0.790544
45150000	45175000	2.14445	2.03288	1.94372	2.21524	1.19889	2.13455	0.971675	0.790018
45175000	45200000	2.14211	2.03134	1.93469	2.21343	1.20037	2.12424	0.963692	0.791875
45200000	45225000	2.13167	2.02358	1.92162	2.20182	1.19838	2.11096	0.955503	0.826677
45225000	45250000	2.13206	2.02141	1.9158	2.19794	1.19648	2.11435	0.957509	0.830788
45250000	45275000	2.1395	2.02731	1.92566	2.1984	1.20188	2.10411	0.952611	0.822086
45275000	45300000	2.13935	2.03033	1.92515	2.19909	1.20358	2.10027	0.949086	0.822086
45300000	45325000	2.13014	2.0234	1.90852	2.18917	1.20299	2.09825	0.946828	0.898732
45325000	45350000	2.12465	2.01983	1.90009	2.18383	1.20273	2.09881	0.945268	0.934524
45350000	45375000	2.12851	2.02513	1.90431	2.18717	1.2018	2.09679	0.94334	0.939737
45375000	45400000	2.12999	2.02718	1.90666	2.18527	1.20371	2.09387	0.94074	0.92809
45400000	45425000	2.1248	2.02013	1.89035	2.18179	1.20355	2.08454	0.936334	0.92809
45425000	45450000	2.12577	2.02367	1.89967	2.18909	1.20594	2.09486	0.945085	0.863434
45450000	45475000	2.12399	2.02075	1.89412	2.18809	1.20561	2.0921	0.945733	0.863434
45475000	45500000	2.11441	2.01271	1.87926	2.1837	1.20315	2.08713	0.940966	0.863434
45500000	45525000	2.11185	2.01465	1.87445	2.18215	1.20377	2.08778	0.941444	0.86396
45525000	45550000	2.11645	2.01836	1.87875	2.18756	1.20609	2.08779	0.939371	0.864137
45550000	45575000	2.1303	2.03179	1.89266	2.19749	1.20953	2.08433	0.933809	0.864137
45575000	45600000	2.13677	2.03641	1.90048	2.20111	1.20836	2.07509	0.925864	0.864137
45600000	45625000	2.1334	2.0331	1.8965	2.19917	1.20695	2.06839	0.919162	0.897448
45625000	45650000	2.14176	2.03937	1.91181	2.20466	1.20829	2.06786	0.918775	0.897448
45650000	45675000	2.14771	2.04133	1.91855	2.20345	1.20871	2.06902	0.917609	0.912471
45675000	45700000	2.15327	2.0472	1.93108	2.20982	1.20907	2.0637	0.913897	0.895002
45700000	45725000	2.15673	2.05079	1.9349	2.21231	1.2116	2.05874	0.904743	0.946903
45725000	45750000	2.16237	2.05445	1.94208	2.21646	1.21572	2.05974	0.908973	0.946903
45750000	45775000	2.1735	2.0591	1.95887	2.22779	1.21906	2.07419	0.919641	0.896129
45775000	45800000	2.17643	2.06596	1.97207	2.23239	1.22169	2.09729	0.93575	0.896129
45800000	45825000	2.1897	2.08229	1.9915	2.24111	1.22579	2.10888	0.94198	0.881374
45825000	45850000	2.204	2.10223	2.02111	2.25227	1.23021	2.11757	0.951192	0.871346
45850000	45875000	2.21269	2.10928	2.03391	2.25841	1.22906	2.12423	0.955579	0.866516
45875000	45900000	2.21081	2.11271	2.03696	2.26102	1.23135	2.12417	0.95854	0.866516
45900000	45925000	2.20922	2.11358	2.04028	2.26218	1.23164	2.1276	0.963254	0.867042
45925000	45950000	2.20505	2.11065	2.03347	2.25905	1.22937	2.13779	0.971255	0.867042
45950000	45975000	2.20592	2.11178	2.03325	2.2583	1.2306	2.14982	0.978372	0.867042
45975000	46000000	2.20191	2.10687	2.03077	2.25363	1.23122	2.15351	0.983087	0.867042
46000000	46025000	2.20319	2.10671	2.03484	2.25464	1.23129	2.1562	0.984336	0.85368
46025000	46050000	2.20951	2.11569	2.05221	2.26224	1.23351	2.16073	0.988937	0.795877
46050000	46075000	2.21439	2.1177	2.05807	2.26439	1.23432	2.16743	0.990533	0.795877
46075000	46100000	2.21368	2.1145	2.05569	2.2623	1.23285	2.16486	0.989825	0.7937
46100000	46125000	2.20807	2.11127	2.05192	2.2574	1.23244	2.16236	0.990354	0.7937
46125000	46150000	2.20414	2.10934	2.04537	2.2541	1.23218	2.15911	0.986486	0.7937
46150000	46175000	2.20361	2.10723	2.0443	2.25483	1.23202	2.16321	0.993673	0.7937
46175000	46200000	2.19414	2.10005	2.02234	2.245	1.2276	2.15803	0.988687	0.794777
46200000	46225000	2.18574	2.09223	2.00845	2.2433	1.22895	2.15564	0.986347	0.794777
46225000	46250000	2.18115	2.08657	1.99931	2.24288	1.22848	2.15357	0.984979	0.794953
46250000	46275000	2.1787	2.09044	1.9981	2.2401	1.22919	2.13629	0.969598	0.794953
46275000	46300000	2.17954	2.09381	2.00316	2.24025	1.22996	2.11683	0.952041	0.794953
46300000	46325000	2.17581	2.0907	1.99197	2.23262	1.23014	2.10397	0.943416	0.841362
46325000	46350000	2.17619	2.0944	1.99721	2.23696	1.23187	2.10177	0.944075	0.880883
46350000	46375000	2.18528	2.10554	2.014	2.24713	1.23426	2.10255	0.944471	0.829281
46375000	46400000	2.18934	2.10728	2.01853	2.25091	1.23692	2.10349	0.942647	0.829281
46400000	46425000	2.18529	2.10398	2.0109	2.25264	1.24031	2.1037	0.942649	0.83029
46425000	46450000	2.17357	2.09556	1.99298	2.24486	1.23631	2.09823	0.940111	0.831315
46450000	46475000	2.17046	2.09528	1.98717	2.24505	1.2357	2.09747	0.944414	0.831315
46475000	46500000	2.17026	2.09308	1.98782	2.25161	1.23623	2.10175	0.944629	0.831315
46500000	46525000	2.17257	2.09701	1.99562	2.25472	1.23559	2.10688	0.949577	0.798962
46525000	46550000	2.17213	2.09891	2.00126	2.25548	1.23872	2.11573	0.957575	0.744303
46550000	46575000	2.17413	2.09647	2.00347	2.2569	1.23841	2.11561	0.960784	0.744303
46575000	46600000	2.17572	2.09626	2.00955	2.25774	1.23864	2.12263	0.96622	0.654041
46600000	46625000	2.19369	2.10535	2.0262	2.26775	1.23794	2.1318	0.973962	0.628665
46625000	46650000	2.19283	2.10514	2.02429	2.26306	1.23559	2.13805	0.97943	0.62309
46650000	46675000	2.19174	2.10148	2.02476	2.2642	1.23647	2.1422	0.986763	0.606842
46675000	46700000	2.18754	2.09599	2.0181	2.26518	1.23571	2.14368	0.984173	0.587453
46700000	46725000	2.19081	2.09392	2.01405	2.26349	1.23856	2.15047	0.986496	0.542076
46725000	46750000	2.18769	2.08974	2.01403	2.26856	1.24096	2.15069	0.986843	0.542076
46750000	46775000	2.18155	2.08149	2.00388	2.27032	1.2412	2.15043	0.98471	0.545323
46775000	46800000	2.18144	2.07872	2.00143	2.27022	1.24004	2.14768	0.979905	0.525815
46800000	46825000	2.1816	2.076	1.99441	2.26793	1.24031	2.14784	0.978257	0.49985
46825000	46850000	2.18293	2.07801	1.99761	2.27385	1.24321	2.15166	0.979561	0.49985
46850000	46875000	2.18444	2.07723	1.99696	2.27654	1.24458	2.15744	0.983809	0.49985
46875000	46900000	2.1841	2.07559	1.99439	2.27585	1.24349	2.1636	0.985558	0.49985
46900000	46925000	2.17836	2.07613	1.98761	2.27838	1.24738	2.16776	0.987639	0.49985
46925000	46950000	2.17907	2.08189	1.99138	2.28663	1.25202	2.17347	0.989435	0.49985
46950000	46975000	2.1849	2.08786	1.9946	2.293	1.25493	2.17899	0.99277	0.49985
46975000	47000000	2.17871	2.07751	1.98366	2.28432	1.25044	2.17626	0.987884	0.517141
47000000	47025000	2.17927	2.07792	1.9812	2.28223	1.24878	2.1762	0.985895	0.517141
47025000	47050000	2.17769	2.07314	1.97663	2.27835	1.24734	2.18484	0.991392	0.517141
47050000	47075000	2.1736	2.06735	1.98149	2.27825	1.24867	2.19432	0.9958	0.517141
47075000	47100000	2.17064	2.06376	1.9825	2.27962	1.24663	2.19477	1.00142	0.517141
47100000	47125000	2.16869	2.06773	1.98166	2.27941	1.24812	2.19549	1.0054	0.517141
47125000	47150000	2.17266	2.07437	1.99877	2.28575	1.25127	2.20277	1.00494	0.517141
47150000	47175000	2.17849	2.08224	2.00753	2.29447	1.2541	2.20958	1.01	0.499353
47175000	47200000	2.19065	2.08869	2.01394	2.30029	1.25501	2.22024	1.02015	0.503184
47200000	47225000	2.1917	2.08914	2.01849	2.29788	1.25305	2.22805	1.02703	0.501326
47225000	47250000	2.19456	2.09307	2.02435	2.29967	1.25043	2.2316	1.03223	0.468059
47250000	47275000	2.19745	2.10144	2.04771	2.30918	1.25063	2.23922	1.03797	0.411732
47275000	47300000	2.19308	2.10051	2.05018	2.31041	1.24502	2.25518	1.05285	0.411732
47300000	47325000	2.19893	2.10539	2.06653	2.31337	1.24519	2.26406	1.05744	0.411732
47325000	47350000	2.20955	2.11441	2.09157	2.32409	1.24994	2.27245	1.06566	0.335934
47350000	47375000	2.22295	2.12375	2.12352	2.33422	1.25266	2.27655	1.07413	0.300142
47375000	47400000	2.22488	2.1262	2.13337	2.33681	1.25365	2.28466	1.08227	0.294929
47400000	47425000	2.23281	2.13252	2.14831	2.34193	1.25331	2.28639	1.08083	0.240218
47425000	47450000	2.23969	2.14328	2.16437	2.34718	1.2552	2.29639	1.08641	0.241462
47450000	47475000	2.24404	2.14588	2.17439	2.34828	1.2552	2.29344	1.08574	0.265424
47475000	47500000	2.24814	2.15042	2.17937	2.34887	1.25671	2.29509	1.08962	0.265424
47500000	47525000	2.25618	2.15941	2.19583	2.35485	1.25861	2.29874	1.09417	0.265424
47525000	47550000	2.26284	2.16555	2.20869	2.35747	1.26222	2.29831	1.09296	0.264898
47550000	47575000	2.26671	2.16795	2.22214	2.36203	1.26172	2.29999	1.09887	0.264722
47575000	47600000	2.26535	2.16657	2.22689	2.36297	1.26206	2.30213	1.10264	0.264722
47600000	47625000	2.26161	2.16812	2.22962	2.36175	1.26261	2.30265	1.10892	0.264722
47625000	47650000	2.27015	2.17846	2.24493	2.3658	1.26293	2.30511	1.10967	0.23141
47650000	47675000	2.26588	2.17147	2.23091	2.35905	1.26133	2.31201	1.11951	0.23141
47675000	47700000	2.26598	2.17251	2.23035	2.36108	1.2601	2.31254	1.12559	0.216387
47700000	47725000	2.25983	2.16927	2.23029	2.35888	1.2591	2.32145	1.13398	0.216387
47725000	47750000	2.26091	2.17019	2.23944	2.36008	1.25618	2.32529	1.13732	0.164486
47750000	47775000	2.25158	2.16954	2.23643	2.36079	1.25418	2.32422	1.13552	0.164486
47775000	47800000	2.24968	2.16777	2.2354	2.35784	1.25234	2.31531	1.12952	0.189443
47800000	47825000	2.24588	2.16201	2.22997	2.35601	1.24956	2.30087	1.12366	0.189443
47825000	47850000	2.24641	2.15961	2.23947	2.36003	1.24869	2.29446	1.12126	0.189443
47850000	47875000	2.24761	2.15808	2.23751	2.36106	1.25114	2.28969	1.11325	0.189443
47875000	47900000	2.24483	2.15504	2.23688	2.36144	1.25268	2.28799	1.1127	0.189443
47900000	47925000	2.24444	2.15386	2.23602	2.35799	1.25245	2.28455	1.10565	0.189443
47925000	47950000	2.24642	2.14966	2.22964	2.35504	1.25178	2.27967	1.09642	0.188916
47950000	47975000	2.24925	2.15217	2.23881	2.35582	1.25278	2.27535	1.09019	0.188916
47975000	48000000	2.25111	2.15394	2.24209	2.35418	1.25304	2.27058	1.0851	0.188916
48000000	48025000	2.25298	2.15587	2.24546	2.35732	1.25212	2.2736	1.08695	0.188916
48025000	48050000	2.25541	2.16374	2.25767	2.35943	1.25497	2.27218	1.08475	0.185907
48050000	48075000	2.25821	2.16834	2.25974	2.3593	1.25568	2.27984	1.09673	0.185907
48075000	48100000	2.2582	2.17174	2.25832	2.3625	1.25742	2.28816	1.10464	0.185907
48100000	48125000	2.26321	2.17361	2.26395	2.36679	1.2579	2.29699	1.109	0.185907
48125000	48150000	2.27126	2.18101	2.27961	2.3756	1.26533	2.3035	1.11835	0.185907
48150000	48175000	2.27974	2.18812	2.28921	2.38108	1.26743	2.30231	1.11692	0.185907
48175000	48200000	2.28644	2.19715	2.30013	2.3848	1.26991	2.30678	1.1173	0.185907
48200000	48225000	2.29351	2.20667	2.32584	2.39081	1.27332	2.30949	1.1251	0.184831
48225000	48250000	2.30491	2.21492	2.34814	2.39751	1.27419	2.31317	1.12763	0.184831
48250000	48275000	2.30705	2.22114	2.35885	2.39989	1.2745	2.32376	1.13326	0.184654
48275000	48300000	2.30225	2.21721	2.36329	2.39657	1.27234	2.33805	1.14372	0.184654
48300000	48325000	2.30372	2.21356	2.36912	2.39828	1.27292	2.34918	1.15567	0.184654
48325000	48350000	2.30944	2.2237	2.38431	2.40816	1.27604	2.36071	1.16348	0.138245
48350000	48375000	2.31913	2.23573	2.40024	2.41594	1.27843	2.36704	1.16749	0.0875431
48375000	48400000	2.32262	2.2387	2.41025	2.42004	1.28112	2.37033	1.17196	0.0875431
48400000	48425000	2.32276	2.24315	2.42142	2.41925	1.28367	2.37545	1.17627	0.0875431
48425000	48450000	2.33206	2.25132	2.43924	2.4213	1.28965	2.38419	1.18337	0.0865338
48450000	48475000	2.34899	2.26572	2.47318	2.4319	1.2959	2.39637	1.19166	0.0855087
48475000	48500000	2.35757	2.27671	2.49261	2.4357	1.29847	2.40438	1.20023	0.0855087
48500000	48525000	2.36623	2.28804	2.51091	2.43808	1.30108	2.40929	1.20475	0.0855087
48525000	48550000	2.3778	2.29914	2.52553	2.44493	1.30623	2.41434	1.21145	0.0855087
48550000	48575000	2.39198	2.31399	2.55028	2.45496	1.31275	2.42715	1.2181	0.0855087
48575000	48600000	2.40946	2.32549	2.56913	2.46415	1.3214	2.43724	1.2251	0.0855087
48600000	48625000	2.41872	2.33381	2.58958	2.47148	1.32673	2.43911	1.23124	0.0855087
48625000	48650000	2.41779	2.33774	2.59603	2.47162	1.33094	2.43902	1.23611	0.0855087
48650000	48675000	2.42112	2.34586	2.61383	2.48088	1.33179	2.44266	1.2409	0.0855087
48675000	48700000	2.42299	2.35005	2.63147	2.48374	1.33276	2.4494	1.24598	0.0855087
48700000	48725000	2.43425	2.36628	2.65263	2.49251	1.33752	2.46043	1.2617	0.0855087
48725000	48750000	2.44916	2.38308	2.67854	2.50596	1.339	2.47762	1.27216	0.0855087
48750000	48775000	2.45414	2.38878	2.68762	2.50843	1.34005	2.49	1.28311	0.0855087
48775000	48800000	2.46334	2.39931	2.70732	2.51058	1.34289	2.48959	1.28839	0.0822613
48800000	48825000	2.47037	2.41031	2.72574	2.51471	1.34804	2.49001	1.29213	0.0822613
48825000	48850000	2.48027	2.42328	2.74487	2.52106	1.3528	2.50087	1.30433	0.0822613
48850000	48875000	2.4856	2.42959	2.76149	2.52247	1.35733	2.50352	1.31031	0.0822613
48875000	48900000	2.48526	2.43366	2.76668	2.52381	1.36096	2.50388	1.3123	0.0822613
48900000	48925000	2.49524	2.44161	2.7804	2.53324	1.36314	2.51069	1.31758	0.0822613
48925000	48950000	2.51035	2.45447	2.79853	2.53976	1.36828	2.52118	1.33017	0.0822613
48950000	48975000	2.5183	2.46255	2.81235	2.54284	1.36975	2.52341	1.33228	0.0822613
48975000	49000000	2.52339	2.46881	2.82467	2.54832	1.37246	2.52192	1.33113	0.0822613
49000000	49025000	2.53726	2.48119	2.84485	2.55624	1.37765	2.52669	1.33448	0.0667416
49025000	49050000	2.53956	2.48128	2.84199	2.55814	1.38334	2.52256	1.33562	0.0745474
49050000	49075000	2.54219	2.4823	2.84947	2.56105	1.38507	2.51837	1.32644	0.0745474
49075000	49100000	2.54998	2.4906	2.85444	2.56452	1.38518	2.51421	1.32247	0.0745474
49100000	49125000	2.5475	2.49269	2.85307	2.56242	1.38624	2.50814	1.31504	0.0745474
49125000	49150000	2.54313	2.48941	2.85083	2.557	1.38453	2.51166	1.31456	0.0745474
49150000	49175000	2.53383	2.47925	2.83712	2.55122	1.38126	2.50901	1.31725	0.0745474
49175000	49200000	2.5297	2.47621	2.83698	2.54906	1.37881	2.50193	1.31457	0.0745474
49200000	49225000	2.52845	2.47453	2.83857	2.54761	1.37812	2.49303	1.31292	0.070716
49225000	49250000	2.5364	2.48347	2.85024	2.55501	1.38106	2.49659	1.31978	0.070716
49250000	49275000	2.53951	2.48193	2.85271	2.55933	1.38343	2.49891	1.31593	0.0691811
49275000	49300000	2.54044	2.47964	2.84423	2.55394	1.38395	2.49484	1.31248	0.0691811
49300000	49325000	2.54428	2.47736	2.84181	2.55453	1.3837	2.49041	1.30453	0.0691811
49325000	49350000	2.53918	2.47356	2.82444	2.5508	1.38209	2.4836	1.30478	0.0691811
49350000	49375000	2.5361	2.47061	2.81699	2.54835	1.37768	2.48805	1.3083	0.0683323
49375000	49400000	2.532	2.4651	2.80352	2.54541	1.37657	2.49111	1.30982	0.0683323
49400000	49425000	2.52294	2.45712	2.78481	2.53673	1.37203	2.48564	1.30386	0.0689095
49425000	49450000	2.51475	2.45444	2.77333	2.53553	1.37255	2.48252	1.30588	0.0689095
49450000	49475000	2.5157	2.45715	2.77851	2.53285	1.37094	2.47368	1.29893	0.0676649
49475000	49500000	2.52091	2.46631	2.78531	2.53808	1.37547	2.4687	1.29443	0.0351104
49500000	49525000	2.52812	2.47315	2.79972	2.54435	1.37725	2.47273	1.29443	0.0351104
49525000	49550000	2.52974	2.47405	2.80377	2.54333	1.37707	2.46595	1.28766	0.0351104
49550000	49575000	2.53227	2.4756	2.81021	2.54614	1.3769	2.46352	1.28521	0.0351104
49575000	49600000	2.53773	2.4813	2.81688	2.54661	1.37752	2.45726	1.27801	0.0351104
49600000	49625000	2.53875	2.48234	2.81837	2.54479	1.37673	2.45322	1.27147	0.0351104
49625000	49650000	2.53922	2.4782	2.81381	2.54145	1.37518	2.45251	1.26625	0.0351104
49650000	49675000	2.53688	2.47286	2.80954	2.53842	1.37617	2.44547	1.26661	0.0351104
49675000	49700000	2.53321	2.47439	2.81121	2.54059	1.37631	2.44032	1.2577	0.0351104
49700000	49725000	2.52746	2.47238	2.81503	2.54031	1.37279	2.44161	1.25449	0.0351104
49725000	49750000	2.53027	2.47673	2.82065	2.5393	1.37345	2.4372	1.24949	0.0351104
49750000	49775000	2.53416	2.4755	2.82186	2.5415	1.37691	2.44201	1.25269	0.0351104
49775000	49800000	2.54191	2.47635	2.82874	2.54055	1.37638	2.43827	1.25081	0.0351104
49800000	49825000	2.54203	2.47633	2.83024	2.54346	1.37562	2.43644	1.25181	0.0101538
49825000	49850000	2.54175	2.47917	2.83398	2.5423	1.37587	2.43506	1.24774	0.0101538
49850000	49875000	2.5444	2.48298	2.83135	2.54148	1.37601	2.43573	1.2474	0.0101538
49875000	49900000	2.54375	2.48206	2.83009	2.54125	1.3731	2.43952	1.25281	0.0101538
49900000	49925000	2.54471	2.48631	2.83377	2.54077	1.37467	2.43711	1.25372	0.0101538
49925000	49950000	2.54089	2.48535	2.82766	2.5417	1.37277	2.43564	1.25512	0.0101538
49950000	49975000	2.53158	2.47834	2.81159	2.53638	1.3693	2.425	1.25087	0.0412271
[truncated: 7,960 more rows]

## Sheet: Extended Data Fig.8c
Domain	log10 sample size	z-score (spermine)	z-score (HP1 alpha)
NAD+LAD	6.00618	0.196196	0.0800764
SPAD	5.75374	-0.290608	-0.16553
NAD	5.46624	0.204889	0.36022
Out of any domains	5.4639	0.0698244	0.0572273
Tx elongation+SPAD	5.19146	0.0554414	-0.900623
LAD	5.185	0.104273	-0.0233878
SPAD+NAD	5.13432	-0.0707122	0.219956
Promoter/Enhancer+SPAD	4.83117	-2.43173	-1.24643
Tx elongation	4.63886	0.125522	-0.903368
H3K9me3 enriched+NAD+LAD	4.60428	0.873318	1.41313
H3K9me3 enriched+SPAD	4.41664	0.861582	1.60643
H3K9me3 enriched+NAD	4.30209	1.7182	2.02437
Promoter/Enhancer	4.25821	-2.32163	-1.19017
Promoter/Enhancer+NAD	4.21394	-2.07456	-0.905325
Tx elongation+NAD	4.19424	0.0117622	-0.73283
H3K9me3 enriched	4.13171	1.4409	1.87495
H3K9me3 enriched+SPAD+NAD	4.12258	1.2972	1.71128

## Sheet: Extended Data Fig.8d
ChromHMM	Spermine	Spermidine	Cobalt Hexammine	PEG 8000	Calcium	HP1 alpha	HP1 beta + tSUV
Active promoter	-2.75474	-2.68638	-2.93715	-3.26396	-1.37628	-1.69485	-1.24097
Weak promoter	-2.21209	-2.15315	-2.41884	-2.63157	-1.18268	-1.3472	-0.980442
Poised promoter	-2.08148	-1.96624	-2.54606	-2.11182	-0.935337	-0.988491	-0.643208
Strong enhancer	-2.40351	-2.40518	-2.6088	-2.73429	-1.27051	-1.18511	-0.843682
Weak enhancer	-1.66097	-1.63586	-1.85035	-1.79387	-0.927065	-0.696842	-0.546106
Tx elongation	0.236616	0.161674	-0.319815	0.0599578	0.183762	-1.0634	-1.08968
Weak Tx	-0.171161	-0.209589	-0.462071	-0.22521	-0.13335	-0.830328	-0.814643
Polycomb repressed	-0.774635	-0.701274	-1.20294	-0.652875	-0.144296	-0.462676	-0.392698
Heterochromatin	1.04971	1.05252	0.77076	0.675742	0.967946	1.49589	1.28592
Quiescence1	-0.394103	-0.398276	-0.462986	-0.337836	-0.248495	-0.187729	-0.181248
Quiescence2	0.288347	0.296089	0.423741	0.292498	0.151103	0.211429	0.209882
