# Supplementary material for: Native nucleosomes intrinsically encode genome organization principles
Source: Nature. 2025 May 7;643(8071):572–81. doi: 10.1038/s41586-025-08971-7 (PMC12240700; doi:10.1038/s41586-025-08971-7)
Supplement: Supplementary file 16 — Source Data Extended Data Fig. 9 [file 41586_2025_8971_MOESM16_ESM.xlsx]

## Sheet: Extended Data Fig.9a
ID	H2A Histone Type	H2B Histone Type	H3 Histone Type	H4 Histone Type	DNA Type	score (rep-1)	score (rep-2)	score (rep-3)	Mean	Std	pvalue
1	H2A	H2B	H3	H4K5ac	NA	3.37293	3.30105	3.30393	3.32597	0.0332274	1.2812e-08
2	H2A	H2B	H3	H4K8ac	NA	3.30134	3.32678	3.33701	3.32171	0.0149941	2.30663e-18
3	H2A	H2B	H3	H4K12ac	NA	3.33043	3.14254	3.23627	3.23641	0.0767039	0.000409065
4	H2A	H2B	H3	H4K16ac	NA	2.68066	2.72738	2.69894	2.70233	0.019219	2.27318e-18
5	H2A	H2B	H3	H4K20ac	NA	3.43423	3.38287	3.31731	3.37814	0.0478479	1.09666e-05
6	H2A	H2B	H3	H4K5,8,12,16,20ac (KpolyAc)	NA	1.77984	1.77085	1.73809	1.76293	0.0179446	7.51112e-22
7	H2A	H2B	H3K4me3	H4	NA	4.32206	4.30845	4.18178	4.27077	0.0631649	0.014919
8	H2A	H2B	H3K4me3	H4K5ac	NA	3.02993	3.08355	3.03512	3.04953	0.02415	1.15784e-13
9	H2A	H2B	H3K4me3	H4K8ac	NA	3.1362	3.09919	3.05304	3.09614	0.0340189	7.73006e-09
10	H2A	H2B	H3K4me3	H4K12ac	NA	2.97534	3.03779	3.00914	3.00742	0.0255234	6.58701e-13
11	H2A	H2B	H3K4me3	H4K16ac	NA	3.03495	3.09211	3.06225	3.0631	0.0233463	3.69425e-14
12	H2A	H2B	H3K4me3	H4K20ac	NA	3.21989	3.08943	3.16099	3.15677	0.0533443	1.99829e-05
13	H2A	H2B	H3K4me3	H4K5,8,12,16,20ac (KpolyAc)	NA	1.73243	1.72581	1.71642	1.72489	0.00656939	3.79663e-24
14	H2A	H2B	H3K9me3	H4	NA	4.29697	4.1882	4.28304	4.25607	0.0483287	0.00325139
15	H2A	H2B	H3K9me3	H4K5ac	NA	3.14878	2.88641	3.00178	3.01232	0.10737	0.0012651
16	H2A	H2B	H3K9me3	H4K8ac	NA	3.00352	3.0917	3.05599	3.0504	0.0362141	2.8681e-08
17	H2A	H2B	H3K9me3	H4K12ac	NA	3.05082	2.999	3.00463	3.01815	0.0232167	2.18373e-14
18	H2A	H2B	H3K9me3	H4K16ac	NA	3.10723	3.07358	3.06138	3.08073	0.0193925	6.49003e-17
19	H2A	H2B	H3K9me3	H4K20ac	NA	3.19196	3.19716	3.19489	3.19467	0.00212517	1.87425e-18
20	H2A	H2B	H3K9me3	H4K5,8,12,16,20ac (KpolyAc)	NA	1.69428	1.70492	1.77219	1.7238	0.0344927	1.94916e-10
21	H2A	H2B	H3K27me3	H4	NA	4.18428	4.22823	4.0827	4.16507	0.0609441	0.00453747
22	H2A	H2B	H3K27me3	H4K5ac	NA	3.01673	2.96357	3.04639	3.00889	0.034263	6.45939e-09
23	H2A	H2B	H3K27me3	H4K8ac	NA	3.04187	3.12465	3.10976	3.0921	0.0360278	2.99447e-08
24	H2A	H2B	H3K27me3	H4K12ac	NA	3.01649	3.03169	2.99909	3.01576	0.0133204	1.80523e-20
25	H2A	H2B	H3K27me3	H4K16ac	NA	3.00536	2.92477	2.90324	2.94446	0.0439542	8.70603e-07
26	H2A	H2B	H3K27me3	H4K20ac	NA	3.16387	3.07714	3.22081	3.15394	0.0590731	5.37222e-05
27	H2A	H2B	H3K27me3	H4K5,8,12,16,20ac (KpolyAc)	NA	1.72747	1.77815	1.75159	1.7524	0.0206991	1.94755e-19
28	H2A	H2B	H3K9,14,18,23,27ac (KpolyAc)	H4	NA	2.40093	2.48333	2.46658	2.45028	0.0355619	2.67145e-09
29	H2A	H2BK120ub	H3	H4	NA	1.95742	1.91954	1.95407	1.94368	0.0171198	4.34228e-22
30	H2A	H2BK120ub	H3K4me3	H4	NA	1.83444	1.88522	1.82705	1.8489	0.0258566	5.79287e-15
31	H2A	H2BK120ub	H3K9me3	H4	NA	1.82474	1.87081	1.88461	1.86005	0.0255955	3.87317e-15
32	H2A	H2BK120ub	H3K27me3	H4	NA	1.74602	1.85608	1.84565	1.81592	0.0496084	6.53817e-07
33	H2A	H2BK120ub	H3K9,14,18,23,27ac (KpolyAc)	H4	NA	1.43928	1.49226	1.44375	1.45843	0.0239892	5.25649e-17
34	H2AK119ub	H2B	H3	H4	NA	2.67852	2.73337	2.76866	2.72685	0.0370851	1.67115e-08
35	H2A	H2B	H3K9,14,18,23,27ac (KpolyAc)	H4K5,8,12,16,20ac (KpolyAc)	NA	1.53815	1.47336	1.42721	1.47957	0.0455061	9.81534e-08
36	H2A	H2B	H3K9ac	H4	NA	3.82262	3.82153	3.80331	3.81582	0.00885604	1.9035e-15
37	H2A	H2B	H3K14ac	H4	NA	3.95436	3.94562	3.86409	3.92136	0.0406482	2.16924e-05
38	H2A	H2B	H3K18ac	H4	NA	3.86788	3.6849	3.85937	3.80405	0.0843239	0.00297208
39	H2A	H2B	H3K23ac	H4	NA	3.76382	3.69207	3.65431	3.7034	0.0454184	2.22717e-05
40	H2A	H2B	H3K27ac	H4	NA	4.03755	3.89232	3.95373	3.9612	0.0595215	0.000978617
41	H2A	H2B	H3K18acK23ac	H4	NA	3.48141	3.46672	3.37802	3.44205	0.0456701	7.59233e-06
42	H2A	H2B	H3	H4	NA	4.53412	4.607	4.4645	4.5352	0.0581815
43	H2A	H2B	H3	H4R17A,R19A	NA	3.54272	3.45577	3.40627	3.46825	0.0564	8.3633e-05
44	H2A	H2B	H3	H4R45A	NA	4.59869	4.54721	4.36919	4.50503	0.0983247	0.866201
45	H2A	H2B	H3	H4R3me	NA	4.13404	4.15373	3.94855	4.07877	0.0924322	0.0136517
46	H2A	H2B	H3	H4R3me2a	NA	4.00964	3.97894	3.90853	3.9657	0.0423262	5.07641e-05
47	H2A	H2B	H3	H4R3me2s	NA	3.34581	3.29818	3.3396	3.32786	0.0211417	1.11294e-14
48	H2A	H2B	H3	H4K77ac	NA	4.41265	4.49793	4.32459	4.41173	0.0707687	0.150862
49	H2A	H2B	H3	H4K79ac	NA	4.30964	4.16527	4.14334	4.20608	0.0737712	0.0145792
50	H2A	H2B	H3	H4K91ac	NA	4.45673	4.40209	4.41042	4.42308	0.0240385	0.00610612
51	H2A	H2B	H3R42A	H4	NA	4.76046	4.54759	4.50708	4.60505	0.111134	0.387267
52	H2A	H2B	H3T118H	H4	NA	4.64832	4.56928	4.52692	4.58151	0.0503122	0.212014
53	H2A	H2B	H3.3	H4	NA	4.49296	4.48677	4.43118	4.4703	0.0277808	0.137647
54	H2A	H2B	H3.3G34V	H4	NA	4.69453	4.6161	4.52867	4.6131	0.0677468	0.173893
55	H2A	H2B	H3.3G34R	H4	NA	5.04223	4.85899	4.74281	4.88135	0.123255	0.0457256
56	H2A	H2B	H3.3G34W	H4	NA	4.73797	4.65922	4.67092	4.68937	0.0346954	0.00211933
57	H2A	H2B	H3.3K27M	H4	NA	4.13846	4.21443	4.0698	4.1409	0.0590699	0.00314514
58	H2A	H2B	H3.3K36M	H4	NA	4.59169	4.56769	4.54295	4.56744	0.0198963	0.0839278
59	H2A	H2B	H3K36me3	H4	NA	4.58134	4.38838	4.43524	4.46832	0.0821754	0.485047
60	H2A	H2B	H3Y41ph	H4	NA	5.14424	4.9958	4.96953	5.03652	0.0769169	0.00462166
61	H2A	H2B	H3K4me3K27me3	H4	NA	4.23298	4.09748	4.14227	4.15757	0.056365	0.0027812
62	H2A	H2B	H3R2me	H4	NA	4.40006	4.32898	4.37443	4.36783	0.0293929	0.00124712
63	H2A	H2B	H3R2me2a	H4	NA	4.32264	4.31335	4.27819	4.30473	0.0191437	1.30489e-06
64	H2A	H2B	H3S10ph	H4	NA	4.46916	4.43971	4.19651	4.36846	0.122179	0.219264
65	H2A	H2B	H3R42me2a	H4	NA	4.47896	4.33065	4.2224	4.344	0.105164	0.133471
66	H2A	H2B	H3K4ac	H4	NA	4.26646	4.22412	4.08878	4.19312	0.0757799	0.0144895
67	H2A	H2B	H3K36ac	H4	NA	4.4668	4.41383	4.34032	4.40698	0.0518605	0.0655319
68	H2A	H2B	H3K37ac	H4	NA	4.6116	4.48214	4.45298	4.51557	0.0689372	0.957673
69	H2A	H2B	H3K56ac	H4	NA	4.55594	4.49242	4.38713	4.4785	0.0696165	0.512552
70	H2A	H2B	H3K64ac	H4	NA	4.30711	4.267	4.04011	4.20474	0.117555	0.0549876
72	H2A	H2B	H3K115ac	H4	NA	4.36091	4.40401	4.34941	4.37144	0.0235049	0.000275025
73	H2A	H2B	H3K122ac	H4	NA	4.62152	4.44721	4.40077	4.48984	0.0950282	0.716379
74	H2A	H2BK5ac	H3	H4	NA	3.60264	3.54272	3.61973	3.58836	0.0330203	5.29094e-08
75	H2A	H2BK11ac	H3	H4	NA	3.67908	3.79926	3.68261	3.72032	0.0558387	0.000191675
76	H2A	H2BK12ac	H3	H4	NA	3.76162	3.7316	3.53175	3.67499	0.102025	0.0040914
77	H2A	H2BK15ac	H3	H4	NA	3.74992	3.67402	3.68382	3.70259	0.0337096	1.85774e-07
79	H2A	H2BK20ac	H3	H4	NA	3.93892	3.81323	3.85036	3.8675	0.052727	0.000238649
80	H2A	H2BK5,11,12,16,20ac (KpolyAc)	H3	H4	NA	1.78507	1.82102	1.80977	1.80529	0.0150149	8.22683e-24
81	H2A	H2BK108ac	H3	H4	NA	4.18076	4.17651	4.13454	4.16394	0.0208609	1.21669e-08
82	H2A	H2BK116ac	H3	H4	NA	3.69127	3.77988	3.6912	3.72078	0.0417854	8.24413e-06
83	H2A	H2BK120ac	H3	H4	NA	3.92013	3.85659	3.78938	3.85537	0.0533878	0.000248386
84	H2A	H2BK125ac	H3	H4	NA	4.15328	4.08625	4.1087	4.11608	0.0278564	6.23445e-07
85	H2A Acidic Patch Mutant (E56A, E61A, E64A, D90A, E91A, and E92A)	H2B Acidic Patch Mutant (E105A, E113A)	H3	H4	NA	6.82506	6.70995	6.49077	6.67526	0.138662	0.00133122
86	H2AK5ac	H2B	H3	H4	NA	3.32994	3.30961	3.25353	3.29769	0.0323119	5.47655e-09
87	H2AK9ac	H2B	H3	H4	NA	3.52736	3.60712	3.59754	3.57734	0.035555	2.35085e-07
88	H2AK118ac	H2B	H3	H4	NA	4.58115	4.40359	4.34891	4.44455	0.0991347	0.403405
89	H2AK5,9,13,15ac (KpolyAc)	H2B	H3	H4	NA	2.86974	2.8214	2.89342	2.86152	0.0299719	7.60031e-11
90	H2A.X	H2B	H3	H4	NA	3.97542	3.97629	3.85836	3.93669	0.0553881	0.000517744
91	H2A.Z	H2B	H3	H4	NA	3.83848	3.61322	3.65612	3.7026	0.0976599	0.00379189
92	H2A.Z	H2B	H3.3	H4	NA	3.82203	3.72189	3.81704	3.78699	0.0460765	4.10286e-05
93	H2AK5,9,13,15ac (KpolyAc)	H2BK5,11,12,16,20ac (KpolyAc)	H3K9,14,18,23,27ac (KpolyAc)	H4K5,8,12,16,20ac (KpolyAc)	NA	1.54092	1.58415	1.45422	1.52643	0.0540261	1.48901e-06
94	H2AK5,9,13,15ac (KpolyAc)	H2BK5,11,12,16,20ac (KpolyAc)	H3K9,14,18,23,27ac (KpolyAc)	H4	NA	1.41429	1.39221	1.4287	1.41173	0.0150035	1.00955e-24
95	H2A	H2B	H3R42A	H4R45A	NA	4.79799	4.65256	4.58258	4.67771	0.0897239	0.115839
96	H2A	H2B	H3T118H	H4R45A	NA	4.5821	4.52053	4.56291	4.55518	0.0257227	0.230741
97	H2A	H2B	H3R42A	H4R17A,R19A	NA	3.52338	3.51137	3.49143	3.50873	0.0131779	8.85577e-18
98	H2A	H2B	H3T118H	H4R17A,R19A	NA	3.363	3.50289	3.41979	3.42856	0.0574452	8.69854e-05
99	H2A	H2B	H3	H4	CpGme	4.67215	4.54698	4.57238	4.59717	0.054025	0.159865
100	H2AK13ac	H2B	H3	H4	NA	3.91915	3.74616	3.73768	3.801	0.0836193	0.00283852
101	H2AK15ac	H2B	H3	H4	NA	3.62284	3.64207	3.62308	3.62933	0.00901106	4.80735e-17
102	H2A	H2B	H3K4me1	H4	NA	4.25013	4.02534	4.06899	4.11482	0.097322	0.0195182
103	H2A	H2B	H3K4me2	H4	NA	4.23722	4.13774	4.13676	4.17057	0.0471274	0.000957108
104	H2A	H2BS112GlcNAc	H3	H4	NA	4.49336	4.34328	4.37295	4.4032	0.0648957	0.108075
105	H2A	H2BK120ub	H3	H4R3me2a	NA	1.87806	1.97263	2.00546	1.95205	0.0540093	2.5269e-06
106	H2AK119ub	H2B	H3	H4R3me2a	NA	2.40183	2.5244	2.52202	2.48275	0.0572267	1.0761e-05
107	H2A	H2B	H3K9cr	H4	NA	3.98762	3.90574	3.88852	3.92729	0.0432318	4.83198e-05
108	H2A	H2B	H3K14cr	H4	NA	3.87318	3.90766	3.89027	3.89037	0.014078	2.33437e-14
109	H2A	H2B	H3K18cr	H4	NA	3.94586	3.85347	3.88208	3.8938	0.0386179	8.62785e-06
110	H2A	H2B	H3K27cr	H4	NA	3.85628	3.81756	3.75446	3.80943	0.0419617	1.4912e-05
111	H2A	H2B	H3	H4	NA	4.66131	4.37898	4.52182	4.5207	0.115264
112	H2A	H2B	H3	H4	NA	4.65421	4.55755	4.53437	4.58204	0.0519009
114	H2A	H2B	H3	H4	NA	4.58754	4.48805	4.42771	4.5011	0.0659007
115	H2A	H2B	H3	H4	NA	4.46345	4.48905	4.41029	4.45426	0.0328058

## Sheet: Extended Data Fig.9b
ID	H2A Histone Type	H2B Histone Type	H3 Histone Type	H4 Histone Type	DNA Type	score (rep-1)	score (rep-2)	score (rep-3)	Mean	Std	pvalue
1	H2A	H2B	H3	H4K5ac	NA	3.4058	3.37463	3.45387	3.41143	0.0325943	1.20686e-08
2	H2A	H2B	H3	H4K8ac	NA	3.42955	3.44511	3.50297	3.45921	0.0315894	9.5428e-09
3	H2A	H2B	H3	H4K12ac	NA	3.51041	3.27357	3.4461	3.41003	0.099998	0.00367889
4	H2A	H2B	H3	H4K16ac	NA	3.13564	2.94074	3.03146	3.03595	0.0796296	0.000421629
5	H2A	H2B	H3	H4K20ac	NA	3.47328	3.44818	3.5399	3.48712	0.0387046	8.98982e-07
6	H2A	H2B	H3	H4K5,8,12,16,20ac (KpolyAc)	NA	2.23281	2.13083	2.07338	2.14567	0.0659289	1.6228e-05
7	H2A	H2B	H3K4me3	H4	NA	3.99364	3.8768	4.07162	3.98069	0.0800588	0.0410404
8	H2A	H2B	H3K4me3	H4K5ac	NA	3.31714	3.22728	3.28839	3.2776	0.0374706	9.32924e-08
9	H2A	H2B	H3K4me3	H4K8ac	NA	3.4125	3.31726	3.35067	3.36014	0.0394533	4.75537e-07
10	H2A	H2B	H3K4me3	H4K12ac	NA	3.29203	3.18468	3.25466	3.24379	0.044495	1.97406e-06
11	H2A	H2B	H3K4me3	H4K16ac	NA	3.2339	3.16272	3.2967	3.23111	0.0547319	3.22784e-05
12	H2A	H2B	H3K4me3	H4K20ac	NA	3.51024	3.34811	3.4992	3.45252	0.0739612	0.000973075
13	H2A	H2B	H3K4me3	H4K5,8,12,16,20ac (KpolyAc)	NA	2.10931	2.12187	2.04723	2.0928	0.0326301	4.80989e-12
14	H2A	H2B	H3K9me3	H4	NA	4.03868	3.94217	4.03054	4.0038	0.0437021	0.00381525
15	H2A	H2B	H3K9me3	H4K5ac	NA	3.33489	3.10736	3.41295	3.28507	0.129635	0.00645117
16	H2A	H2B	H3K9me3	H4K8ac	NA	3.21594	3.10357	3.2504	3.18997	0.0626929	0.0001094
17	H2A	H2B	H3K9me3	H4K12ac	NA	3.22491	3.24315	3.34079	3.26962	0.0508743	1.57963e-05
18	H2A	H2B	H3K9me3	H4K16ac	NA	3.30655	3.18974	3.34549	3.28059	0.0661807	0.000236438
19	H2A	H2B	H3K9me3	H4K20ac	NA	3.39573	3.18879	3.40066	3.32839	0.0987355	0.00273096
20	H2A	H2B	H3K9me3	H4K5,8,12,16,20ac (KpolyAc)	NA	1.97567	2.09964	2.0506	2.04197	0.0509757	4.39086e-07
21	H2A	H2B	H3K27me3	H4	NA	3.91535	3.78032	3.96248	3.88605	0.0772001	0.0143806
22	H2A	H2B	H3K27me3	H4K5ac	NA	3.24402	3.09214	3.17444	3.1702	0.0620761	9.35234e-05
23	H2A	H2B	H3K27me3	H4K8ac	NA	3.32088	3.25147	3.31869	3.29701	0.0322177	3.05485e-09
24	H2A	H2B	H3K27me3	H4K12ac	NA	3.32513	3.20865	3.34402	3.2926	0.0598612	0.000104222
25	H2A	H2B	H3K27me3	H4K16ac	NA	3.28768	3.18987	3.24177	3.23977	0.0399571	2.7455e-07
26	H2A	H2B	H3K27me3	H4K20ac	NA	3.38522	3.26892	3.35302	3.33572	0.0490292	1.34719e-05
27	H2A	H2B	H3K27me3	H4K5,8,12,16,20ac (KpolyAc)	NA	2.09942	2.06506	1.98756	2.05068	0.0467854	9.1474e-08
28	H2A	H2B	H3K9,14,18,23,27ac (KpolyAc)	H4	NA	2.99341	2.96243	3.04574	3.00053	0.0343799	1.88364e-09
29	H2A	H2BK120ub	H3	H4	NA	2.25466	2.33363	2.27608	2.28812	0.033347	2.1915e-11
30	H2A	H2BK120ub	H3K4me3	H4	NA	2.21498	2.14446	2.02791	2.12912	0.0771374	6.39374e-05
31	H2A	H2BK120ub	H3K9me3	H4	NA	2.17939	2.25039	2.15222	2.194	0.0413872	8.53605e-09
32	H2A	H2BK120ub	H3K27me3	H4	NA	2.18717	2.02745	2.12999	2.11487	0.0660752	1.58041e-05
33	H2A	H2BK120ub	H3K9,14,18,23,27ac (KpolyAc)	H4	NA	1.67177	1.77271	1.6206	1.68836	0.0631979	5.19023e-06
34	H2AK119ub	H2B	H3	H4	NA	3.04349	3.08093	3.16919	3.09787	0.0526933	1.21579e-05
35	H2A	H2B	H3K9,14,18,23,27ac (KpolyAc)	H4K5,8,12,16,20ac (KpolyAc)	NA	1.62781	1.69434	1.66538	1.66251	0.0272391	7.16102e-16
36	H2A	H2B	H3K9ac	H4	NA	3.80268	3.76271	3.80402	3.7898	0.0191636	4.85553e-10
37	H2A	H2B	H3K14ac	H4	NA	3.82345	3.7825	3.89879	3.83491	0.0481608	0.000510849
38	H2A	H2B	H3K18ac	H4	NA	3.80456	3.58309	3.82903	3.73889	0.110623	0.0190154
39	H2A	H2B	H3K23ac	H4	NA	3.68031	3.52882	3.67908	3.6294	0.0711232	0.00173643
40	H2A	H2B	H3K27ac	H4	NA	3.86977	3.83581	3.88493	3.8635	0.0205374	1.43623e-08
41	H2A	H2B	H3K18acK23ac	H4	NA	3.36988	3.33548	3.533	3.41279	0.0861568	0.0019267
42	H2A	H2B	H3	H4	NA	4.16015	4.08343	4.22272	4.15543	0.0569619
43	H2A	H2B	H3	H4R17A,R19A	NA	3.45467	3.41781	3.46479	3.44576	0.020185	2.11187e-13
44	H2A	H2B	H3	H4R45A	NA	4.25383	4.13013	4.25296	4.21231	0.0581088	0.824448
45	H2A	H2B	H3	H4R3me	NA	3.56651	3.65688	3.75794	3.66044	0.0781883	0.00339266
46	H2A	H2B	H3	H4R3me2a	NA	3.84113	3.75484	3.93667	3.84421	0.0742666	0.00866564
47	H2A	H2B	H3	H4R3me2s	NA	3.60982	3.38821	3.57908	3.52571	0.0980307	0.00505101
48	H2A	H2B	H3	H4K77ac	NA	4.05373	4.02523	4.11646	4.06514	0.0381084	0.00938492
49	H2A	H2B	H3	H4K79ac	NA	4.1882	4.0534	4.15322	4.13161	0.0571135	0.223739
50	H2A	H2B	H3	H4K91ac	NA	4.1385	4.07107	4.23372	4.14776	0.0667211	0.389047
51	H2A	H2B	H3R42A	H4	NA	4.08408	4.05917	4.15737	4.10021	0.0416803	0.0438871
52	H2A	H2B	H3T118H	H4	NA	4.29293	4.0777	4.12506	4.16523	0.0923453	0.65069
53	H2A	H2B	H3.3	H4	NA	4.01003	4.01047	4.10853	4.04301	0.04633	0.013194
54	H2A	H2B	H3.3G34V	H4	NA	4.16669	4.07346	4.21455	4.15157	0.0585814	0.371938
55	H2A	H2B	H3.3G34R	H4	NA	4.42914	4.40642	4.38173	4.40576	0.0193572	4.02291e-06
56	H2A	H2B	H3.3G34W	H4	NA	4.22504	4.12645	4.33772	4.22974	0.086316	0.693907
57	H2A	H2B	H3.3K27M	H4	NA	3.83174	3.87703	3.99123	3.9	0.0671079	0.00899362
58	H2A	H2B	H3.3K36M	H4	NA	4.12196	4.24113	4.25123	4.20477	0.0587017	0.939478
59	H2A	H2B	H3K36me3	H4	NA	4.13353	4.04425	4.1424	4.10673	0.0443271	0.0652705
60	H2A	H2B	H3Y41ph	H4	NA	4.60004	4.4247	4.5247	4.51648	0.0718178	0.010594
61	H2A	H2B	H3K4me3K27me3	H4	NA	4.01708	3.91205	4.05399	3.99438	0.0601288	0.0173715
62	H2A	H2B	H3R2me	H4	NA	4.05317	3.95106	4.1477	4.05064	0.0802942	0.0987901
63	H2A	H2B	H3R2me2a	H4	NA	4.03158	4.05027	4.27745	4.11977	0.111757	0.415697
64	H2A	H2B	H3S10ph	H4	NA	4.00441	4.08032	4.08105	4.05526	0.0359594	0.00489706
65	H2A	H2B	H3R42me2a	H4	NA	4.08188	4.00854	4.13314	4.07452	0.0511303	0.0421804
66	H2A	H2B	H3K4ac	H4	NA	3.98568	3.89434	3.98974	3.95659	0.0440466	0.00151862
67	H2A	H2B	H3K36ac	H4	NA	3.98192	4.04835	4.14272	4.05766	0.0659785	0.0665027
68	H2A	H2B	H3K37ac	H4	NA	4.30428	4.16115	4.32643	4.26396	0.0732559	0.352494
69	H2A	H2B	H3K56ac	H4	NA	3.99925	4.05947	4.22154	4.09342	0.0938734	0.24052
70	H2A	H2B	H3K64ac	H4	NA	3.87831	3.80443	3.8666	3.84978	0.0324193	6.17391e-06
72	H2A	H2B	H3K115ac	H4	NA	4.14217	4.00635	4.29586	4.14813	0.118266	0.598937
73	H2A	H2B	H3K122ac	H4	NA	4.18735	4.07563	4.13534	4.13277	0.0456443	0.158587
74	H2A	H2BK5ac	H3	H4	NA	3.6316	3.53062	3.6852	3.61581	0.0640867	0.000829678
75	H2A	H2BK11ac	H3	H4	NA	3.80082	3.66406	3.74402	3.7363	0.0560994	0.000696993
76	H2A	H2BK12ac	H3	H4	NA	3.60906	3.58129	3.77148	3.65394	0.08388	0.00455957
77	H2A	H2BK15ac	H3	H4	NA	3.77658	3.6188	3.80475	3.73338	0.0818318	0.00625484
79	H2A	H2BK20ac	H3	H4	NA	3.84604	3.70703	3.80361	3.78556	0.058167	0.00137339
80	H2A	H2BK5,11,12,16,20ac (KpolyAc)	H3	H4	NA	2.46808	2.32978	2.35503	2.38429	0.0601326	9.0511e-06
81	H2A	H2BK108ac	H3	H4	NA	3.96361	3.88393	4.04412	3.96388	0.0653956	0.0163522
82	H2A	H2BK116ac	H3	H4	NA	3.96399	3.77799	3.84945	3.86381	0.076613	0.0115785
83	H2A	H2BK120ac	H3	H4	NA	3.69707	3.54967	3.73782	3.66152	0.0808187	0.0039976
84	H2A	H2BK125ac	H3	H4	NA	3.84594	3.65188	3.98178	3.82653	0.135377	0.0511794
85	H2A Acidic Patch Mutant (E56A, E61A, E64A, D90A, E91A, and E92A)	H2B Acidic Patch Mutant (E105A, E113A)	H3	H4	NA	5.37071	5.69854	5.67503	5.58143	0.149307	0.00395131
86	H2AK5ac	H2B	H3	H4	NA	3.56074	3.29695	3.59015	3.48261	0.131834	0.0117302
87	H2AK9ac	H2B	H3	H4	NA	3.6243	3.47026	3.666	3.58685	0.0841817	0.00338906
88	H2AK118ac	H2B	H3	H4	NA	4.10452	4.14162	4.1338	4.12665	0.0159674	0.0167014
89	H2AK5,9,13,15ac (KpolyAc)	H2B	H3	H4	NA	3.19546	2.9272	3.1421	3.08825	0.115944	0.00282143
90	H2A.X	H2B	H3	H4	NA	3.81774	3.70114	3.93608	3.81832	0.0959157	0.0189891
91	H2A.Z	H2B	H3	H4	NA	3.77559	3.53909	3.8174	3.71069	0.122535	0.0223341
92	H2A.Z	H2B	H3.3	H4	NA	3.7694	3.69554	3.77029	3.74508	0.0350312	3.03271e-06
93	H2AK5,9,13,15ac (KpolyAc)	H2BK5,11,12,16,20ac (KpolyAc)	H3K9,14,18,23,27ac (KpolyAc)	H4K5,8,12,16,20ac (KpolyAc)	NA	1.53833	1.44389	1.50772	1.49665	0.0393414	3.79238e-10
94	H2AK5,9,13,15ac (KpolyAc)	H2BK5,11,12,16,20ac (KpolyAc)	H3K9,14,18,23,27ac (KpolyAc)	H4	NA	1.53426	1.75183	1.52432	1.60347	0.104986	0.000235581
95	H2A	H2B	H3R42A	H4R45A	NA	4.25826	4.2294	4.26589	4.25118	0.0157158	0.0874222
96	H2A	H2B	H3T118H	H4R45A	NA	4.16518	4.14869	4.34143	4.21843	0.0872304	0.810448
97	H2A	H2B	H3R42A	H4R17A,R19A	NA	3.4939	3.39945	3.53524	3.4762	0.0568311	0.000146526
98	H2A	H2B	H3T118H	H4R17A,R19A	NA	3.50609	3.45718	3.54471	3.50266	0.035816	2.3567e-07
99	H2A	H2B	H3	H4	CpGme	4.23238	4.05497	4.26963	4.18566	0.0936542	0.846203
100	H2AK13ac	H2B	H3	H4	NA	3.50686	3.44298	3.71836	3.55607	0.117686	0.0106549
101	H2AK15ac	H2B	H3	H4	NA	3.52627	3.57951	3.68348	3.59642	0.0652839	0.000846855
102	H2A	H2B	H3K4me1	H4	NA	3.9029	3.87904	4.04549	3.94248	0.0734905	0.0203354
103	H2A	H2B	H3K4me2	H4	NA	4.02058	3.96963	4.11308	4.03443	0.0593775	0.0316251
104	H2A	H2BS112GlcNAc	H3	H4	NA	4.25234	4.01874	4.11835	4.12981	0.0957105	0.408352
105	H2A	H2BK120ub	H3	H4R3me2a	NA	2.19464	2.31586	2.25082	2.25377	0.0495322	4.20556e-07
106	H2AK119ub	H2B	H3	H4R3me2a	NA	2.71669	2.68107	2.6379	2.67855	0.032217	4.37106e-11
107	H2A	H2B	H3K9cr	H4	NA	3.96326	3.76569	4.03608	3.92168	0.114235	0.0626899
108	H2A	H2B	H3K14cr	H4	NA	3.87533	3.80707	3.95587	3.87943	0.0608167	0.00440418
109	H2A	H2B	H3K18cr	H4	NA	3.91926	3.8195	3.99061	3.90979	0.0701773	0.0121084
110	H2A	H2B	H3K27cr	H4	NA	3.64391	3.66074	3.76351	3.68939	0.0528577	0.000289717
111	H2A	H2B	H3	H4	NA	4.23422	4.31625	4.28677	4.27908	0.0339297
112	H2A	H2B	H3	H4	NA	4.23239	4.01331	4.20973	4.15181	0.0983677
114	H2A	H2B	H3	H4	NA	4.13769	4.28888	4.3772	4.26792	0.0988966
115	H2A	H2B	H3	H4	NA	4.09251	4.12887	4.22824	4.14987	0.0573694

## Sheet: Extended Data Fig.9c
ID	H2A Histone Type	H2B Histone Type	H3 Histone Type	H4 Histone Type	DNA Type	score (rep-1)	score (rep-2)	score (rep-3)	Mean	Std	pvalue
1	H2A	H2B	H3	H4K5ac	NA	1.91714	1.95818	1.85888	1.9114	0.04074	1.29972e-06
2	H2A	H2B	H3	H4K8ac	NA	2.0042	2.02513	2.02926	2.01953	0.0109716	1.50499e-17
3	H2A	H2B	H3	H4K12ac	NA	1.84723	2.01372	2.02999	1.96364	0.0825881	0.00109394
4	H2A	H2B	H3	H4K16ac	NA	1.49903	1.57696	1.54927	1.54175	0.0322556	1.4509e-09
5	H2A	H2B	H3	H4K20ac	NA	2.07223	2.15198	2.15317	2.12579	0.0378784	1.16733e-06
6	H2A	H2B	H3	H4K5,8,12,16,20ac (KpolyAc)	NA	0.789729	0.817293	0.847198	0.818074	0.0234681	5.14396e-16
7	H2A	H2B	H3K4me3	H4	NA	2.67295	2.81575	2.7718	2.7535	0.0597157	0.0164619
8	H2A	H2B	H3K4me3	H4K5ac	NA	1.84611	1.73503	1.74337	1.77484	0.0505109	1.58321e-05
9	H2A	H2B	H3K4me3	H4K8ac	NA	1.73496	1.7961	1.72282	1.75129	0.0320685	3.58121e-09
10	H2A	H2B	H3K4me3	H4K12ac	NA	1.73476	1.85533	1.69852	1.76287	0.0670324	0.000198782
11	H2A	H2B	H3K4me3	H4K16ac	NA	1.69179	1.95851	1.82905	1.82645	0.108901	0.00247478
12	H2A	H2B	H3K4me3	H4K20ac	NA	1.95638	2.00314	1.96148	1.97367	0.0209448	5.45671e-14
13	H2A	H2B	H3K4me3	H4K5,8,12,16,20ac (KpolyAc)	NA	0.70116	0.724047	0.676567	0.700591	0.0193877	1.25546e-19
14	H2A	H2B	H3K9me3	H4	NA	2.62528	2.84434	2.76947	2.74637	0.0909129	0.0580661
15	H2A	H2B	H3K9me3	H4K5ac	NA	1.67136	1.69124	1.73405	1.69888	0.0261584	5.54265e-12
16	H2A	H2B	H3K9me3	H4K8ac	NA	1.70137	1.85997	1.85769	1.80635	0.0742314	0.000423059
17	H2A	H2B	H3K9me3	H4K12ac	NA	1.853	1.86785	1.82131	1.84739	0.0194089	1.33697e-15
18	H2A	H2B	H3K9me3	H4K16ac	NA	1.94995	1.903	1.87106	1.90801	0.0323993	1.1618e-08
19	H2A	H2B	H3K9me3	H4K20ac	NA	2.0324	2.0619	1.94388	2.01273	0.050149	3.34709e-05
20	H2A	H2B	H3K9me3	H4K5,8,12,16,20ac (KpolyAc)	NA	0.90388	0.688651	0.889265	0.827265	0.0981966	0.000371718
21	H2A	H2B	H3K27me3	H4	NA	2.65431	2.71153	2.74888	2.70491	0.0388909	0.000560287
22	H2A	H2B	H3K27me3	H4K5ac	NA	1.57449	1.68635	1.64381	1.63488	0.0461015	3.152e-06
23	H2A	H2B	H3K27me3	H4K8ac	NA	1.79139	1.70498	1.75787	1.75141	0.0355704	4.46079e-08
24	H2A	H2B	H3K27me3	H4K12ac	NA	1.78633	1.8345	1.80168	1.8075	0.0200913	2.3394e-15
25	H2A	H2B	H3K27me3	H4K16ac	NA	1.82918	1.8708	1.85011	1.85003	0.0169903	5.15788e-17
26	H2A	H2B	H3K27me3	H4K20ac	NA	1.92847	1.98262	1.98636	1.96582	0.0264503	6.58469e-11
27	H2A	H2B	H3K27me3	H4K5,8,12,16,20ac (KpolyAc)	NA	0.650009	0.636011	0.670828	0.652283	0.0143045	4.30666e-23
28	H2A	H2B	H3K9,14,18,23,27ac (KpolyAc)	H4	NA	1.45174	1.44146	1.48231	1.4585	0.0173474	1.10788e-18
29	H2A	H2BK120ub	H3	H4	NA	1.38282	1.57672	1.45354	1.47103	0.0801196	0.000330983
30	H2A	H2BK120ub	H3K4me3	H4	NA	1.30635	1.33161	1.3702	1.33606	0.0262576	6.47956e-13
31	H2A	H2BK120ub	H3K9me3	H4	NA	1.40034	1.41535	1.38443	1.40004	0.0126258	6.98724e-21
32	H2A	H2BK120ub	H3K27me3	H4	NA	1.38475	1.46347	1.44317	1.43046	0.0333704	2.25535e-09
33	H2A	H2BK120ub	H3K9,14,18,23,27ac (KpolyAc)	H4	NA	0.51971	0.426239	0.529443	0.491797	0.0465268	2.86679e-07
34	H2AK119ub	H2B	H3	H4	NA	2.13894	2.25044	2.19175	2.19371	0.0455435	2.53073e-05
35	H2A	H2B	H3K9,14,18,23,27ac (KpolyAc)	H4K5,8,12,16,20ac (KpolyAc)	NA	0.343477	0.185085	0.252136	0.260233	0.0649161	1.39215e-05
36	H2A	H2B	H3K9ac	H4	NA	2.44308	2.57001	2.58423	2.53244	0.0634546	0.00282665
37	H2A	H2B	H3K14ac	H4	NA	2.51966	2.57924	2.5855	2.56147	0.0296728	1.4084e-06
38	H2A	H2B	H3K18ac	H4	NA	2.43616	2.58157	2.43155	2.48309	0.06966	0.00334866
39	H2A	H2B	H3K23ac	H4	NA	2.38814	2.43061	2.34975	2.3895	0.0330264	8.68574e-07
40	H2A	H2B	H3K27ac	H4	NA	2.49647	2.61659	2.54274	2.55193	0.049469	0.000648052
41	H2A	H2B	H3K18acK23ac	H4	NA	2.09127	2.20636	2.1276	2.14174	0.0480409	3.62402e-05
42	H2A	H2B	H3	H4	NA	3.0015	3.09708	3.01984	3.03947	0.0414166
43	H2A	H2B	H3	H4R17A,R19A	NA	2.11319	2.22863	2.12697	2.15626	0.0514769	7.98791e-05
44	H2A	H2B	H3	H4R45A	NA	2.97085	3.12466	2.8259	2.9738	0.121989	0.995844
45	H2A	H2B	H3	H4R3me	NA	2.59699	2.80007	2.6422	2.67976	0.0870551	0.0290355
46	H2A	H2B	H3	H4R3me2a	NA	2.26547	2.48721	2.3718	2.37483	0.0905512	0.00600117
47	H2A	H2B	H3	H4R3me2s	NA	1.84265	1.99462	1.94229	1.92652	0.0630351	0.000197403
48	H2A	H2B	H3	H4K77ac	NA	2.85221	3.01919	3.02468	2.96536	0.0800393	0.905434
49	H2A	H2B	H3	H4K79ac	NA	2.75007	2.89397	2.90096	2.84834	0.0695404	0.107133
50	H2A	H2B	H3	H4K91ac	NA	2.88682	2.91757	2.8684	2.89093	0.0202837	0.00834555
51	H2A	H2B	H3R42A	H4	NA	2.98905	3.1798	3.09463	3.08783	0.0780227	0.160294
52	H2A	H2B	H3T118H	H4	NA	2.94697	3.10852	2.87006	2.97519	0.0993751	0.981424
53	H2A	H2B	H3.3	H4	NA	2.94233	2.99092	2.80589	2.91305	0.078327	0.394821
54	H2A	H2B	H3.3G34V	H4	NA	2.96533	3.0774	3.01916	3.02063	0.0457613	0.291113
55	H2A	H2B	H3.3G34R	H4	NA	3.20101	3.24605	3.1868	3.21129	0.0252556	1.01316e-05
56	H2A	H2B	H3.3G34W	H4	NA	2.97887	3.04074	3.03823	3.01928	0.0285928	0.163478
57	H2A	H2B	H3.3K27M	H4	NA	2.86933	2.78442	2.8238	2.82585	0.034694	0.00425012
58	H2A	H2B	H3.3K36M	H4	NA	2.84385	2.99375	2.9234	2.92034	0.0612345	0.352403
59	H2A	H2B	H3K36me3	H4	NA	3.00974	2.97746	2.92725	2.97148	0.0339398	0.957614
60	H2A	H2B	H3Y41ph	H4	NA	2.99701	2.98842	2.87445	2.95329	0.0558613	0.685349
61	H2A	H2B	H3K4me3K27me3	H4	NA	2.71025	2.75042	2.61346	2.69138	0.0574821	0.0065821
62	H2A	H2B	H3R2me	H4	NA	2.81831	2.79262	2.73698	2.78264	0.0339465	0.000985481
63	H2A	H2B	H3R2me2a	H4	NA	2.66855	2.90239	2.84805	2.80633	0.0999207	0.131014
64	H2A	H2B	H3S10ph	H4	NA	2.82498	2.95661	2.77019	2.8506	0.0782312	0.142323
65	H2A	H2B	H3R42me2a	H4	NA	2.80951	2.9131	2.85197	2.85819	0.0425173	0.0308865
66	H2A	H2B	H3K4ac	H4	NA	2.63923	2.73823	2.73591	2.70446	0.0461311	0.00212874
67	H2A	H2B	H3K36ac	H4	NA	2.69839	2.79698	2.80247	2.76594	0.0478222	0.00694218
68	H2A	H2B	H3K37ac	H4	NA	2.98246	2.98002	2.87704	2.94651	0.049127	0.552245
69	H2A	H2B	H3K56ac	H4	NA	2.91265	2.96527	2.89922	2.92571	0.0285016	0.15042
70	H2A	H2B	H3K64ac	H4	NA	2.65722	2.77408	2.76619	2.7325	0.0533272	0.00742712
72	H2A	H2B	H3K115ac	H4	NA	2.83946	2.92414	2.79112	2.85157	0.0549762	0.0620828
73	H2A	H2B	H3K122ac	H4	NA	2.84584	2.94757	2.84741	2.88028	0.0475909	0.0821379
74	H2A	H2BK5ac	H3	H4	NA	2.46636	2.4086	2.42351	2.43282	0.0244816	2.93076e-09
75	H2A	H2BK11ac	H3	H4	NA	2.27325	2.394	2.30678	2.32468	0.0508916	0.000167039
76	H2A	H2BK12ac	H3	H4	NA	2.23887	2.33132	2.30199	2.29073	0.038574	4.84038e-06
77	H2A	H2BK15ac	H3	H4	NA	2.29731	2.48443	2.51814	2.43329	0.0971353	0.00979008
79	H2A	H2BK20ac	H3	H4	NA	2.57866	2.64597	2.68067	2.6351	0.0423487	0.000420244
80	H2A	H2BK5,11,12,16,20ac (KpolyAc)	H3	H4	NA	0.977895	1.01432	1.08987	1.02736	0.0466348	8.05142e-07
81	H2A	H2BK108ac	H3	H4	NA	2.98728	2.90804	3.0248	2.97337	0.0486718	0.9984
82	H2A	H2BK116ac	H3	H4	NA	2.77715	2.88652	2.70326	2.78898	0.0752814	0.0560558
83	H2A	H2BK120ac	H3	H4	NA	2.66431	2.76023	2.70301	2.70919	0.039402	0.000677958
84	H2A	H2BK125ac	H3	H4	NA	2.63896	2.76619	2.82538	2.74351	0.0777756	0.0368584
85	H2A Acidic Patch Mutant (E56A, E61A, E64A, D90A, E91A, and E92A)	H2B Acidic Patch Mutant (E105A, E113A)	H3	H4	NA	3.30247	3.40381	3.26183	3.3227	0.059702	0.00412464
86	H2AK5ac	H2B	H3	H4	NA	1.95388	2.11228	2.00384	2.02334	0.0661191	0.000369634
87	H2AK9ac	H2B	H3	H4	NA	2.20662	2.29516	2.40444	2.30207	0.0809102	0.0028679
88	H2AK118ac	H2B	H3	H4	NA	2.72752	2.91165	2.88861	2.84259	0.0819101	0.13871
89	H2AK5,9,13,15ac (KpolyAc)	H2B	H3	H4	NA	1.79485	1.77028	1.73466	1.7666	0.0247097	1.37634e-12
90	H2A.X	H2B	H3	H4	NA	2.48769	2.72362	2.65647	2.62259	0.0992539	0.0282133
91	H2A.Z	H2B	H3	H4	NA	2.34454	2.52114	2.47448	2.44672	0.0747228	0.00382009
92	H2A.Z	H2B	H3.3	H4	NA	2.52705	2.60904	2.52477	2.55362	0.0391992	6.93335e-05
93	H2AK5,9,13,15ac (KpolyAc)	H2BK5,11,12,16,20ac (KpolyAc)	H3K9,14,18,23,27ac (KpolyAc)	H4K5,8,12,16,20ac (KpolyAc)	NA	0.195886	0.0878598	-0.0680831	0.0718875	0.108355	0.000278027
94	H2AK5,9,13,15ac (KpolyAc)	H2BK5,11,12,16,20ac (KpolyAc)	H3K9,14,18,23,27ac (KpolyAc)	H4	NA	0.215962	0.0646079	0.0718	0.117457	0.0697156	2.21454e-05
95	H2A	H2B	H3R42A	H4R45A	NA	2.96773	3.07656	2.94452	2.99627	0.0575603	0.650949
96	H2A	H2B	H3T118H	H4R45A	NA	2.94809	3.11842	2.97079	3.01243	0.0755175	0.551123
97	H2A	H2B	H3R42A	H4R17A,R19A	NA	2.08584	2.25673	2.14811	2.16356	0.0706172	0.000877612
98	H2A	H2B	H3T118H	H4R17A,R19A	NA	2.09425	2.18117	2.07968	2.11836	0.0448039	1.39959e-05
99	H2A	H2B	H3	H4	CpGme	3.00365	3.07961	2.95366	3.01231	0.0517807	0.41783
100	H2AK13ac	H2B	H3	H4	NA	2.47105	2.46585	2.37115	2.43602	0.0459168	0.000128838
101	H2AK15ac	H2B	H3	H4	NA	2.46775	2.59663	2.53445	2.53294	0.0526263	0.000882818
102	H2A	H2B	H3K4me1	H4	NA	2.66348	2.77062	2.55795	2.66402	0.0868264	0.0255035
103	H2A	H2B	H3K4me2	H4	NA	2.69778	2.85488	2.8009	2.78452	0.0651727	0.0343329
104	H2A	H2BS112GlcNAc	H3	H4	NA	2.96801	3.0784	3.11814	3.05485	0.0635118	0.199902
105	H2A	H2BK120ub	H3	H4R3me2a	NA	1.36768	1.38471	1.40992	1.38744	0.017353	5.78345e-19
106	H2AK119ub	H2B	H3	H4R3me2a	NA	1.82391	1.95821	1.84223	1.87479	0.0594632	0.000107195
107	H2A	H2B	H3K9cr	H4	NA	2.54762	2.64931	2.56459	2.58717	0.0444814	0.000372248
108	H2A	H2B	H3K14cr	H4	NA	2.36674	2.47714	2.58224	2.47537	0.0879889	0.00848199
109	H2A	H2B	H3K18cr	H4	NA	2.52046	2.64508	2.56346	2.57633	0.0516861	0.00111777
110	H2A	H2B	H3K27cr	H4	NA	2.54284	2.55174	2.55827	2.55095	0.00632624	8.43222e-12
111	H2A	H2B	H3	H4	NA	3.08126	3.03016	2.90601	3.00581	0.0735881
112	H2A	H2B	H3	H4	NA	2.87076	3.0704	2.95885	2.96667	0.0816936
114	H2A	H2B	H3	H4	NA	2.90559	2.98023	2.94164	2.94248	0.0304798
115	H2A	H2B	H3	H4	NA	2.85047	3.04883	2.8367	2.912	0.0969157

## Sheet: Extended Data Fig.9d
ID	H2A Histone Type	H2B Histone Type	H3 Histone Type	H4 Histone Type	DNA Type	score (rep-1)	score (rep-2)	score (rep-3)	Mean	Std	pvalue
1	H2A	H2B	H3	H4K5ac	NA	3.42226	3.27214	3.30674	3.33371	0.0641837	0.00165393
2	H2A	H2B	H3	H4K8ac	NA	3.43071	3.44101	3.48392	3.45188	0.0230413	2.27743e-08
3	H2A	H2B	H3	H4K12ac	NA	3.27618	3.32047	3.30457	3.30041	0.0183157	5.25147e-12
4	H2A	H2B	H3	H4K16ac	NA	3.32427	3.29561	3.52518	3.38168	0.102137	0.0101006
5	H2A	H2B	H3	H4K20ac	NA	3.49258	3.4044	3.38266	3.42655	0.0475304	0.000457906
6	H2A	H2B	H3	H4K5,8,12,16,20ac (KpolyAc)	NA	2.80831	2.75618	2.85122	2.80524	0.0388614	5.06963e-06
7	H2A	H2B	H3K4me3	H4	NA	4.12963	4.14775	4.2029	4.16009	0.0311616	0.00217569
8	H2A	H2B	H3K4me3	H4K5ac	NA	3.44462	3.40596	3.32222	3.39093	0.0510899	0.000616756
9	H2A	H2B	H3K4me3	H4K8ac	NA	3.46346	3.46982	3.44114	3.45814	0.0122971	1.89739e-14
10	H2A	H2B	H3K4me3	H4K12ac	NA	3.46198	3.35835	3.43373	3.41802	0.0437406	0.000232438
11	H2A	H2B	H3K4me3	H4K16ac	NA	3.44833	3.46191	3.60195	3.50406	0.0694398	0.00487865
12	H2A	H2B	H3K4me3	H4K20ac	NA	3.65553	3.56398	3.61851	3.61267	0.0376027	0.000278665
13	H2A	H2B	H3K4me3	H4K5,8,12,16,20ac (KpolyAc)	NA	2.98424	2.82687	2.79837	2.86983	0.0817368	0.00123954
14	H2A	H2B	H3K9me3	H4	NA	6.09463	6.56534	6.48392	6.3813	0.205411	0.00331139
15	H2A	H2B	H3K9me3	H4K5ac	NA	5.54425	5.72032	5.65683	5.64047	0.0728088	0.000303262
16	H2A	H2B	H3K9me3	H4K8ac	NA	5.50588	5.87029	5.72072	5.69896	0.149567	0.00313587
17	H2A	H2B	H3K9me3	H4K12ac	NA	5.26742	5.83373	5.76766	5.62293	0.252831	0.0113013
18	H2A	H2B	H3K9me3	H4K16ac	NA	5.69526	5.84992	5.81633	5.78717	0.0664233	0.000151589
19	H2A	H2B	H3K9me3	H4K20ac	NA	5.72102	5.95119	5.88014	5.85078	0.0962306	0.000717729
20	H2A	H2B	H3K9me3	H4K5,8,12,16,20ac (KpolyAc)	NA	4.90815	5.04752	4.91871	4.95813	0.0633583	0.000591387
21	H2A	H2B	H3K27me3	H4	NA	4.2536	4.38372	4.26225	4.29986	0.0594072	0.00922228
22	H2A	H2B	H3K27me3	H4K5ac	NA	3.71901	3.58254	3.58687	3.62947	0.063337	0.00714463
23	H2A	H2B	H3K27me3	H4K8ac	NA	3.84172	3.68806	3.60395	3.71124	0.0984469	0.0469566
24	H2A	H2B	H3K27me3	H4K12ac	NA	3.81386	3.67569	3.73767	3.74241	0.0565056	0.0118607
25	H2A	H2B	H3K27me3	H4K16ac	NA	3.7166	3.80811	3.66264	3.72912	0.060044	0.0130789
26	H2A	H2B	H3K27me3	H4K20ac	NA	3.8559	3.87848	3.96827	3.90088	0.0485334	0.0835089
27	H2A	H2B	H3K27me3	H4K5,8,12,16,20ac (KpolyAc)	NA	3.1295	3.02391	2.98362	3.04568	0.0615107	0.000517984
28	H2A	H2B	H3K9,14,18,23,27ac (KpolyAc)	H4	NA	4.18861	3.99848	3.97728	4.05479	0.0950185	0.486209
29	H2A	H2BK120ub	H3	H4	NA	2.93825	2.94949	3.054	2.98058	0.0521179	0.000152352
30	H2A	H2BK120ub	H3K4me3	H4	NA	3.03075	3.14329	2.99441	3.05615	0.0633759	0.000624818
31	H2A	H2BK120ub	H3K9me3	H4	NA	5.19631	5.46359	5.24627	5.30206	0.116028	0.00281355
32	H2A	H2BK120ub	H3K27me3	H4	NA	3.40828	3.35315	3.38917	3.38353	0.0228552	7.59173e-09
33	H2A	H2BK120ub	H3K9,14,18,23,27ac (KpolyAc)	H4	NA	2.97757	2.98393	3.03955	3.00035	0.0278416	3.36295e-08
34	H2AK119ub	H2B	H3	H4	NA	3.49841	3.43708	3.47842	3.47131	0.0255379	2.69439e-07
35	H2A	H2B	H3K9,14,18,23,27ac (KpolyAc)	H4K5,8,12,16,20ac (KpolyAc)	NA	2.91619	2.87912	2.74189	2.84573	0.0749726	0.000829093
36	H2A	H2B	H3K9ac	H4	NA	4.11096	4.09112	3.95291	4.05166	0.070299	0.391847
37	H2A	H2B	H3K14ac	H4	NA	4.11039	4.0612	3.91212	4.0279	0.0842991	0.665677
38	H2A	H2B	H3K18ac	H4	NA	3.98079	3.97157	4.02715	3.99317	0.0243202	0.866338
39	H2A	H2B	H3K23ac	H4	NA	3.95174	4.00207	3.94798	3.96726	0.0246619	0.260154
40	H2A	H2B	H3K27ac	H4	NA	3.9321	3.87837	3.78286	3.86444	0.0617199	0.0755853
41	H2A	H2B	H3K18acK23ac	H4	NA	4.06689	4.06013	3.97972	4.03558	0.0395954	0.315257
42	H2A	H2B	H3	H4	NA	3.98947	4.04841	3.97717	4.00502	0.0310909
43	H2A	H2B	H3	H4R17A,R19A	NA	3.53594	3.50334	3.58244	3.54057	0.0324579	2.78578e-05
44	H2A	H2B	H3	H4R45A	NA	4.04713	3.95897	4.0551	4.0204	0.043558	0.557058
45	H2A	H2B	H3	H4R3me	NA	3.69669	3.83018	3.69028	3.73905	0.0644897	0.018442
46	H2A	H2B	H3	H4R3me2a	NA	3.97676	3.84543	3.98268	3.93496	0.0633531	0.29544
47	H2A	H2B	H3	H4R3me2s	NA	3.85047	3.82904	3.78923	3.82291	0.0253759	0.000266845
48	H2A	H2B	H3	H4K77ac	NA	3.92035	3.97515	3.81759	3.90436	0.0653086	0.169754
49	H2A	H2B	H3	H4K79ac	NA	3.88325	3.86996	3.8532	3.86881	0.012297	7.58301e-06
50	H2A	H2B	H3	H4K91ac	NA	3.97815	3.99555	3.83596	3.93655	0.0714831	0.352143
51	H2A	H2B	H3R42A	H4	NA	3.95734	4.05794	3.9955	4.00359	0.0414672	0.866362
52	H2A	H2B	H3T118H	H4	NA	4.01193	4.00834	4.01312	4.01113	0.00203271	0.444894
53	H2A	H2B	H3.3	H4	NA	3.91203	3.90697	3.92561	3.91487	0.00786882	0.000352033
54	H2A	H2B	H3.3G34V	H4	NA	3.92912	3.97768	3.99887	3.96856	0.0292	0.329664
55	H2A	H2B	H3.3G34R	H4	NA	4.2561	4.08499	4.11129	4.15079	0.0752363	0.0894417
56	H2A	H2B	H3.3G34W	H4	NA	4.07826	4.1524	3.9825	4.07105	0.0695462	0.26874
57	H2A	H2B	H3.3K27M	H4	NA	3.80531	3.92655	3.80257	3.84481	0.0578093	0.0465755
58	H2A	H2B	H3.3K36M	H4	NA	3.8692	3.98423	4.00363	3.95235	0.0593259	0.400349
59	H2A	H2B	H3K36me3	H4	NA	3.9206	3.97077	3.90093	3.93077	0.0294059	0.0536384
60	H2A	H2B	H3Y41ph	H4	NA	4.14473	4.17157	4.18094	4.16575	0.0153459	1.58223e-06
61	H2A	H2B	H3K4me3K27me3	H4	NA	4.34607	4.47349	4.43492	4.41816	0.0533524	0.00230165
62	H2A	H2B	H3R2me	H4	NA	4.02426	4.06391	3.87237	3.98685	0.082552	0.875739
63	H2A	H2B	H3R2me2a	H4	NA	4.03692	3.92665	3.9877	3.98376	0.0451026	0.729207
64	H2A	H2B	H3S10ph	H4	NA	3.97025	4.00404	3.79583	3.92337	0.091238	0.370048
65	H2A	H2B	H3R42me2a	H4	NA	4.01769	3.98569	3.89686	3.96675	0.0511161	0.499664
66	H2A	H2B	H3K4ac	H4	NA	4.09004	3.95491	3.90236	3.98244	0.0790567	0.818116
67	H2A	H2B	H3K36ac	H4	NA	3.89521	3.9515	3.73394	3.86022	0.0922016	0.162476
68	H2A	H2B	H3K37ac	H4	NA	3.91607	4.06865	3.96896	3.98456	0.0632593	0.808043
69	H2A	H2B	H3K56ac	H4	NA	4.00951	3.99602	3.96901	3.99151	0.0168388	0.783429
70	H2A	H2B	H3K64ac	H4	NA	3.83092	3.83457	3.89669	3.85406	0.0301797	0.00305878
72	H2A	H2B	H3K115ac	H4	NA	3.94933	3.96704	3.91444	3.9436	0.0218513	0.0479791
73	H2A	H2B	H3K122ac	H4	NA	3.92541	3.96711	3.97164	3.95472	0.0208102	0.0934905
74	H2A	H2BK5ac	H3	H4	NA	3.4666	3.55039	3.65871	3.55857	0.0786429	0.0099796
75	H2A	H2BK11ac	H3	H4	NA	3.75728	3.73622	3.74212	3.74521	0.00887203	3.13093e-10
76	H2A	H2BK12ac	H3	H4	NA	3.86201	3.86034	3.97731	3.89988	0.0547548	0.109098
77	H2A	H2BK15ac	H3	H4	NA	3.83484	3.95606	3.96279	3.9179	0.0587922	0.184057
79	H2A	H2BK20ac	H3	H4	NA	3.88989	3.9189	3.80135	3.87005	0.0499979	0.0468126
80	H2A	H2BK5,11,12,16,20ac (KpolyAc)	H3	H4	NA	2.82269	2.84566	3.03012	2.89949	0.0928449	0.00208116
81	H2A	H2BK108ac	H3	H4	NA	4.05991	4.10835	4.00206	4.05677	0.0434483	0.179669
82	H2A	H2BK116ac	H3	H4	NA	3.83903	3.93245	3.77237	3.84795	0.065656	0.0686017
83	H2A	H2BK120ac	H3	H4	NA	3.86047	3.80136	3.72918	3.797	0.0536877	0.0184758
84	H2A	H2BK125ac	H3	H4	NA	3.91726	3.87544	3.78127	3.85799	0.0568703	0.0548891
85	H2A Acidic Patch Mutant (E56A, E61A, E64A, D90A, E91A, and E92A)	H2B Acidic Patch Mutant (E105A, E113A)	H3	H4	NA	4.4457	4.69099	4.50109	4.54592	0.105038	0.0139964
86	H2AK5ac	H2B	H3	H4	NA	3.42492	3.31827	3.35819	3.36713	0.0439962	0.00018362
87	H2AK9ac	H2B	H3	H4	NA	3.46628	3.52932	3.39296	3.46285	0.0557231	0.0014702
88	H2AK118ac	H2B	H3	H4	NA	3.89787	4.01588	3.84802	3.92059	0.0703858	0.257557
89	H2AK5,9,13,15ac (KpolyAc)	H2B	H3	H4	NA	3.3319	3.31374	3.19836	3.28133	0.0591345	0.000901011
90	H2A.X	H2B	H3	H4	NA	3.85095	3.80709	3.96317	3.87374	0.0657257	0.101582
91	H2A.Z	H2B	H3	H4	NA	3.73032	3.71317	3.72072	3.72141	0.00701956	8.06408e-11
92	H2A.Z	H2B	H3.3	H4	NA	3.75662	3.72375	3.71174	3.7307	0.0189728	2.0979e-07
93	H2AK5,9,13,15ac (KpolyAc)	H2BK5,11,12,16,20ac (KpolyAc)	H3K9,14,18,23,27ac (KpolyAc)	H4K5,8,12,16,20ac (KpolyAc)	NA	2.03854	2.32636	2.17791	2.18094	0.117524	0.00142382
94	H2AK5,9,13,15ac (KpolyAc)	H2BK5,11,12,16,20ac (KpolyAc)	H3K9,14,18,23,27ac (KpolyAc)	H4	NA	2.81277	2.6888	2.6504	2.71733	0.069289	0.000444294
95	H2A	H2B	H3R42A	H4R45A	NA	4.22654	4.16923	4.0346	4.14346	0.080452	0.113092
96	H2A	H2B	H3T118H	H4R45A	NA	3.96006	4.08892	4.12859	4.05919	0.0719427	0.348993
97	H2A	H2B	H3R42A	H4R17A,R19A	NA	3.61493	3.6021	3.65907	3.62537	0.0243983	1.16581e-06
98	H2A	H2B	H3T118H	H4R17A,R19A	NA	3.49792	3.44113	3.49111	3.47672	0.0253198	2.42905e-07
99	H2A	H2B	H3	H4	CpGme	3.97087	4.00666	4.05981	4.01245	0.0365396	0.654357
100	H2AK13ac	H2B	H3	H4	NA	3.6478	3.68118	3.61457	3.64785	0.0271933	9.96556e-06
101	H2AK15ac	H2B	H3	H4	NA	3.6948	3.58998	3.62455	3.63644	0.0436136	0.00111457
102	H2A	H2B	H3K4me1	H4	NA	3.884	3.99521	3.92987	3.93636	0.045633	0.186167
103	H2A	H2B	H3K4me2	H4	NA	4.0987	3.93519	3.9839	4.00593	0.0685468	0.881147
104	H2A	H2BS112GlcNAc	H3	H4	NA	3.9316	3.93294	3.8863	3.91695	0.021679	0.00771902
105	H2A	H2BK120ub	H3	H4R3me2a	NA	2.90536	3.00999	3.09571	3.00368	0.0778376	0.0013832
106	H2AK119ub	H2B	H3	H4R3me2a	NA	3.34463	3.3236	3.20228	3.29017	0.0627374	0.00125789
107	H2A	H2B	H3K9cr	H4	NA	4.09113	4.15975	4.1654	4.13876	0.0337559	0.00648795
108	H2A	H2B	H3K14cr	H4	NA	4.05619	4.03166	3.96822	4.01869	0.0370656	0.535813
109	H2A	H2B	H3K18cr	H4	NA	4.14994	4.19689	4.12426	4.15703	0.0300731	0.00183183
110	H2A	H2B	H3K27cr	H4	NA	3.9146	3.97778	3.83632	3.90957	0.0578593	0.149947
111	H2A	H2B	H3	H4	NA	4.07288	4.09724	3.91742	4.02918	0.0796484
112	H2A	H2B	H3	H4	NA	4.02183	4.03519	3.89422	3.98375	0.0635423
114	H2A	H2B	H3	H4	NA	4.00228	4.11777	3.93129	4.01712	0.0768481
115	H2A	H2B	H3	H4	NA	3.96727	3.93482	3.95426	3.95212	0.0133331

## Sheet: Extended Data Fig.9e
ID	name	group	PC1	PC2
42	WT	WT	-1.86795	-0.258992
111	WT	WT	-1.90407	-0.224918
112	WT	WT	-1.88651	-0.300107
114	WT	WT	-1.89177	-0.242198
115	WT	WT	-1.6635	-0.292465
99	WT (CpGme)	WT+CpGme	-1.9471	-0.26763
43	H4R17A,R19A	WT+mut	0.433065	-0.436058
44	H4R45A	WT+mut	-1.80478	-0.21579
51	H3R42A	WT+mut	-1.91495	-0.275903
52	H3T118H	WT+mut	-1.88231	-0.253772
95	H3R42A/H4R45A	WT+mut	-2.12745	-0.0999651
96	H3T118H/H4R45A	WT+mut	-1.96297	-0.193798
97	H3R42A/H4R17A,R19A	WT+mut	0.337634	-0.322042
98	H3T118H/H4R17A,R19A	WT+mut	0.519593	-0.515592
53	H3.3	Var	-1.60858	-0.342788
90	H2A.X	Var	-0.701041	-0.176796
91	H2A.Z	Var	-0.249619	-0.309994
92	H2A.Z/H3.3	Var	-0.438574	-0.342903
54	H3.3G34V	Var+mut	-1.91045	-0.330976
55	H3.3G34R	Var+mut	-2.56309	-0.196724
56	H3.3G34W	Var+mut	-2.12118	-0.217088
57	H3.3K27M	Var+mut	-1.10479	-0.327037
58	H3.3K36M	Var+mut	-1.84248	-0.338333
85	H2A AP mutant/H2B AP mutant	AP mutant	-4.81534	-0.122676
74	H2BK5ac	H2A/Bac	-0.0365889	-0.521928
75	H2BK11ac	H2A/Bac	-0.248625	-0.271614
76	H2BK12ac	H2A/Bac	-0.177195	-0.00322408
77	H2BK15ac	H2A/Bac	-0.377634	-0.0221812
79	H2BK20ac	H2A/Bac	-0.693046	-0.180744
81	H2BK108ac	H2A/Bac	-1.35261	-0.0423495
82	H2BK116ac	H2A/Bac	-0.595012	-0.184829
83	H2BK120ac	H2A/Bac	-0.525418	-0.259487
84	H2BK125ac	H2A/Bac	-0.973817	-0.274474
86	H2AK5ac	H2A/Bac	0.685475	-0.651044
87	H2AK9ac	H2A/Bac	0.113466	-0.641235
88	H2AK118ac	H2A/Bac	-1.63724	-0.33847
100	H2AK13ac	H2A/Bac	-0.18091	-0.418872
101	H2AK15ac	H2A/Bac	-0.180261	-0.432467
36	H3K9ac	H3ac	-0.641944	0.128594
37	H3K14ac	H3ac	-0.748497	0.0624479
38	H3K18ac	H3ac	-0.530035	0.0602149
39	H3K23ac	H3ac	-0.298885	0.0748262
40	H3K27ac	H3ac	-0.760155	-0.206928
41	H3K18acK23ac	H3ac	0.305455	0.337293
66	H3K4ac	H3ac	-1.16704	-0.118862
67	H3K36ac	H3ac	-1.42122	-0.383346
68	H3K37ac	H3ac	-1.86978	-0.289869
69	H3K56ac	H3ac	-1.7347	-0.248871
70	H3K64ac	H3ac	-1.04975	-0.301237
72	H3K115ac	H3ac	-1.56561	-0.280407
73	H3K122ac	H3ac	-1.70902	-0.301508
1	H4K5ac	H4ac	0.853774	-0.665751
2	H4K8ac	H4ac	0.668104	-0.518481
3	H4K12ac	H4ac	0.87808	-0.711977
4	H4K16ac	H4ac	1.89929	-0.32321
5	H4K20ac	H4ac	0.510451	-0.599567
48	H4K77ac	H4ac	-1.63215	-0.363919
49	H4K79ac	H4ac	-1.45347	-0.371492
50	H4K91ac	H4ac	-1.64966	-0.314113
6	H4KpolyAc	KpolyAc	4.28568	-0.666962
13	H3K4me3/H4KpolyAc	KpolyAc	4.42431	-0.528032
20	H3K9me3/H4KpolyAc	KpolyAc	3.55724	2.65242
27	H3K27me3/H4KpolyAc	KpolyAc	4.40881	-0.247553
28	H3KpolyAc	KpolyAc	1.99238	0.800518
35	H3KpolyAc/H4KpolyAc	KpolyAc	5.33341	-0.346548
80	H2BKpolyAc	KpolyAc	3.91898	-0.5989
89	H2AKpolyAc	KpolyAc	1.58484	-0.566839
93	H2AKpolyAc/H2BKpolyAc/H3KpolyAc/H4KpolyAc	KpolyAc	5.80331	-1.317
94	H2AKpolyAc/H2BKpolyAc/H3KpolyAc	KpolyAc	5.60899	-0.486844
7	H3K4me3	H3me	-1.39651	0.111429
14	H3K9me3	H3me	-2.2049	3.52525
21	H3K27me3	H3me	-1.22373	0.382167
59	H3K36me3	H3me	-1.66926	-0.329817
61	H3K4me3K27me3	H3me	-1.31062	0.556186
62	H3R2me	H3me	-1.42015	-0.175996
63	H3R2me2a	H3me	-1.47613	-0.192118
65	H3R42me2a	H3me	-1.52037	-0.232928
102	H3K4me1	H3me	-1.05152	-0.163752
103	H3K4me2	H3me	-1.29064	-0.108885
45	H4R3me	H4me	-0.800428	-0.429186
46	H4R3me2a	H4me	-0.646059	-0.0648222
47	H4R3me2s	H4me	0.554505	0.058368
8	H3K4me3/H4K5ac	H4ac+H3me	1.25707	-0.469519
9	H3K4me3/H4K8ac	H4ac+H3me	1.13743	-0.38914
10	H3K4me3/H4K12ac	H4ac+H3me	1.30817	-0.412707
11	H3K4me3/H4K16ac	H4ac+H3me	1.16938	-0.309032
12	H3K4me3/H4K20ac	H4ac+H3me	0.775447	-0.226629
15	H3K9me3/H4K5ac	H4ac+H3me	0.449634	2.98978
16	H3K9me3/H4K8ac	H4ac+H3me	0.412687	3.07297
17	H3K9me3/H4K12ac	H4ac+H3me	0.388309	2.94622
18	H3K9me3/H4K16ac	H4ac+H3me	0.224526	3.17163
19	H3K9me3/H4K20ac	H4ac+H3me	-0.00781117	3.21604
22	H3K27me3/H4K5ac	H4ac+H3me	1.40766	-0.0457719
23	H3K27me3/H4K8ac	H4ac+H3me	1.11159	0.0149204
24	H3K27me3/H4K12ac	H4ac+H3me	1.12453	0.070661
25	H3K27me3/H4K16ac	H4ac+H3me	1.18768	0.0650908
26	H3K27me3/H4K20ac	H4ac+H3me	0.804262	0.247005
107	H3K9cr	H3cr	-0.88793	0.210133
108	H3K14cr	H3cr	-0.714491	0.0573017
109	H3K18cr	H3cr	-0.884409	0.240798
110	H3K27cr	H3cr	-0.500968	-0.0696206
104	H2BS112GlcNAc	GlcNAc	-1.68919	-0.354941
60	H3Y41ph	H3ph	-2.67441	-0.202544
64	H3S10ph	H3ph	-1.46707	-0.290882
29	H2BK120ub	+ub	3.61308	-0.546703
30	H2BK120ub/H3K4me3	+ub	3.88938	-0.357016
31	H2BK120ub/H3K9me3	+ub	2.91819	3.05652
32	H2BK120ub/H3K27me3	+ub	3.70075	0.128913
33	H2BK120ub/H3KpolyAc	+ub	5.16744	-0.133851
34	H2AK119ub	+ub	1.54236	-0.261109
105	H2BK120ub/H4R3me2a	+ub	3.64256	-0.50354
106	H2AK119ub/H4R3me2a	+ub	2.34641	-0.361502
