# Supplementary material for: Native nucleosomes intrinsically encode genome organization principles
Source: Nature. 2025 May 7;643(8071):572–81. doi: 10.1038/s41586-025-08971-7 (PMC12240700; doi:10.1038/s41586-025-08971-7)
Supplement: Supplementary file 17 — Source Data Extended Data Fig. 10 [file 41586_2025_8971_MOESM17_ESM.xlsx]

## Sheet: Extended Data Fig.10a
mCD8T (WT)	NCP	spermine
spermine (mM)	1st	2nd	3rd	fract 1st	fract 2nd	fract 3rd	mean	std	Sample#
0	48.5	45.6	46.4	1	1	1	1	0	0
0.01	50.7	52.7	39.7	1.04536	1.1557	0.855603	1.01889	0.15179	-
0.0251189	54.7	53.7	41	1.12784	1.17763	0.883621	1.06303	0.157355	-
0.0630957	34.8	45.4	36.2	0.717526	0.995614	0.780172	0.831104	0.145873	-
0.0794328	40	32.6	40	0.824742	0.714912	0.862069	0.800575	0.0764973	-
0.1	32.8	29.2	31	0.676289	0.640351	0.668103	0.661581	0.0188358	-
0.125893	26.4	34	32	0.54433	0.745614	0.689655	0.659866	0.103896	-
0.158489	31.4	25.1	18.8	0.647423	0.550439	0.405172	0.534345	0.121924	1
0.199526	19.6	13.9	16.3	0.404124	0.304825	0.351293	0.353414	0.0496835	2
0.251189	11.9	10.2	11.2	0.245361	0.223684	0.241379	0.236808	0.0115387	3
0.316228	9.1	6.9	7.8	0.187629	0.151316	0.168103	0.169016	0.0181737	4
0.398107	6.7	5.3	6.1	0.138144	0.116228	0.131466	0.128613	0.0112332	5
0.501187	6.1	5.3	5.4	0.125773	0.116228	0.116379	0.11946	0.00546775	6
0.630957	6.6	6.2	5.1	0.136082	0.135965	0.109914	0.12732	0.0150747	7
0.794328	6.2	5.2	5.6	0.127835	0.114035	0.12069	0.120853	0.00690144	8
1	5.9	4.8	4	0.121649	0.105263	0.0862069	0.104373	0.017738	9
mCD8T (DFMO)	NCP	spermine
spermine (mM)	1st	2nd	3rd	fract 1st	fract 2nd	fract 3rd	mean	std	Sample#
0	49	49.4	46.7	1	1	1	1	0	0
0.01	47.7	39.9	39.6	0.973469	0.807692	0.847966	0.876376	0.0864631	-
0.0251189	48.7	43.4	46.2	0.993878	0.878543	0.989293	0.953904	0.0653056	-
0.0630957	44.2	47.3	38.4	0.902041	0.95749	0.82227	0.893934	0.0679736	-
0.0794328	47.9	36.6	32.7	0.977551	0.740891	0.700214	0.806219	0.149766	-
0.1	40.2	36.4	33.9	0.820408	0.736842	0.72591	0.761053	0.0516925	-
0.125893	41.3	35	27.8	0.842857	0.708502	0.595289	0.715549	0.123934	-
0.158489	33.8	26.3	28.3	0.689796	0.532389	0.605996	0.609393	0.0787586	1
0.199526	19.1	18.5	15.5	0.389796	0.374494	0.331906	0.365399	0.0299977	2
0.251189	12.5	14.7	12	0.255102	0.297571	0.256959	0.269877	0.0240012	3
0.316228	8.5	9.5	9.4	0.173469	0.192308	0.201285	0.189021	0.014196	4
0.398107	7.1	8.7	10	0.144898	0.176113	0.214133	0.178381	0.0346731	5
0.501187	6.7	8	8	0.136735	0.161943	0.171306	0.156661	0.0178808	6
0.630957	6.5	6.3	6.7	0.132653	0.12753	0.143469	0.134551	0.00813699	7
0.794328	5.8	6.5	6.1	0.118367	0.131579	0.130621	0.126856	0.00736677	8
1	5	5.8	5.8	0.102041	0.117409	0.124197	0.114549	0.0113516	9
mCD8T (KO)	NCP	spermine
spermine (mM)	1st	2nd	3rd	fract 1st	fract 2nd	fract 3rd	mean	std	Sample#
0	51.5	53.6	48.6	1	1	1	1	0	0
0.01	52.2	53.7	51.1	1.01359	1.00187	1.05144	1.0223	0.0259089	-
0.0251189	49.4	55.8	50	0.959223	1.04104	1.02881	1.00969	0.0441331	-
0.0630957	43.9	45	49	0.852427	0.839552	1.00823	0.90007	0.0938907	-
0.0794328	42.7	40.6	43.5	0.829126	0.757463	0.895062	0.827217	0.0688194	-
0.1	34.8	37	37.5	0.675728	0.690299	0.771605	0.712544	0.0516646	-
0.125893	34.9	35.1	38	0.67767	0.654851	0.781893	0.704805	0.0677285	-
0.158489	28.2	24.3	28.7	0.547573	0.453358	0.590535	0.530489	0.070166	1
0.199526	18.7	21.1	21.2	0.363107	0.393657	0.436214	0.397659	0.0367176	2
0.251189	10.6	14	12.1	0.205825	0.261194	0.248971	0.238663	0.029088	3
0.316228	10.1	9.7	8.7	0.196117	0.18097	0.179012	0.185366	0.00936124	4
0.398107	7.2	8.8	7.1	0.139806	0.164179	0.146091	0.150025	0.0126541	5
0.501187	7.9	8.5	7.8	0.153398	0.158582	0.160494	0.157491	0.00367149	6
0.630957	6.3	7.2	6.9	0.12233	0.134328	0.141975	0.132878	0.0099026	7
0.794328	6.1	6.4	5.6	0.118447	0.119403	0.115226	0.117692	0.00218819	8
1	5.6	6.1	5.6	0.108738	0.113806	0.115226	0.11259	0.00341085	9
	WT vs DFMO		WT vs ODCKO		DFMO vs ODCKO
spermine (mM)	p-value	Cohen's d	p-value	Cohen's d	p-value	Cohen's d
0.01	0.247796	1.41302	0.972711	0.0383644	0.0893718	2.80017
0.0251189	0.357111	1.10942	0.621948	0.56529	0.296038	1.22591
0.0630957	0.550042	0.676208	0.534987	0.688578	0.931756	0.091695
0.0794328	0.957326	0.0581305	0.677283	0.448464	0.840411	0.220664
0.1	0.0656026	3.13159	0.223545	1.60517	0.314353	1.14964
0.125893	0.583962	0.596367	0.569493	0.627591	0.903262	0.131772
0.158489	0.429005	0.895547	0.964948	0.0474762	0.265658	1.29566
0.199526	0.742339	0.357671	0.287962	1.24048	0.306314	1.1785
0.251189	0.124441	2.15081	0.925564	0.102694	0.227431	1.43362
0.316228	0.211446	1.50249	0.260237	1.38529	0.731369	0.372215
0.398107	0.119861	2.36511	0.0944542	2.19185	0.290762	1.33065
0.501187	0.0585644	3.44605	0.00107251	10.0017	0.943904	0.0787485
0.630957	0.516495	0.731057	0.626006	0.533698	0.832625	0.226069
0.794328	0.361473	1.02993	0.516773	0.756284	0.155569	2.06537
1	0.457361	0.836914	0.508336	0.787911	0.797926	0.286243

## Sheet: Extended Data Fig.10k
	dzscore (DFMO vs WT)				dzscore (ODCKO vs WT)
ChromHMM	1st quartile	median	3rd quartile	sample size	1st quartile	median	3rd quartile	sample size
Active promoter	0.230132	0.806945	1.29064	1202	0.280448	0.77159	1.23836	1202
Poised promoter	-0.54763	-0.196515	0.218188	314	-1.00298	-0.47173	0.0317175	314
Strong enhancer1	-0.772035	-0.33776	0.14248	3351	-0.47565	0.01586	0.601775	3351
Strong enhancer2	-1.01489	-0.59253	-0.23363	444	-0.77403	-0.350835	0.094065	444
Weak enhancer1	-0.751005	-0.36258	0.059595	5387	-0.647375	-0.21183	0.22482	5387
Weak enhancer2	-0.745297	-0.375985	-0.02928	1300	-0.635423	-0.239475	0.153825	1300
Tx elongation	-0.47175	-0.121165	0.208205	8114	-0.436482	-0.063965	0.294548	8114
Weak Tx	-0.52047	-0.147955	0.203428	21192	-0.51639	-0.129795	0.239393	21192
Polycomb repressed1	-0.420633	-0.06088	0.28563	5436	-0.727808	-0.3502	0.0251875	5436
Polycomb repressed2	-0.319735	0.03779	0.38653	40059	-0.48081	-0.10679	0.263395	40059
Heterochromatin	-0.410235	0.005015	0.356935	962	-0.337863	0.059115	0.419112	962
Quiescence	-0.321018	0.081045	0.475488	105118	-0.275048	0.13115	0.532637	105118

## Sheet: Extended Data Fig.10l
Histone PTM mark	ODC WT			ODC KO			sample size	p-value	Cohen's d
H3K4me3	10540	9683	9833	10696	9514	9813	3	0.981447	0.024864
H3K9Ac	24443	24014	23463	22685	23703	23714	3	0.24596	1.36585
H3K27Ac	5883	5797	5981	5614	5167	5207	3	0.046187	3.65989
H3K27me3	58063	64953	60157	73400	88365	88295	3	0.032237	4.14546
H3K36me3	18497	18953	18584	23668	29837	30724	3	0.050959	4.22703

## Sheet: Extended Data Fig.10m
	mCD8T (WT) H3K27ac				mCD8T (DFMO) H3K27ac
ChromHMM	1st quartile	median	3rd quartile	sample size	1st quartile	median	3rd quartile	sample size	p-value	Cohen's d
Active promoter	6.33988	7.19967	7.8647	61905	6.33613	7.20773	7.90021	62481	0.0885486	0.00965698
Poised promoter	2.58496	3.50666	4.52356	17745	2.322	3.36354	4.35857	17868	3.22519e-20	0.0976801
Strong enhancer1	4.68724	5.90689	7.10852	129501	4.64395	5.91821	7.14645	130350	0.870698	0.000638563
Strong enhancer2	4.08746	5.06166	6.14975	17964	3.98806	5.02657	6.18096	18120	0.0101685	0.0270561
Weak enhancer1	3.26879	4.24793	5.39232	228588	3.19251	4.22156	5.38845	230505	1.4296e-33	0.0356403
Weak enhancer2	2.92822	3.57796	4.36319	58248	2.71711	3.429	4.29169	58698	7.38876e-55	0.0912639
Tx elongation	2.15554	2.62831	3.15931	354825	1.92135	2.49731	2.93868	356631	0	0.189635
Weak Tx	2.15554	2.80735	3.50666	866820	1.92135	2.68437	3.429	872028	0	0.0890193
Polycomb repressed1	1.57701	2.1063	2.75679	309132	1.22245	1.92135	2.50258	311475	0	0.158671
Polycomb repressed2	1.21558	2	2.65291	1837737	1.06046	1.87454	2.49731	1857195	0	0.143217
Heterochromatin	0	0.656167	1.21558	34776	0	0.625551	1.06046	35343	1.49049e-78	0.142028
Quiescence	0	1	1.58496	3661500	0	0.948048	1.39418	3721131	0	0.216348

## Sheet: Extended Data Fig.10n
	mCD8T (WT) H3K27me3				mCD8T (DFMO) H3K27me3
ChromHMM	1st quartile	median	3rd quartile	sample size	1st quartile	median	3rd quartile	sample size	p-value	Cohen's d
Active promoter	0.926759	1.62236	2.30941	61905	1.47221	2.03883	2.68728	62481	0	0.339277
Poised promoter	5.24569	6.56294	7.54666	17745	5.59736	6.90555	7.8392	17868	3.7583e-66	0.18246
Strong enhancer1	1.48646	2.05847	2.67942	129501	1.87251	2.44259	2.99919	130350	0	0.380399
Strong enhancer2	1.25451	1.75449	2.20289	17964	1.58496	2.03883	2.50174	18120	0	0.473568
Weak enhancer1	1.62236	2.30941	3.02188	228588	2.03883	2.6607	3.3684	230505	0	0.306066
Weak enhancer2	1.25451	1.75449	2.20289	58248	1.58496	2.03883	2.50174	58698	0	0.441812
Tx elongation	1.25451	1.75449	2.15855	354825	1.58496	2	2.44259	356631	0	0.44857
Weak Tx	1.62236	2.20289	2.86928	866820	2	2.50174	3.16753	872028	0	0.319516
Polycomb repressed1	3.68598	4.58192	5.52693	309132	3.92559	4.80735	5.75489	311475	0	0.141259
Polycomb repressed2	1.91522	2.71005	3.56218	1837737	2.28877	3.01754	3.82922	1857195	0	0.217044
Heterochromatin	0	0.926759	1.75449	34776	0	1.35307	2	35343	9.63251e-75	0.138256
Quiescence	0.841055	1.48646	2.05847	3661500	1	1.73632	2.28877	3721131	0	0.24134
